# Supplementary material for: ESTclean: a cleaning tool for next-gen transcriptome shotgun sequencing
Source: BMC Bioinformatics. 2012 Sep 26;13:247. doi: 10.1186/1471-2105-13-247 (PMC3630001; doi:10.1186/1471-2105-13-247)
Supplement: Additional file 1 — Program. [file 1471-2105-13-247-S1.zip]

## Sheet: Sheet1
5' end	Length	-1	-2	-3	-4	-5	-6	-7	-8	-9	-10	-11	-12
	Sum	1275	1332	1128	1182	1471	821	125	149	114	306	462	421
		G 24	CG 1	ACG 1	ATTT 1	CGGC 5	ATATTT 2	TTGGTTT 3	GGTTTCTT 3	TTTAGTTTT 2	TTCTTTGTTT 5	CTTTCTTTTTT 6	GCTTGTGTTTTT 4
		T 1251	AG 2	CGC 1	CGGG 1	GACA 5	TATTTT 2	TATGTTT 3	TTGGTTTT 4	TTTGGTTTT 2	TCTTTCTTTT 5	ATTTTATTTTT 6	AGGCCATGCAGT 4
			TT 1329	ATT 2	TACG 1	AAAC 6	ATTATT 2	TTCGTTT 4	TTGTTATT 5	TTTGATTTT 2	TTTTTAGTTT 5	GTTTTCGTTTT 6	GGTTATTTATTT 4
				GGG 4	GCAG 2	TGCG 6	TTTATT 2	TTCATTT 4	TTTGTTTT 5	CTTTTTGTT 4	TTTTTGTTTT 6	CGGCCAAGCAG 7	CATTTCGTTTTT 5
				GTT 4	CTTT 4	CTGA 7	TTTCTT 3	TTCTTTT 5	TTTTTATT 5	TTTGTATTT 4	TTTTATATTT 6	CTTTCCTTTTT 8	TTTCTTTCTTTT 5
				TTT 1116	TCTT 7	CGCA 7	TTATTT 5	TTATTTT 5	TTTCATTT 6	TTTTGTTTT 5	TTTTCTTCTT 8	GTTTGTTTGTT 9	ACGCAGTGTCGC 6
					TATT 7	CTGC 20	TTGTTT 5	TTTTCTT 5	TTTTGTTT 10	TTTTTGTTT 6	TTTTGTTTTT 9	CTTTTCGTTTT 11	TTTTTTTATTTT 8
					TTTT 1159	CCCG 23	TTTGTT 5	TTTGTTT 8	TTTTTGTT 11	TTCTTTTTT 13	TGTTTATTTT 12	GTTTTTGTTTT 14	CTTTTTCTTTTT 12
						AAAA 127	TTTTTT 26	TCTTTTT 22	TTCTTTTT 23	TTTTCTTTT 15	TTTCTTTTTT 30	TTTTCTTTTTT 23	TTTTTCTTTTTT 23
						TGGC 1634	CTTTTT 754	CTTTTTT 27	TCTTTTTT 24	TTTCTTTTT 24	TTTTCTTTTT 42	TTTTTCTTTTT 40	TTTTTTCTTTTT 25
3' end	Length	-1	-2	-3	-4	-5	-6	-7	-8	-9	-10	-11	-12
	Sum	8839	3229	1450	1965	3130	2540	1679	2805	2629	2747	2775	2630
		N 1	AC 5	GGG 5	CGGC 5	TTCAG 11	TGCAGT 17	TGGCCCG 42	TGGCCAGT 24	TGGCCAGCG 10	CCCAGACTCT 6	AAAAAGAAAAA 6	AAAAAGAAAAGG 4
		G 105	CG 6	CGC 5	GACA 5	AAAAG 11	CTGAGC 23	TGGCCCA 43	TGGCCATC 25	GCCTCGCTC 10	TGGCCACCAC 6	ATCAGTCGGTT 6	GGGACGCTCGGT 4
		C 157	GG 9	CTG 6	AAAC 6	CCCGC 37	ACTGCT 26	TGGCCTC 45	TGGCCTTC 26	AACAGTCGC 10	AAAAAAAATA 6	ATCAGTCGAAC 6	CTGAGTATGAAC 4
		A 232	GC 10	GTG 8	TGCG 6	ACTGC 47	CTGAGT 43	TGGCCTG 47	CAAAGTCG 26	TGGCCAGGA 11	GTGCCGCTGG 7	AAAACAAAAAC 6	AAAACGAAAAGG 5
		T 8344	CT 11	TCT 9	CTGA 7	CTGCA 64	AAAAAG 48	TGGCCTT 56	CGCAGTCG 27	TTTTGTCGG 11	TGGCCGAGTA 7	TGGCCAGTTCC 6	AACAAAATAATC 5
			TT 13	AGG 10	CGCA 7	CTGAG 67	AAAAAA 80	TGGCCAT 63	CTGCCGCT 27	TGGCCATCG 12	TGGCCAGCAT 8	TGGCCACTCGT 7	AAAAACGAAATG 6
			GT 22	CCC 14	CTGC 20	CTGCC 69	TGGCCC 103	TGGCCGG 74	TGGCCTCC 31	TGGCCACCG 13	TGGCCAGCAG 8	AAATAAAAAGA 7	TGACCGCTCCAG 6
			CC 33	GCG 27	CCCG 23	CTGCT 103	TGGCCT 191	TGGCCAC 90	TGGCCAGC 42	AAAAAAGAA 14	AAAAGAAAGA 11	AAAAACAACAA 8	AACAAATAAAGC 7
			AA 222	AAA 167	AAAA 127	AAAAA 108	TGGCCA 362	TGGCCAG 112	TGGCCACC 51	TGGCCAGCT 25	AAAAAAGAAA 18	AAAAAAGAAAA 18	AAAAAAGCAACT 13
			TG 2885	TGG 1138	TGGC 1634	TGGCC 2038	TGGCCG 958	TGGCCGC 409	TGGCCGCT 334	TGGCCGCTC 156	TGGCCGCTCG 114	TGGCCGCTCGT 116	AAAAAAGAAAAA 19
