# Supplementary material for: ESTclean: a cleaning tool for next-gen transcriptome shotgun sequencing
Source: BMC Bioinformatics. 2012 Sep 26;13:247. doi: 10.1186/1471-2105-13-247 (PMC3630001; doi:10.1186/1471-2105-13-247)
Supplement: Additional file 2 — Manual. [file 1471-2105-13-247-S2.xlsx]

## Sheet: Sheet1
5' end			3' end
PolyT	TTTTTT 812		polyA	AAAAAA 1088	primer m1.5	CCCGCG 127	unknown	ACTCCG 126
	tTTTTT 142			AAAAAa 134		Cccgcg 170		CAAAGT 140
	ttTTTT 161			AAAAaa 147		CCGAGT 115		CAGCCG 182
	tttTTT 216			AAAaaa 163	linkb	TGGCCG 7329		CACAGT 120
	ttttTT 282			AAaaaa 226		TGGCCg 2343		CATCCG 119
	tttttT 331			Aaaaaa 193		TGGCcg 3473		CCAAGT 226
	ATTTTT 148			AAAAAC 191		TGGccg 2428		CCACCG 168
	CTTTTT 2452			AAAAAG 293		TGgccg 6120		CCGCCG 272
	GTTTTT 208			AAAAAT 209		Tggccg 17532		CCTCCG 150
	cTTTTT 2770			AAAAAg 100		TGGCCA 4700		CGAAGT 177
	ctTTTT 1437			AAaaag 115		TGGCCC 1699		CGGAGT 136
	cttTTT 1915			AAAACA 258		TGGCCT 3113		CTCCCG 174
	ctttTT 2281			AAAAGA 233		TGGCCt 169		CTTCCG 182
	cttttT 2021			AAAATA 189		Tggcct 2289		GAAAGT 108
	TATTTT 198			AAACAA 256		Ttggcc 742		GATCCG 135
	TCTTTT 254			AAAGAA 129		CGGCCG 112		GCAAGT 142
	tCTTTT 187			AAATAA 258		ATTCCG 101		GCACCG 152
	tcTTTT 705			AACAAA 303		CGCCCG 128		GCGCCG 182
	tctTTT 263			AAGAAA 160	adapter B	CTGAGC 438		GCTCCG 164
	tcttTT 373			AAGAaa 296		CTGAGG 257		GGAAGT 121
	tctttT 252			AATAAA 201		CTGAGT 1247		GGGTGt 113
	TGTTTT 300			NAAAAA 4699		CTGAgt 143		GTGCCG 180
	TTATTT 171		polyT	TTTTTT 162		CTGCCG 352		GTTCCG 103
	TTCTTT 122			NTtttt 103		CTGCCt 155		Gtgccg 145
	TTGTTT 242		primer m1.3	AGCAGT 252		ACTGCT 119		TCAAGT 113
	TTTATT 135			ACCAGT 142		ACTGCt 102		TCGAGT 120
	TTTCTT 149			ATCAGT 131	stepout.5	GCCAGT 218		TCGCCG 207
	TTTGTT 212			AGAAGT 161		CCCAGT 144		TCTCCG 124
	nN 19			AGGAGT 133		TCCAGT 221		TGAAGT 152
	nnNN 1			AGTAGT 103		GACAGT 100		TGCAGT 234
				ACGCCG 165		GGCAGT 168		TGGAGT 164
				ATGCCG 135		GCGAGT 163		TGTAGT 139
				CAGTGT 103		CTGCAt 174		TTCAGT 122
				CGCAGT 238		CTGCTt 236		TTCCCG 106
				CGTAGT 163	stepout.3	GAGCCG 132		TTGAGT 121
						GAAAGT 108		TTGCCG 177
								TTTCCG 145
								TTTCGt 106
				confirmed reads	68999
				unconfirmed reads	5747
