# Supplementary material for: ESTclean: a cleaning tool for next-gen transcriptome shotgun sequencing
Source: BMC Bioinformatics. 2012 Sep 26;13:247. doi: 10.1186/1471-2105-13-247 (PMC3630001; doi:10.1186/1471-2105-13-247)
Supplement: Additional file 3 — Sample data. [file 1471-2105-13-247-S3.zip]

Archive with 4 entries (3 files):
- estclean-1.0/
- estclean-1.0/estclean.bat
- estclean-1.0/estclean.jar
- estclean-1.0/estclean.sh
