# Supplementary material for: ESTclean: a cleaning tool for next-gen transcriptome shotgun sequencing
Source: BMC Bioinformatics. 2012 Sep 26;13:247. doi: 10.1186/1471-2105-13-247 (PMC3630001; doi:10.1186/1471-2105-13-247)
Supplement: Additional file 3 — Sample data. [file 1471-2105-13-247-S3.zip › estclean-1.0/estclean.sh]

java -Xmx512m -Xms128m -jar `dirname $0`/estclean.jar
