# Supplementary material for: ESTclean: a cleaning tool for next-gen transcriptome shotgun sequencing
Source: BMC Bioinformatics. 2012 Sep 26;13:247. doi: 10.1186/1471-2105-13-247 (PMC3630001; doi:10.1186/1471-2105-13-247)
Supplement: Additional file 5 — Distribution of 6-mers in over-trimmed sequences. [file 1471-2105-13-247-S5.zip]

Archive with 11 entries (8 files):
- sample/
- sample/.DS_Store
- __MACOSX/
- __MACOSX/sample/
- __MACOSX/sample/._.DS_Store
- sample/README.docx
- sample/sample.fna
- sample/sample.pl
- sample/sample.qual
- sample/stepout_titanium
- sample/stepout_titanium.barcode
