# Supplementary material for: ESTclean: a cleaning tool for next-gen transcriptome shotgun sequencing
Source: BMC Bioinformatics. 2012 Sep 26;13:247. doi: 10.1186/1471-2105-13-247 (PMC3630001; doi:10.1186/1471-2105-13-247)
Supplement: Additional file 5 — Distribution of 6-mers in over-trimmed sequences. [file 1471-2105-13-247-S5.zip › sample/sample.fna]

>GGB83NF01B6FJC rank=0000344 x=776.0 y=918.0 length=51
CCGCGCAGTCACATGGACATCAGCTCCATGCAGATCCACACATCCGGATCG
>GGB83NF01EN8AE rank=0002520 x=1799.0 y=356.0 length=48
CCGCGCAGTGGCCGCTCGTCTGAGACTCCAAGGCACACAGGGAGTAGG
>GGB83NF01ALOII rank=0002657 x=129.0 y=3272.0 length=43
CCGCGCAGTGGATCAATTGGAGACGCACTACGATGACGACCAG
>GGB83NF01D0D52 rank=0002767 x=1527.0 y=2344.0 length=45
CCGCGCAGGTAACTGAGATGTCCACCAACGCGGCGATAGATCTGG
>GGB83NF01CHD3R rank=0003023 x=901.5 y=277.0 length=47
CCGCGCAGGTGGCCGCTCGTCTGAGACTCCAAGGCACACAGGGAGTA
>GGB83NF01DZF1K rank=0003416 x=1516.0 y=3174.0 length=113
CCGCGCAGGTCTGCTATGTGCCGGAGCGGACATTACAACGTCCTTCTCGGTGCATGCCAC
TGTTGCCAATGACCTGCCTAGGAATTGGTTAGCAAGTTACTACCGGATTTGTT
>GGB83NF01BTLJA rank=0003446 x=630.5 y=180.0 length=55
CGCGCAGTGTGAGAGCTCACGACGCGAGACAGGCACGCGTACTGGCAGAACCGAC
>GGB83NF01AOSN0 rank=0004968 x=165.0 y=1166.0 length=44
CCGCGCAGGTGGCTGAAGCCATCCGGCACTGGCCACACAGCTCC
>GGB83NF01A5KIG rank=0005511 x=356.5 y=1414.5 length=47
CCGCGCAGGTGGCCGCTCGTCTGAGACTCCAAGGCACACAGGGAGTA
>GGB83NF01DN8UO rank=0005788 x=1389.0 y=830.0 length=76
CCGCGCAGTGATGCGCAGGATGACGCCGGACAGCACCACAGACCAGCTGCAGAACAACGA
CTCTGGTCGTCATACT
>GGB83NF01AEF6W rank=0006684 x=47.0 y=1766.5 length=92
CCGCGCAGGTCAACGATATGTCGCTGCTGTCCAGTGTATTGTTGGTCAGTTTGACCTTGT
TGAAGAGCAATGCCTGGGATTGCCAATGGGCA
>GGB83NF01CSXK6 rank=0006853 x=1032.0 y=2168.0 length=47
CCGCGCAGGTGTGTGTGGCCTCTTGCTTCATAATCTTGGCCACATTT
>GGB83NF01CHJWK rank=0007579 x=902.0 y=3698.0 length=46
CCGCGCAGGTCACCGTCGTGGCATCCAGGCGATGCAGTTGTCCACT
>GGB83NF01CK86H rank=0007606 x=945.5 y=295.0 length=61
CCGCGCAGGTCGTCTGGCCTTCGGATTGCTGGTATCTATGACAAGGATGAAGCCGAGCGC
A
>GGB83NF01A6HQH rank=0007757 x=366.5 y=3511.0 length=50
CCGCGCAGGTCGTGGAGAGCACCACCACTGATTAGCGAATGCAGGGTGAA
>GGB83NF01BG5I4 rank=0008105 x=488.0 y=1198.0 length=52
CCGCGCAGGTACGATGACGACCAGTACGTTGTATCAAGGCACACAGGGATAG
>GGB83NF01EL754 rank=0008341 x=1776.0 y=1098.5 length=41
CCGCGCAGGTTGGCCGCTCGTCTGAGACTCCAAGGCACACA
>GGB83NF01EEBVK rank=0008528 x=1686.5 y=1294.0 length=66
CCGCGCAGTATTCGAGCAGGCGCTTATCTCGCTGCCGCATTGGTATACAAGGCACACAGG
GAGTAG
>GGB83NF01AS1TS rank=0008618 x=213.0 y=3054.0 length=112
CCGCGCAGGTCTACGCGCTGAACGCCAGCGGTGTGGTGAATATCATCGTGTTCGATCCGA
AGGCTGGCGCTGTTCCGTTCCTTCAAGCCGTCAAGGAGAAGCTGGATACCCT
>GGB83NF01AKYQZ rank=0008900 x=121.0 y=2649.5 length=65
CCGCGCAGGTCTGCGATCCGCGACAGCACGAAGTACAGAATGCGGTTCCACCACTGGCCG
CTCGT
>GGB83NF01C3MEM rank=0008935 x=1154.0 y=1180.0 length=75
CCGCGCAGGTTACGACAGTCAGACCAGAGGAGGAGAGTAAGCCACGTTAGCAATGTAGGC
CAAGGCACACAGGGA
>GGB83NF01A7FRI rank=0008991 x=377.0 y=2556.0 length=53
CCGCGCAGGTGCCGTTACTCACGCGAGTCAGACAACGTGGCCAAGTCGTGCAA
>GGB83NF01B5QJT rank=0009368 x=768.0 y=1303.0 length=116
CCGCGCAGTGAGGAGTGCACGAGCGGCTGCAGCAACATCAGCAGCAGCAACAGCAGACGA
GTGGCAACGAGTTCAGGACTTTCCTACGCAGCTGCAGCAGGAGGTTGTCAGTTGTC
>GGB83NF01C05SC rank=0009627 x=1126.0 y=1018.0 length=44
CCGCGCAGGTGTCAAGCTGATCAACGACGACAATCTGTTCGAAT
>GGB83NF01D6GR5 rank=0009903 x=1596.0 y=3043.0 length=86
CCGCGCAGGTATAGGCAGCCTGGCACAGCGGACAAGTGCTAGCCACACTGCCTTTGATCT
GTTTCTAAGGCACACAGGGAGTAGAG
>GGB83NF01D71VM rank=0010282 x=1614.5 y=3312.0 length=68
CCGCGCAGGTCAGCGGACAAGTGCTAGCCACACTGCCTTTGATCNGTTTCAAGGCACACA
GGGAGTAG
>GGB83NF01EJFHK rank=0010500 x=1744.0 y=1686.0 length=80
CCGCGCAGGTCGCTTCGATTATTCCGATATACTGTTAATAATAATTCTGCTGTCGTAGAT
ATAGTCATCGATTCATCGAG
>GGB83NF01DPAXD rank=0010514 x=1401.0 y=1023.0 length=61
CCGCGCAGGTCTGCTGATACGGCGGCGGCAGCTCATCGGGTCCAATGCAAGGCACACAGG
G
>GGB83NF01AHCD0 rank=0010572 x=80.5 y=1638.0 length=219
CCGCGCAGGTCCGGCGGCAGCAACAGTGGCAAGCTGGGCAGGCGCCAGGTCAGCAACGAT
GACAGCGAAGCCACGAAGTCATCTTCACAAGCAAATGGCAACCACGACGAGTCCGTCGAC
AATGACTGGAATAACGACGCCTGGGCGGACTGGGAGTGAAGACGAGGAAGGCGACGAGGT
GGACGATCACGATGGCGAGAAGGGCAGAAGCCAATCAGG
>GGB83NF01BV6AB rank=0010601 x=659.0 y=1601.0 length=98
CCGCGCAGGTCTGGCCGCGATTGCAGATGTTATCGACGCGTCACCTGACGCACTGATACG
CTGAATGAACTGGCCGCAGCGCTCGGGAATGATCCAGA
>GGB83NF01BQ7VU rank=0010879 x=602.0 y=3864.0 length=47
CCGCGCAGGTCACCTGATTCGGATTGGCCGTGACCACGGTGCCGCGT
>GGB83NF01C6D6O rank=0010901 x=1185.0 y=3518.0 length=88
CCGCGCAGTCGAGCAGCTCCTTGTCGGCACGTAGCGCCGCTCCTCGCAGTCGTCGGTGTA
CTCCTGCACCTGCAAGCTCACACCTCGG
>GGB83NF01C0GH2 rank=0010909 x=1118.0 y=1016.0 length=50
CCGCGCAGGTAACATTGCAGCCGCTTCCCACCGCCACATCCCAACAAGGC
>GGB83NF01CVQG6 rank=0011019 x=1064.0 y=1848.0 length=57
CGCGCAGGTCTTCAGTTCCTCGACCTCTGATTCCGCTTCGCAAGGCACACAGGGNTA
>GGB83NF01DCT9K rank=0011142 x=1259.0 y=1190.0 length=61
CCGCGCAGGTCAGCTTGGATCAGCAGCCTGACGGATGCGTGTCCGGCGACTGGCCGCTCG
T
>GGB83NF01AK72L rank=0011327 x=124.0 y=2443.5 length=64
CCGCGCAGGTTGGCCATGGAGTCGGCACGTCTGCTCACCTGGCGCGCCGCCTGGCTGAAG
GACC
>GGB83NF01D5VP6 rank=0011328 x=1590.0 y=332.5 length=43
CCGCGCAGGTAGCAGCTTAGTAGTGGCGAGCACAAGGCACACA
>GGB83NF01C2NK5 rank=0011377 x=1143.5 y=1111.0 length=54
CCGCGCAGGTCTGGATTCAGTCTGCTGAACCGGCGCGAGGCTGACGAGAGCCTG
>GGB83NF01CSZSR rank=0011569 x=1033.0 y=937.0 length=151
CCGCGCAGGTCGGATGCTGCTGCATAGGCTCAAGTCGCTCAGTTCGAAGGAACTCGAGCA
AATGGCACAGGTCAAGTACGAACAGCAGCGGATGACGAGCAGGAGAGCATGGCCAAGAGG
CACAAAGAAGCACAAGCGAGAGGAGTCCCTA
>GGB83NF01D1757 rank=0011654 x=1548.5 y=1869.0 length=49
CCGCGCAGGTGCTTCAAGGATGCCAGTCCGGAGAGCCTGCCTCGCCGTT
>GGB83NF01AS2PB rank=0011764 x=214.5 y=93.0 length=52
CCGCGCAGGTGCTCACTCGCAGGCTATTGCCATCGAACTACTGAGGCAATGG
>GGB83NF01B4VBZ rank=0011807 x=758.5 y=1805.0 length=61
CCGCGCAGGTGGCAGACCATTGTTGTTCACAATGTTTAAGCCAAGGCACACAGGGGATAG
G
>GGB83NF01AGDFN rank=0011906 x=69.5 y=1393.0 length=58
CCGCGCAGGTAACATGGTATCAAGACATCGGACATGGAACGTAGACCATTACTTGACC
>GGB83NF01CDAPO rank=0011925 x=854.0 y=1770.0 length=69
CCGCGCAGGTACGGTCCGTGCGGAGTGATCGTGGGAATTGGATCCGGAGTGCTNCGGGTT
TNACGGTGG
>GGB83NF01BK216 rank=0012038 x=533.0 y=300.0 length=42
CGCGCAGTGCGCTCGTCTGACTGCCAAGGCACACAGGAGTAG
>GGB83NF01B5DP8 rank=0012077 x=764.0 y=1070.0 length=115
CCGCGCAGGTGTCGTTGAACAGTCGCTGAGCCGACAGGCGCTGGCTGCACAGAAGCGGGA
TTTCCGTCGGGCAGTATAAGCCGCCATGCGTATGCTGCCTGCACTGGCCGCTCGT
>GGB83NF01DHT2F rank=0012141 x=1316.0 y=741.5 length=44
CCGCGCAGGTCAGCTTGGATCAGCAGCCTGACGGATGCGTGTCC
>GGB83NF01B383R rank=0012217 x=751.0 y=1669.0 length=72
CCGCGCAGGTATTGCACTGATCACACTTGATGCAGCCATCGTCGAAGGAGATCACCTCGT
TGTTGCTACAAT
>GGB83NF01ETLQR rank=0012296 x=1860.0 y=1217.0 length=87
CCGCGCAGGTGTTAATCCTCTGGAGTACCTCGTATCTCGACGAGCCGAGCAGTGCCGTGA
CGTGTTACTGATGAACTGGCCGCTCGT
>GGB83NF01C86VO rank=0012369 x=1217.0 y=2946.0 length=53
CCGCGCAGGTGATGCGCAGGATGACGCCGGACAGCACCACAGACCAGCTGCAG
>GGB83NF01AOHU4 rank=0012460 x=161.0 y=3550.5 length=73
CCGCGCAGGTGCGCACTTGACGGCGACAGAGTGGCACGGTGAATGGTGTCACGCCGCCAG
CGTGGCCGCTCGT
>GGB83NF01BSK3Y rank=0012704 x=618.0 y=2124.0 length=237
CCGCGCAGTCTGCATGGCAGTTGGTCTGCTGCATTAGTTCCACGACGGCGACAAGTCCGC
TCGCACCGGCGGCTTGAAGCTGAATCCGAAGAGCGCATCCAGAATGAGATCATAGTCACG
GGCGGCACTCTCCACCGACGGACACTCCTTCACGTCGCAGATGTCCATCTGTTGGCACTG
GTGGCTGAGGTTCTCGAAGAGCGGCTTGGGCCGTCGGCTTGGGGATAGGTAGATGGT
>GGB83NF01AXIAJ rank=0012706 x=264.0 y=2121.0 length=93
CCGCGCAGGTTAACACAATTGATGCGCCAGCGGCAGCGGAAGCAGCAGCAAAGAAGATCG
AATTCACTCAACACAATTAAATTAGACTTTCTT
>GGB83NF01DT4N6 rank=0012709 x=1456.0 y=916.0 length=62
CCGCGCAGGTGATACACCAACTAGCCGTACGTCATGCTGATCATCACACAGACCACCTGG
AC
>GGB83NF01AD23R rank=0012795 x=43.0 y=1189.0 length=80
CCGCGCAGGTAGTGGTATCAACGCAGAGTACGCGGGAAGCAGTGGTATCAACGCAGAGTA
CGCGGAAGCAGTTGGTTATC
>GGB83NF01A4446 rank=0013001 x=351.0 y=1976.0 length=53
CCGCGCAGTGCGTGAGGTGTCTGCGGCGAGTCGTCAGGAGACTGGCCGCTCGT
>GGB83NF01ENAJW rank=0013003 x=1788.0 y=1690.0 length=40
CCGCGCAGGTGGCCGCTCGTCTGAGACTCCAAGGCACACA
>GGB83NF01BEJKD rank=0013190 x=458.0 y=2299.0 length=86
CCGCGCAGGTCTCCTGAGGACATTGGCAGGCGTCCTCCGGACAATTGGCGGATAGCGCAG
GCAATTGATCTCGCACCAGTTGTCGA
>GGB83NF01ER254 rank=0013501 x=1843.5 y=122.0 length=48
CCGCGCAGGTCACAGGACTGATCACCACTCTTCGCCAGACGGCATTAA
>GGB83NF01BZOKX rank=0013589 x=699.0 y=1439.0 length=202
CCGCGCAGGTGTTGCCAAGAATCGCAGGCTCTTCACTTCAGAGCTCCTGAAGGCTTGTCG
GATGATCTCTCTCATGTCACTAATAGATTCCTTGGTGGCCTTTGCCTTAGAGCGCTGCTG
GTTGCGTTGGTAATGAGCAAAGGACTCCTGATCCTTGGATTCTCCCGATTCATCAGCATC
TGACCATTTATTCCACATAATT
>GGB83NF01CRH38 rank=0013636 x=1016.0 y=998.0 length=79
CCGCGCAGGTCCAGATTCGGATTGGCCGTGACCACGGTGCCCGGATTCAGGCTAGCCGTG
CTCAAGAAGTGACCCGGCA
>GGB83NF01BYSIY rank=0013668 x=689.0 y=856.0 length=231
CCGCGCAGGTAGTGAGGTGCGTGGCCGCTTGGTGGCCTACTCCTCGGACCAGAGTAACAG
CTGCATTGAGAAGGCTGGAGTCCTGGCTGCCATGCCGATTCGATTGCTGCCGGCTGGAGA
GGATTTCGTACTTAGAGGCGATACACTGAGAGGAGCCATCGAGGAGGACGTGGCAGCGGG
CAGGATTCCGGTGATCTGCGTTGCCACTCTGGGCACCACGTGGCCGCTCGT
>GGB83NF01AX4G7 rank=0013706 x=271.5 y=2201.0 length=191
CCGCGCAGGTAGCCAGCAGCGCAACCTCATCTGCGACAAGTGCGGCAAGAAGTTCACCGG
ACGCACATCGCTCTCTGACCACGTTCGTTCTGACTGCGGCCGTCTACCGCTCTACGGCTG
CAGCGTTTGCGGCAAACATTTGTCCACCGCTGGTATTCTCAAGACGCACATGCTCCTTCA
CAAGGCACACA
>GGB83NF01CW5PW rank=0013727 x=1080.5 y=2722.0 length=102
CCGCGCAGGTACGGCCTGCTGCAGCAGGTGCGCAGGCGCCGTGGCGACATCATCACCGAC
GGCGGCATAATGTCTGTAGGCGCTCCATGACCAAGGCACACA
>GGB83NF01AL0HE rank=0014191 x=133.0 y=2400.0 length=116
CCGCGCAGGTGTCGTTGAACAGTCGCTGAGCCGACAGGCGCTGGCTGCACAGAAAGCGGG
ATTCCGTCGGGCAGTATAAAGCCGCCATGCGTATGCTGCCTGCACTGGCCGCTCGT
>GGB83NF01A29BD rank=0014232 x=330.0 y=87.0 length=55
CCGCGCAGGTCGGTCAATCCGCAGGCCAGAATCAAGTTAACCGGTGGCCGCTCGT
>GGB83NF01AG938 rank=0014252 x=79.0 y=2790.0 length=61
CCGCGCAGGTCGGTGCACCTAGACGAGGACGGCAGCACTCTGATCTGGCCGGCTGCGTTC
T
>GGB83NF01A3XWP rank=0014332 x=337.0 y=3287.5 length=86
CCGCGCAGGTACATTATGAGATGACAATGATTAAGCAGTATTTCTACATTTTAGAATGAT
ATAATTATAATTGGTACAAAAGAAAG
>GGB83NF01AUK0J rank=0014429 x=231.0 y=849.0 length=102
CCGCGCAGGTCACAGTGCTGGCATTGGAATGTCGAGGAGAGCAGAGTCCTCTAATACGAT
TGGTTAGGCGACTGGAGCGATACTTCGGCTCCAAGGCACACA
>GGB83NF01AI55E rank=0014439 x=101.0 y=848.0 length=68
CCGCGCAGTGTGGCAGATCTCGATGATGGTTACGCCAGACTATCAATAATGCTGCTTGAG
GCTTATTC
>GGB83NF01A6W44 rank=0014471 x=371.0 y=2998.0 length=151
CCGCGCAGGTAGACGCCGGTGCAGAAGTGCCAGCGCCTGCAGATCGAGATGAACGAGCTT
CTGAACGAGGTGGCCGCCTTGCAGGTGGACCGCAAGGTAGCCGACGAGGAGAAGCAGTCG
TACGATGCGGTGGCCACGGTTATCAGCACGG
>GGB83NF01DQZYU rank=0014646 x=1420.0 y=2308.5 length=50
CCGCGCAGGTGTAAGATGAATAAGAGTAGCCTTGCCTCGCTATACATTCT
>GGB83NF01D8AI5 rank=0014786 x=1617.0 y=2239.0 length=51
CCGCGCAGGTCGGCTTGGCGGCACGGAGCCGCGCATCACCTGGCCGCTCGT
>GGB83NF01CODGM rank=0014830 x=980.0 y=2452.0 length=84
CCGCGCAGGTGTCCAGACGCTGTGTCGTGTGCATGGCTCAAGCAGGACGTAGTAGTCATG
CCATGCCGGCACCTCTGCCTCTGC
>GGB83NF01D9K2S rank=0014945 x=1632.0 y=1122.5 length=83
CCGCGCAGGTATAGGCAGCCTGGCACAGCGGACAAGTGCTAGCCACACTGCCTTTGATCN
GTTTCAAGGCACACAGGGAGTAG
>GGB83NF01CFM70 rank=0014993 x=881.0 y=702.0 length=54
CCGCGCAGGTTGTTGAAGTCATCGAAGGTCAGCTTACCGATCATGGTGTCCAAG
>GGB83NF01EFEHS rank=0015023 x=1698.0 y=2190.0 length=50
CCGCGCAGGTGCTTCTTCAGTACGCTACGGCAATGTCATCGACGTTTNTT
>GGB83NF01DHSO0 rank=0015053 x=1315.5 y=3058.0 length=46
CCGCGCAGGTATGACACCTTATGATAAGAAGTAACCGACTGCGTGG
>GGB83NF01DKO3Y rank=0015093 x=1348.0 y=3212.0 length=79
CCGCGCAGGTGTTCATCGTTAACCGGAGTGATGTCGCGTTCCGGCTGACGTTCTGCAGTG
TATGCAGTATTTCGACAAT
>GGB83NF01EDFOS rank=0015152 x=1676.5 y=538.0 length=222
CCGCGCAGGTCCGCAAGGTGCCCGTGATGAATTACAGACACAGATGCGTGATGGTGGCCT
GTTCTCCGGAGGTGGACAATGAAGACCTTCCGCTGGAAAGTGAACCCGGTATGGATGTGG
CTTCGGTCCTCTGTAAGAAGGTAGCGCTTGGTGATGGCTATTCTCAGCGAGCGCCTGCCG
GGCTGAATGCCAACCTGAAACGTACAGCGTGACGCTTTCTGT
>GGB83NF01EB0ZD rank=0015170 x=1660.0 y=359.0 length=74
CCGCGCAGCTTCTGCTTGTAGTGATACTCCTTAGGTAGCTCTTCAGCCGACCGGCAGCTC
CATCTGGTTGATCC
>GGB83NF01D4DZL rank=0015339 x=1573.0 y=319.0 length=122
CCGCGCAGGTCAGCCATTGGGCCGGTGGTATGACCGGCATCCTGTTTCTCTCGGTGCCAG
TATGGTGCTCGGTGGTGTGGCGCAGATGCTGGCACCGAAAGCCAGAACTCCTGGCCGCTC
GT
>GGB83NF01C3KWN rank=0015382 x=1153.0 y=3333.0 length=64
CCGCGCAGGTGCTCACTCGCAGGCTATTTGCCATCGAACTACTGAGGCAATGGCGAATGC
CTGC
>GGB83NF01D72R7 rank=0015420 x=1615.0 y=389.5 length=97
CCGCGCAGGTAACCAACTGGTTATGGGCGAGTTCGAAGTTTCCGACGTACCCGGCCAGAT
CATCGACTACATTGCACGCGACACCCAAAGGGCACAN
>GGB83NF01EHRZT rank=0015443 x=1725.0 y=2407.5 length=45
CCGCGCAGGTCCAGATTCGGATTGGCCGTGACCACGGTGCCCGGA
>GGB83NF01AUGIR rank=0015592 x=229.5 y=3217.0 length=90
CCGCGCAGCTTCTGCTTGTAGTGATACTCCTTAAGGTAGCTCTTCAGCCGACCGGCAGCT
CCATCTGGTTGATCCGCGTACTCTGCGTTG
>GGB83NF01BDQHR rank=0015674 x=449.5 y=1485.0 length=83
CCGCGCAGGTGCCTGACTCTGGCCATCTGCTCGTCAATCTGGCCGCATCCAGACTCAATC
AACGACCAGATCTGGCCGCTCGT
>GGB83NF01DJ5VY rank=0015711 x=1342.0 y=2876.0 length=56
CCGCGCAGGTCTTGCCGATCAGCCAACGTCTCTTCAGGCCACTGACTAGCGATAAC
>GGB83NF01C8CIK rank=0015723 x=1208.0 y=458.0 length=133
CCGCGCAGGTCGCTGCACATCAAGGATGCGTACGACTATCAGGCCGCTCTTATTGCATGC
TCCTCATGATCTGGGCGTGAATCTACGATCGAATGCACCACGACCAATGCTTTCTGCCCA
AGGCACACAGGGA
>GGB83NF01CPM3V rank=0015790 x=995.0 y=169.0 length=44
CCGCGCAGGTGGCCGCTCGTCTGAGACTCCAAGGCACACAGGAG
>GGB83NF01D1IFU rank=0015972 x=1540.0 y=1288.0 length=62
CCGCGCAGGTAGCTTCAGTTCCTCGACCTCTGATTCCGCTTCGCAAGGCACACAGGGAGT
AG
>GGB83NF01ARGSK rank=0015987 x=195.0 y=2866.5 length=49
CCGCGCAGGTTGGCCGCTCGTCTGAGACTCCAAGGCACACAGGGGAGTA
>GGB83NF01D1L2T rank=0016007 x=1541.5 y=1907.0 length=73
CCGCGCAGGTACTGATCACACTTGATGCAGCCATCGTCGAAGGAAGATCACCTCGTTGTT
GCTACAATCTCGC
>GGB83NF01C63HC rank=0016030 x=1193.5 y=3534.0 length=47
CCGCGCAGGTGGCCGCTCGTCTGAGACTCCAAGGCACACAGGGAGTA
>GGB83NF01AMF27 rank=0016116 x=138.0 y=2145.5 length=70
CCGCGCAGGTGGACAGCAGGCCACTCAATATCAGGTGCAGTTGATGTATCAACACGGTTC
AGCAACACCG
>GGB83NF01B3BXR rank=0016215 x=740.5 y=3741.5 length=49
CCGCGCAGGTCGCTGTGCTGCTTATGGCAGGCGGACAAGGCACACAGGG
>GGB83NF01DRF7G rank=0016229 x=1425.0 y=2874.5 length=89
CCGCGCAGGTACAGCCGCCACATCCGCATCTGCAACTAAGATTCCACCACGTAACGCGGC
AGACCGAACAAGGTTGAGGATCAGACGCC
>GGB83NF01A5K2S rank=0016232 x=356.0 y=2146.0 length=46
CCGCGCAGGTATTGTGGTGTCATCGCTACAGGAACCAGGCGCTCGT
>GGB83NF01DKACY rank=0016298 x=1344.0 y=480.0 length=89
CCGCGCAGGTTCCTGCAAGCGCCTCACAGCTCTGCGGGGTGAGATGTTTAACCAAGTTAA
TACTAGTATCTCCCATCCCGTGATGACCC
>GGB83NF01EBU4W rank=0016337 x=1658.0 y=974.0 length=77
CCGCGCAGGTGAGATGAGCAGCAGCACCAGTTGCTGGTATTCCGCATCCTCGCCAGGTAA
TCTTAATGCAAGTAACC
>GGB83NF01DFDEK rank=0016425 x=1288.0 y=522.0 length=54
CCGCGCAGGTCGGCTGGAGCCTTCAACGCGCAACGCCCTGTCCTGGCCGCTCGT
>GGB83NF01ED779 rank=0016514 x=1685.5 y=663.5 length=83
CCGCGCGTGCTCGATCACGAGTTATCGGTGATGGGCACGCGCTGGCGGTTATGCTTTACG
AATACACGCTTGTTAGATCAGCT
>GGB83NF01BAHTN rank=0016515 x=412.0 y=1833.5 length=88
CCGCGCAGGTGTTAATCCTCTGGAGTACCTCGTATCTCGACGAAGCCGAGCAGTGCCGTG
ACGTGTTACTGATGAACTGGCCGCTCGT
>GGB83NF01ELU5X rank=0016532 x=1772.0 y=627.0 length=186
CCGCGCAGGTCCAACTTGTGCGATCGAGGAAGGTTCGCATGCCGGCACTTATGTCGCTGC
TGGGATTCAAAGCTTCTGGCACTCCGATATGTTCGACTGGAAGCTGCGAATGCGTGAATC
CAGCACTGAAGTGGATCCGGACTTCTGGATCTTATTGCCATTGGCCGGCTCACCCAGCAG
ATAGCG
>GGB83NF01CJ0R8 rank=0016541 x=931.0 y=102.0 length=47
CCGCGCAGGTGGCCGCTCGTCTGAGACTCCAAGGCACACAGGAGTAG
>GGB83NF01DU7DM rank=0016657 x=1468.0 y=1928.0 length=98
CCGCGCAGGTTCCAGCATCACCTGCATGTTGTCCGTGGTGCTGACATGGTAGGACTGCCT
CCTGATCGCTCATGACCGCAAGGCACACAGGGGATAGG
>GGB83NF01A24CS rank=0016680 x=328.0 y=1850.0 length=48
CCGCGCAGGTGTCAAGCTGATCAACGACGACAATCTGTTCGAATGGGA
>GGB83NF01BWH35 rank=0016835 x=663.0 y=547.0 length=98
CCGCGCAGGTGTGGCTGGTTCTTAATCTCGATTACGACAAGAATTCTGGCTAAAGCTCTT
GCCCATAAAGCAGATGAACTTCCGTTAATCATCGAACT
>GGB83NF01BG0CW rank=0016874 x=486.0 y=2686.0 length=44
CCGCGCAGGTGCTGTGCTGCTTATGGCAGGCGGACAAGGCACAC
>GGB83NF01A2EIB rank=0017118 x=320.5 y=1121.0 length=72
CCGCGCAGGTCCGTCACGCACATGGGACTCCCGTGATGACCTCATTAAACACGCTGCAAT
CTGGCCGCTCGT
>GGB83NF01AJOYR rank=0017192 x=107.0 y=657.5 length=49
CCGCGCAGGTGGCCGCTCGTCTGAGACTNGCCAAGGCACACAGGAGTAG
>GGB83NF01DSID1 rank=0017224 x=1437.0 y=3207.0 length=77
CCGCGCAGGTCAATGGCCATTAACCGCGTTGCTTCATCCGCGATATCGCAGTCGGCGTCA
CAGGTTGCCCGTGAGAC
>GGB83NF01A84H9 rank=0017275 x=396.0 y=3455.0 length=126
CCGCGCAGGTAGACTGGAACTTCTTGCGCAGATCGGCATTCGGTTCGTCCGCCTCAGCCG
TTATCAACGTCCCGTTCAGTTCGCTGGCCAACTGGGTTTGCCCCGCCTGCACCCGGACGG
CGCTGG
>GGB83NF01BCCEU rank=0017284 x=433.0 y=2116.0 length=89
CCGCGCAGGTCCGGAGCAGGAGGTGATCAGCCGCTGGCGCATTGAGCAGTGCAGCGAACT
GAGCGCGGTGAGTGCCTCTGGCCGCTCGT
>GGB83NF01CJFR6 rank=0017317 x=924.0 y=1556.0 length=46
CCGCGCAGGTCTGGCGCGGAAGCCGCGCTCGCCGCCTTTACAATGT
>GGB83NF01C73RF rank=0017360 x=1205.5 y=1401.0 length=51
CCGCGCAGGTGTTATGCCTACTTATAGAGCATAAGCAGCGCAACACCTACT
>GGB83NF01DUQXT rank=0017392 x=1463.5 y=1103.0 length=69
CCGCGCAGGTGGAGAGCAGGCGGTACGCATACTTCGTCGCGATAGATGATCGGGAGTTCA
GTAACATTC
>GGB83NF01C86G7 rank=0017401 x=1217.0 y=2425.0 length=44
CCGCGCAGCTTTGTACCTCCTAGCTCCACTGTCCACGTCGAATA
>GGB83NF01D4IYK rank=0017463 x=1574.0 y=2666.5 length=56
CCGCGCAGGTGGTCAGTGCGTCCTGCTGATGTGCTCAGTATCACCTGGCCGCTCGT
>GGB83NF01BJAH9 rank=0017467 x=512.0 y=2655.0 length=86
CCGCGTAGATCACTGGTGAAGTCCGTGACATGTTAAGCATGGAATTCAGGAGCTCGGCGT
TATCGGGAGCACTCGTGGCCGCTCGT
>GGB83NF01AZ81T rank=0017525 x=295.0 y=3135.0 length=52
CCGCGCAGGTCATCAGATGCCGGGTTACCTGCAGCCAGCGGTGCCGGTGCCT
>GGB83NF01AIR9Q rank=0017531 x=96.0 y=3340.0 length=69
CCGCGCAGGTGGCTACACCAGCCTGGCCATTATCTACCTGTTCTTCTCGCTCTCCAATTG
GCTGGCACC
>GGB83NF01CS50L rank=0017542 x=1035.0 y=803.0 length=62
CCGCGCAGTGACCACCAGCTATATCTGCCACTCATTGTTGTGAGTGTGGCGATCCGATAG
GT
>GGB83NF01CR1MM rank=0017573 x=1022.5 y=1708.0 length=89
CCGCGCAGGTCAGGCGAACGTCAATCCGTAACGGTTAATATCTCGCTGCAAGTGTGTGCC
TCAAATGCGTGTGTGTGTGTGTGAATTTG
>GGB83NF01EUGJ6 rank=0017680 x=1870.0 y=196.5 length=82
CCGCGCAGGTTCTCATCTGGCAACTGATTCTACAAGCACTGGACATACCATTCAGGATTT
CTTATGCAACAGCAGCAGATCT
>GGB83NF01C9J80 rank=0017683 x=1221.0 y=3890.5 length=67
CCGCGCAGGTCCTACGGTCAGAGAGCATAATATTATCCGTCCGGATATTGAGACATTCGG
TGAGAAC
>GGB83NF01BBT5E rank=0017726 x=427.5 y=3024.0 length=61
CCGCGCAGGTCAGCCTGATGATGTTCCTTTCGACGCCTCGTTCGATTTCCCAAGGCACAC
A
>GGB83NF01B23XK rank=0017763 x=738.0 y=1558.0 length=62
CCGCGCAGGTCAGCTTGGATCAGCAGCCTGACGGATGCGGTGTCCGGCGACTGGCCGCTC
GT
>GGB83NF01AMPEW rank=0017849 x=141.0 y=1942.5 length=73
CCGCGCAGGTGCTGATGGACACCGAGGACCGGCGCTACTTCAACAACAGGAGATCACGCT
GTGGCGCAAGGCA
>GGB83NF01BQI4W rank=0017968 x=595.5 y=462.0 length=57
CCGCGCAGGTAGCTTCAGTTCCTCGACCTCTGATTCCGCTTCGCAAGGCACACAGGG
>GGB83NF01C1LDA rank=0017974 x=1131.0 y=732.0 length=159
AACAAATTACCAATTTCATTCAATATATATTATCAATTCACATCCGCAATGGACTTTCAA
AATTCGTATAACTTCGTATAATGTATGCTATACGAAGTTATTACGGAACTAAATTAAATA
AATTTAAGAATATAAGATCTAAATTGAATAAAATTCATA
>GGB83NF01C6G15 rank=0017980 x=1186.0 y=3147.0 length=54
CCGCGCAGGTGACGACTGATTCCGGTTCGCCTTACGCCACTAAAGCTTATGTCG
>GGB83NF01DM7AS rank=0017984 x=1377.0 y=1314.5 length=54
CCGCGCAGGTGTGCAGGATACTGCGCCAGATCTGCGACGCAAGGCACACAGGGG
>GGB83NF01EKM3N rank=0018001 x=1758.0 y=865.0 length=53
CCGCGCAGGTACGATGACGACCAGTACGTTGTATCAAGGCACACAGGGATAGG
>GGB83NF01DCY4H rank=0018014 x=1260.0 y=3391.0 length=48
CCGCGCAGGTAGCAGTGGTATCAACGCAGAGTCGCAGTCGGTACTTTN
>GGB83NF01CB1N6 rank=0018066 x=840.0 y=740.0 length=246
CCGCGCAGGTAGTCGTCATGTGAGGCTGTCGTAGATGTGCGTTCCTAGGTCTCGGCGAGC
TTTCCTGGCTCTGCCGTGGTGGTGTGGCTGTTGATTCTGATGATCCCAAGCAAGTGGTTG
CTGATCCTCCGGCTCCTCCTGACCCAACAGCTCTCGAACCAGACGAAATTTCGATAGAAA
CGCCTTCCAGATGAGGAACCAGCCCAACAAAATAATTGCTGCGACGATACTAACAGAGGC
TAATAT
>GGB83NF01BSJT2 rank=0018095 x=618.0 y=472.0 length=51
CTGCGCAGGTGGAATCTGCGCAAGGATGATTATTTGTTAACGATGAAGCGC
>GGB83NF01B8GHZ rank=0018127 x=799.5 y=1269.0 length=60
CCGCGCAGGTCTGGTGATGCGCGGCCTGGGCGGCAAGACATACGCGCTCCTACTCACATG
>GGB83NF01CT93K rank=0018152 x=1047.0 y=3598.0 length=79
CCGCGCAGGTCGACCAATCAACCTTACTGGAATCGATGGTGTCTCCGGTGTGAAGAACAC
CAACAGGGTGGCCGCTCGT
>GGB83NF01A04V4 rank=0018282 x=305.0 y=3442.0 length=71
CCGCGCAGGTGAGCCATGTCTTCTTAAGGCAATGTGGCAGTGCCCGCCTGTGATCGTGGG
CGGTCGATGAT
>GGB83NF01CURAF rank=0018289 x=1053.0 y=1301.5 length=162
CCGCGCAGGTCTCTGCCTTCACCTGATCACGGGCAGCGCGTTCGTCCTCTTGCCGTATTT
CCACCTGAAGCTGCTCCTCAAACATTTCGCATGTTTCAATCAGCCTCGTAAGCAAGTCAT
CCAGACCAATGTTACCATGAATCACAGATAAAACTTCGACAA
>GGB83NF01C5G25 rank=0018303 x=1175.5 y=1583.0 length=74
CCGCGCAGGTGAGCCGTGTTCCTGACGGTGTTGCTGAATACAGCGTATGGAGCTGAAGCT
GCCTGGCCGCTCGT
>GGB83NF01CYN2U rank=0018349 x=1097.0 y=3540.5 length=67
CCGCGCAGGTCGGTGACTCCAGCTTGCGCTTCTCGGACGGCGGTATCTTGTCGCAGTTCT
GCATTAA
>GGB83NF01AQU64 rank=0018435 x=188.0 y=3550.0 length=65
CCGCGCAGGTCCGCACGCACATAATCTGCTGGGCTTGGAACGTGATAATCAGTACCGGGC
CTCGC
>GGB83NF01EBK6W rank=0018466 x=1655.0 y=374.0 length=130
CCGCGCAGGTCTAGAGTAAGTAGTTCGCCAGTTAATAGTTTGCGCAACGTTGTTGCCATT
GCTACAGGCATCGTGGTGTCACGCTCGTCGTTTGGTATGGCTTCATTCAGCTCCGGTTCT
GGCCGCTCGT
>GGB83NF01AGGVR rank=0018485 x=70.0 y=1765.0 length=137
CCGCGCAGGTAATTCAACAAGGACTTAAGCGACTAACTACAAGCCTGATATTTCTAATTC
TGTCTATCGGCAATGTGCTTAAGCTGCTTGAGCACCGTCTCCAAAGCTTCTTCTTGTCAT
TCTTTCGCACCAACGAG
>GGB83NF01AHJQH rank=0018563 x=82.0 y=2967.5 length=58
CCGCGCAGGTCCAAGCGATATAAGCTGATCCTTGTGATCAAGGCACACAGGGGATAGG
>GGB83NF01B6F9S rank=0018587 x=776.0 y=1870.0 length=49
CCGCGCAGGTGGCCGCTCGTCTGAGACTCCAAGGCACACAGGGGATAGG
>GGB83NF01CLODD rank=0018622 x=949.0 y=3599.5 length=51
CCGCGCAGGTGCGCGTGATCAAGGTGACAATGAAGCCACCGACCACCACGT
>GGB83NF01ELVPM rank=0018709 x=1772.0 y=1336.0 length=49
CCGCGCAGGTTGGCCGCTCGTCTGAGACTCCAAGGCACACAGGGAGTAG
>GGB83NF01D1R4H rank=0018710 x=1543.0 y=1551.0 length=62
CCGCGCAGGTATACACAGGATTCAGTTATCACTGCCCAGGCGCAAAGGTATCAGAACGAT
GA
>GGB83NF01D2WLG rank=0018742 x=1556.0 y=754.5 length=100
CCGCGCAGGTACTGCACGGGAGGCAAGTACTCGTTGGAGAGCTCGTTCACATCACGACGG
TGACGGCGGGTTACCACGCGCTTGTGGGGTCTTGTAACGG
>GGB83NF01BWIEA rank=0018753 x=663.0 y=912.0 length=54
CCGCGCAGGTGTCTTAGCCACCGGATATCCACAGGTGAGCCGTGTAGTTGAAGG
>GGB83NF01B6G4K rank=0018768 x=776.0 y=2978.0 length=69
CCGCGCAGGTACTGCTAATGTTCTCATCGAACAACTTCCGCGGGAGCGTCAAGGCACACA
GGGGATAGG
>GGB83NF01BVGNY rank=0018781 x=651.0 y=1164.0 length=129
CCGCGCAGGTTGAGGAGAATAGGTGTTCTGCTTACCGTTATCCGTTGTCTGTATACGGGA
GTTCTGGCTTCGTGCCAGCATCTGCGCCACACCACCGAGCACCATACTGGCACCGAGAGA
AACAGGATG
>GGB83NF01BOAYA rank=0018855 x=569.0 y=3040.5 length=48
CCGCGCAGGTGGCCGCTCGTCTGAGACTCCAAGGCACACAGGGAGTAG
>GGB83NF01AMFEL rank=0018870 x=138.0 y=1259.0 length=50
CCGCGCAGGTATCTCGCTGCCGCATTTGGTATACAAGGCACACAGGGATA
>GGB83NF01CU1QN rank=0018873 x=1056.0 y=2557.0 length=84
CCGCGCAGGTATGCGAGCGGTGTTCAGTAACTTGGGTATCCAGTGTGTCAAAAGAAGGGA
CATTTGAGGCGGCGCTCAAAGGGC
>GGB83NF01AOWBK rank=0018890 x=166.0 y=1806.0 length=105
CCGCGCAGGTCTCATGCACGGCATGCTGAGTTCTTCCTCCGATTGGTGCTCATGGGTCCA
GAGCGATCCTCGGCGTACTATGCTGGCCGGACTGCCGGCCGTACG
>GGB83NF01CZNWS rank=0018891 x=1109.0 y=826.5 length=208
CCGCGCAGGTGTGGCAGATCTCGATGATGGTTACGCCAGACTATCAATATGCTGCTTGAG
GCTTATTCGGGCGCAGATCTGACCAAGCGACAGTTTAAGTGCTGCTTGCCATTCTGCGTA
AACCTATGGGTGGAATAACCAATGGACAGAATCACCGATTCTCAACTTAGCGAGATTACA
AAGTTACCTGTCAAACGTGGCCGCTCGT
>GGB83NF01AKXV8 rank=0018900 x=121.0 y=1542.0 length=116
CCGCGCAGGTACAACACGCTGATGGCGGCGGCGAAGGATTATGAAGCGACGCTGAAGCCG
AACAGTCCAGCGTGAAGGTGTCTGCGGCGATCGTCAGGAAGACAGTGCTCATGCTG
>GGB83NF01CUSW5 rank=0018921 x=1053.5 y=3415.0 length=62
CCGCGCAGGTCGTCGATGGCAGAAGATCGCAGCACGGTAACAGCGGCAACCTGGCCGCTC
GT
>GGB83NF01DMA9U rank=0019000 x=1367.0 y=768.0 length=90
CCGCGCAGGTAGCCGCGGCCTGATTATGCTGGTTACTGTTGCGCCTGTTAGCGCGGCAAC
GTCCGGCGCACAGAAGCTATTATGCGTCCN
>GGB83NF01BHJ0A rank=0019014 x=492.5 y=3576.0 length=45
CCGCGCACGTGTTCATCTGCATCCACCTTGCTCTCTGCTTNTTAC
>GGB83NF01EE2UF rank=0019076 x=1694.0 y=3477.0 length=43
CCGCGCAGGTGGCCGCTCGTCTGAGACTCCAAGGCACACAGGG
>GGB83NF01BOZCD rank=0019115 x=577.0 y=1883.5 length=48
CCGCGCAGGTCTGGCCTGGCTGGTGATCAATGAGTGTGATTTGTAGAC
>GGB83NF01CERLU rank=0019189 x=871.5 y=688.5 length=88
CCGCGCGGTGTGCGGCAGCTGCGGCGTGGAGACACGCTGACCATCGGTGAGGAAATTTCT
GGGTAGATCGGGTTCNCCGGATGATGGC
>GGB83NF01AQL70 rank=0019198 x=186.0 y=110.5 length=166
CCGCGCAGGTCACAACGACGGTGGATACCACGACCAGGTAAAGCTGTAACCAAGATAAGC
CAGTCCATTGCTGTACCAGTGCTGCTGCTGCTGCTCAGTTAAAGAACGTTGTGTATGAAA
TATTGGTAGAACTGCACGAGCCAAGCTACAAACGCCACTATTTGCG
>GGB83NF01CNLWP rank=0019208 x=971.0 y=3607.0 length=56
CCGCGCAGGTCGAAGAGGCGCAGAAGGCTTACGAACGGCTGCAGACGCCGCTGGAG
>GGB83NF01BTVUO rank=0019231 x=633.0 y=1262.0 length=40
CCGCGCAGGTGGCCGCTCGTCTGAGACTCCAAGGCACACA
>GGB83NF01EWCN4 rank=0019252 x=1891.0 y=2450.0 length=114
CCGCGCAGGTGTTGGCATCAGCCGCGATGGCGGTATCTGGGCCTGAGCCTGGGCATGCTG
CCTATTGGGAGGCGGCAGCGGTGGTGGTGATGAAGAACGATGAGGATGGTGCCA
>GGB83NF01EP2QF rank=0019277 x=1820.0 y=453.5 length=46
CCGCGCAGGTAATGAGGACTGCAGCACCTCGGTTGCTTCATCATGG
>GGB83NF01CN62X rank=0019326 x=978.0 y=2375.5 length=88
CCGCGCAGGTCAGTCGATTAGGTCATCTGATCTTCGATCTGGACAAGACGGCATCACATC
TGCGCGATGCCTCACTTAGTCGCACACA
>GGB83NF01D0CPS rank=0019383 x=1527.0 y=462.0 length=74
CCGCGCAGGTCTGTTCTGTACGGAATGCGCGTGGGTCACGCGTGGTTCTCAGGAGATCAG
CACTGGCCGCTCGT
>GGB83NF01CVOC9 rank=0019404 x=1063.0 y=3211.0 length=50
CCGCGCAGTCGGCTCTGGACAGGACCAGCATACGATCTGCCGTCAGTCCG
>GGB83NF01DWSOC rank=0019406 x=1486.5 y=2458.0 length=73
CCGCGCAGGTCGACTTGGCCAGAATTGGGTGTTGAGCTTGGAGCCAGTGCCCAAGATCAG
CAGATCGCAAGGC
>GGB83NF01AMVAE rank=0019446 x=143.0 y=1364.0 length=129
CCGCGCAGGTGCGCGAGTTCAGCCTGCCGGAGCAGGATTACGGAACGCTACAGACCAAAG
ACGGTGGAAGTGCATGCCAACGAGGAGGCTGCAGAGGCACAGTCGGGCCNCCACCACACA
GAGACGAAC
>GGB83NF01D42NU rank=0019456 x=1580.5 y=3624.0 length=45
CCGCGCGGTGTGCGGCAGCTGCGGCGTGGAGACACGCTGACCATC
>GGB83NF01BUYYF rank=0019457 x=645.5 y=2789.0 length=108
CCGCGCAGGTATGCTGGTGTGGAGTCGTGAAGAAGAAGTACAGCTGCGTCGTTGTACATC
ACTGCTATCTTCTTACTGGTTATGCAGGTCGTAGTGGTGGCACACAAG
>GGB83NF01AIR5F rank=0019509 x=96.0 y=3185.0 length=44
CCGCGCAGGTAGCAGTGGTATCAACGCAGAGTACGCGGNGGCGG
>GGB83NF01CPCHJ rank=0019539 x=991.0 y=2789.0 length=56
CCGCGCAGGTCGGAAGGACCAGCGTTTGCTGGGAACAGATGATGCAGCGCTGTGAC
>GGB83NF01CN1L8 rank=0019544 x=976.0 y=3486.0 length=312
CCGCGCACGTCGTGCACGGTCGGTTGTCCACGGATTCCATGGACTCCATGTGCATCACCA
CCAGGTCGTAGACGCGCTCTTCCACAGTGACGATGATGTCGAACCGCTCTTTGGTGTCCT
GAAACCGTTCCGGGCACTTCTTTATGCGACGATTGCGGTCGAGCATGTGTAGCAGGCCGT
TCTGTGTGTAGAACTCCTTGTCCTTGGACTCCAGGTCGCGGTAGATGTCCTCGTATTTGG
TGCCAAACTCGTAAACATTCGGCTTGTCGAACGCCATGCCCGGTAGCTTGACGCGCTCGC
CTGACCGCTCGT
>GGB83NF01A8687 rank=0019556 x=397.0 y=2921.5 length=63
CCGCGCAGGTGACACAGGACCAAGTTGGCAATATTACGAGCCATGAAGCTTCTGGCCGCT
CGT
>GGB83NF01C2S2W rank=0019706 x=1145.0 y=38.0 length=51
CCGCGCAGGTACGCCTGCATTCCCGAGCTGCATACACATTGCTGGCGTGGC
>GGB83NF01ELU9Q rank=0019730 x=1772.0 y=764.0 length=53
CCGCGCAGGTGGTGTGGAATCACGCTGATTTACAGCGGCAGCCATAAGTGGAT
>GGB83NF01CIY0N rank=0019734 x=919.5 y=309.0 length=89
CCGCGCAGGTAGGACCGTATCATCCGATCTGCGTTACCGAATGGATGGATGAATGCCGCC
GCGAACCATTCAAACTCGCGAAGGCAGAG
>GGB83NF01C53XG rank=0019749 x=1182.0 y=2514.0 length=47
CCGCGCAGGTGTGATAGAGGTAGATCCGTCCGCGGACCGAAGCCTCG
>GGB83NF01CM8ZZ rank=0019784 x=967.0 y=3261.0 length=76
CCGCGCAGGTGTGCGTTCCGCTCTGGCGTCGAGGAATCGCCAAGATAGGCAGACGAATAT
ATGCATCCAGTTCTTT
>GGB83NF01A0PM7 rank=0019821 x=301.5 y=65.0 length=49
CCGCGCAGGTTATACGGTCTAGATCGAGCCATAGCTGATAGCTTGTTCG
>GGB83NF01AVIWI rank=0019825 x=241.0 y=3808.0 length=100
CCGCGCAGGTAATTGCATGCGAAACACGAATCAAATCCAGTCGAATGAAATCGAATCCAA
TCGAATCACTATCTGAATTCAGAACCACCGAATCGGAATC
>GGB83NF01A6EGV rank=0019846 x=365.0 y=3373.5 length=76
CCGCGCAGGTCTGACCGGTGGACGATATGATCTGCACTGGCACAGGGCTCTGGCCACCAC
GATTCGGATTGGCCGT
>GGB83NF01ER1QQ rank=0019861 x=1842.0 y=2368.0 length=53
CCGCGCAGGTGCTCACTCGCAGGCTATTTGCCATCGAACTACTGAGGCAATGG
>GGB83NF01BHRVY rank=0019892 x=495.5 y=1500.0 length=86
CCGCGCAGGTACGAAGCACAGTCCGCCGCCGACTTCATCCAGAACTCGATGGACTGCTCC
TCAATGGACAAGGCTCCGCTCAGCCN
>GGB83NF01B04H1 rank=0019993 x=715.5 y=3191.0 length=147
CCGCGCAGGTCCTCGTTGCCATTGAGGACCACCACGTCCTCAACGCTATAGGCAGCCTGG
CACAGCGGACAAGTGCTAGCCACACTGCCTTTGATCTGTTTCAAGGCACGCTCTGATAAA
CGCATCCGCAGCTCCAAAGGGCCTCGT
>GGB83NF01CYLH1 rank=0020007 x=1097.0 y=199.5 length=62
CCGCGCAGGTCGTCGATGGCAGAAGATCGCAGCACGGTAACAGCGGCAACCTGGCCGCTC
GT
>GGB83NF01DYQ59 rank=0020021 x=1508.0 y=3711.0 length=214
CCGCGCAGGTGGTGAAGCTGCATACTGATGCACTTCACGCCACGCGGGATGAACCTGTGG
CATTTGTGCTGCCGGGAACGGCGTTTCGTGTCTCTGCCGGTGTGGCAGCCGAAATGACAG
AGCGCGGCCTGGCCAGAATGCAATAACGGGAGGCGCTGTGGCTGATTTCGATAACCTGTT
CGATGCTGCCATTGCCCGCGCCGTGGCCGCTCGT
>GGB83NF01BPGNV rank=0020065 x=582.0 y=3849.0 length=50
AGCCTTGCAAGCCATTGTAACTTAGTGAAGCTTGTGAATTTCACAGGTTT
>GGB83NF01C3DPG rank=0020116 x=1151.5 y=2194.0 length=89
CCGCGCAGGTTCGCCGGACTGGATTCGCCGATGCTGAGAAGCTGCTGTCAATAAGCACGA
AGGCGCCTTCTTGATACGTGGCCGCTCGT
>GGB83NF01C2HXW rank=0020225 x=1141.0 y=1986.5 length=43
CCGCGCAGTAGGCAGTCGAGAGTGGCATCAAGGCACACAGGAT
>GGB83NF01BOSWC rank=0020312 x=575.5 y=1722.0 length=194
CCGCGCAGGCCGCAGAGTACGCGGGATTCAAGTTTGAGCGCTCGAATCTGCAACAACGTG
CACGCAAACTCTCAAATTTCTCAAACATCAAATCACAAGGCGAGCGGAAACTCAAGTATA
AACGCTAAACGTGTCGCAGTTTCTTGGAAAATATCTAATATTTTTGGTCGAACAATCTCG
TGTTTGTTGCAATT
>GGB83NF01AHP53 rank=0020367 x=84.0 y=3113.0 length=123
CCGCGCAGGTTCTGGCGGCGGCTGGCCGTAGTCTTGCAGTTTGCGCATGTCGTCCAGCAC
GACGCGGAACTTCTCTCGCTTCACGGCGGCCGAATCCTCGGTCTTCTCGCTCTGTAAATG
CCC
>GGB83NF01ENJK6 rank=0020418 x=1791.0 y=1112.0 length=53
CCGCGCAGGTACGATGACGACCAGTACGTTGTATCAAGGCACACAGGGATAGG
>GGB83NF01BYSBB rank=0020428 x=689.0 y=581.5 length=114
AAGTCTGTTACTCATTGGATTGCAAATCTCACTCGTATAACTTCGTATAATGTATGCTAT
ACGAAGTTATTACGGGACGAAATTCTAGGAGAGAGAAATTTGAAATTTTAGTTT
>GGB83NF01ANTTI rank=0020488 x=154.0 y=1060.0 length=99
CCGCGCAGGTGTCGTTGACAGTCGCTGAGCCGACAGGCGCTGGCTGCACAGAAGCGGGAT
TCCGTCGGGCAGTATAAGCCGCCATGCGTATGCTGCCTG
>GGB83NF01ATNQG rank=0020495 x=220.0 y=2774.0 length=278
CCGCGCAGGTAAACGTTCGCTAACGCATTTCGTTCGTTCACTCACACACACACGTAACCT
AACACACGCACAGACGCAGACAAACACAACGCGCAGCGCATATACACACACAAAGAAAGA
AGGCAGTGAAATCGACAAGCGCACGCATGCACACACACACTGACAAGCACGCAGGCGAAA
AGTGTTGATATATATCCAATATATTGATGTTGTGTGCAACGTTGTTGTTGCTGCTGCTGT
TGCTGGGGCGGCGGCATGTTCCTGCTGTGGCCGCTCGT
>GGB83NF01ANT9L rank=0020504 x=154.0 y=1639.0 length=55
CCGCGCAGGTCGCGACAACTACTCAACATGGAGGCTATGCCAAGGCACACAGGGG
>GGB83NF01ETGYL rank=0020533 x=1858.0 y=3211.5 length=45
CCGCGCAGGTCGGCTGTGCCGCTGACAACGGCACCTGATACAGCC
>GGB83NF01B5SWF rank=0020592 x=769.0 y=253.0 length=143
CCGCGCAGGTACCCGCATGAGCTCCATGTCCTCCTCGTTGCCATTGAGGACCACCACGTC
CTCAACGCTATAGGCAGCCTGGCACAGCGGACAAGTGCTAGCCACACTGCCTTTGATCTG
TTTCAAGGCACACAGGGGATAGG
>GGB83NF01EECJL rank=0020593 x=1686.0 y=2159.0 length=62
CCGCGCAGGTCTACGCCGGACGCATCGTGGCCGGCATCACCGGCGCCACAGTGGCCGCTC
GT
>GGB83NF01EF5RO rank=0020604 x=1707.0 y=674.0 length=65
CCGCGCAGGTGAGCAGCTGGCTACAGCGGACGCGGCATTGAGCTGACGCTATTCTGCCGC
CACCN
>GGB83NF01AN3AJ rank=0020605 x=157.0 y=1049.0 length=43
CCGCGCAGGTCCAGCTGCAGTTGAGTCCGCTTGCCACGAGAGG
>GGB83NF01DJCVR rank=0020615 x=1333.5 y=2149.0 length=73
CCGCGCAGGTCAGATTCTCGGCCACGGTGAAGGCGGTCACATAGCTGACCGGCGACAGCC
ACCGCGGCGCANA
>GGB83NF01AWGET rank=0020672 x=252.5 y=2179.0 length=60
CCGCGCAGGTCATTTCCGGTCGTGCAGTGCGGAACAGCAGCAGCAGCAGCAGCAGCAGCA
>GGB83NF01C4C1Z rank=0020698 x=1162.0 y=2949.0 length=90
CCGCGCAGGTTCTGTGACAGATCGTACAGCCGGTCAGCTTCCGCCTGCAGCCGCTGGCTT
AGATCCTTATTAGCCGTCACAAGGCACACA
>GGB83NF01A2SNJ rank=0020751 x=324.5 y=3069.0 length=219
CCGCGCAGGTAGCAGTGGTATCAACGCAGAGTACGCGGGCTTCCGCGCCGATCTGATCGC
GCATGTGACCAATTGGCACGCGGAGGTGCTGGAGCGTCAGGCGCAGAAGTGCTGTGAGGA
TACGCACCTGTTTGGCGACATAACGTGCACGAGGATATGCGCGGAATTGAAGTGCGCCCG
CAGCCTGGTGCGAAGCACCGAAATCAATGCCACCCTCGC
>GGB83NF01AL63M rank=0020766 x=135.0 y=2784.0 length=152
CCGCGCAGGTATAATGGTAACAATAACATTCATAATAATCAAATGCAAGCAAATAATAAT
AAAGTCTACTGCAGCTGCTGATGTTGCTGCTGCTGCTGCTGCTGTTGTGAGTATGCTGAA
TGGGGTTGGATATTGCTGCTGCTGCTGCTGGC
>GGB83NF01ADKSW rank=0020773 x=37.5 y=2046.0 length=158
CCGCGCAGGTAGGCAGACGATGATGCAGATAACCAGAGCGGAGATAATCGCGGTGACTCT
GCTCATACATCAATCTCTCTGACCGTTCCGCCGCTTCTTTGTAATTTGTCAATCAGGCTG
TCAGCCTTATGCTCGAACTGACCATAACCAGCGCCGGC
>GGB83NF01B3CA9 rank=0020794 x=741.0 y=131.5 length=58
CCGCGCAGGTGGCGCGGTTGCGGTATGAGCCGGTCACTGTTGCCCTGCGGCTGGTAAT
>GGB83NF01D7R4P rank=0020804 x=1611.5 y=2967.5 length=220
CCGCGCAGGTCATTCTTCTCGCCAGTCTGGTAGACACACTTAATGTTGTAGGCCTGGGCC
TTGTAGGTGACCAGCTTGGGATGTTTCTGGATGACCAGCACGAAGCTTGCCACATCCTTT
ACAGCCTGCATGCCGCAGCTACCGAAGTGGACACGGAAGATCTCGGTACGCGGAACAGTC
TCGCCAGCCAGGTTTAACCACCGCGGACGACTCCTCGTCC
>GGB83NF01D43NP rank=0020814 x=1581.5 y=819.5 length=115
CCGCGCAGGTCACAGTGCTGGCATTGGGAATGTCGAAGGGAGAGCAGAGTCCTCTAATAC
GATTGGTTAGGCGACTGGAGCGATACTTCGGCTCCAAAGGCACACAGGGGATAGG
>GGB83NF01EAMEC rank=0020822 x=1644.0 y=338.0 length=101
CCGCGCAGGTGTGCAGATTAATGACAGCGGTGCGGCGCTGGATATTACGTCAGCGAGGAC
GGTATCCTGGCTGGATGCCGCAGAATGGACTGGCCGCTCGT
>GGB83NF01EZNI1 rank=0020834 x=1929.0 y=843.0 length=71
CCGCGCAGGTCCGTGTTCGGTAGCACTGTTTCTACATCGATGATTTCAGTGTATGACGAC
CAGAGCGTTTT
>GGB83NF01A42WF rank=0020957 x=350.0 y=3165.5 length=80
CCGCGCAGGTAGGAGCTCCTCAGCACTAAGTGGGTGAGTGGGCTTAGGTGTTGCCAAGCC
CGTTCGCAGCTGATTTTGTC
>GGB83NF01D6I3V rank=0020967 x=1597.5 y=1961.0 length=56
CCGCGCAGGTCCGGCGGCTGCAGGTGCAGAGTGATTTGCCGTGTGGCTGGTCTGCC
>GGB83NF01AXXUL rank=0020982 x=269.5 y=1803.0 length=87
CCGCGCAGGTACCATAGAGAATGCCAAGAGCGACTGAACATTACAAGCAGACGAACAACA
TTCGCGACGATTACAATATACACCAGT
>GGB83NF01DIJHE rank=0021004 x=1324.0 y=912.5 length=187
CCGCGCAGGTCTGAGCAGCAAGTCGAGCTTCGTGAACGGCCACCACATCCTGCACCTCGC
AGAACCGATTCAGCGGTATGTGGGCCAGCAGCGGTCCACTCTTGGCGGGATCCGACCAAT
TGTCGGCGCCCATTTTGGTCAGCACCACGGTGGGATTAACGGAATTGACGCGAATTTGGC
CGCTCGT
>GGB83NF01DGO6D rank=0021006 x=1303.5 y=995.0 length=195
CCGCGCAGGTCATTCCCACGCTGATTGTGTGCTATCTGTACTGTGCGGTCACACGAACCA
AGCTGGCCATCGATTGGCACAACTACACGTACACAGTGCTGGCATTGGGAATGTCGAAGG
GAGAGCAGAGTCCTCTAATACGATTGGTTAGGCGACTGGAGCGATACTTCGGCTCCAAGG
CACACAGGGGATAGG
>GGB83NF01BNK4M rank=0021017 x=561.0 y=2340.0 length=114
CCGCGCAGGTGTCGTTGAACAGTCGCTGAGCCGACAGGCGCTGGCTGCACAGAAGCGGGA
TTCCGTCGGGCAGTATAAGCCGCCATGCGTATGCTGCCTGCACTGGCCGCTCGT
>GGB83NF01BZCDY rank=0021022 x=695.5 y=2020.0 length=152
CCGCGCAGGTGGATCTTTACCGGCTGATGCGCGGCTATGCCACCGGCGGTTATGTCGGTA
CACCGGGCAGCATGGCAGACAGCCCGGTCGCAGGCGTCCGGGACGTTTGAGCAGAATAAC
CATGTGGTGATTAACAACGACTGGCCGCTCGT
>GGB83NF01BIOHU rank=0021042 x=505.0 y=2800.5 length=93
CCGCGCAGGTGTATATAATAATTACAAGAGGTAGTGTCTTACTATGTAAGAAATAACTTT
CACGCCATCTGGAACATATACACCGGGCCGAGT
>GGB83NF01AIKV8 rank=0021058 x=94.0 y=1974.5 length=75
CCGCGCAGGTCTGCCGCTTCTGCATCAGCACATCATCTTCAGGCTCTTCGTCAGCCTCGC
GCCGTGGCCGCTCGT
>GGB83NF01CN9M9 rank=0021195 x=979.0 y=1603.0 length=40
CCGCGCAGGTGGCCGCTCGTCTGAGACTCCAAGGCACACA
>GGB83NF01EA4HY rank=0021242 x=1649.5 y=3316.0 length=58
CCGCGCAGGTAGACACTACGCAGACGATGGCAACTAACGCTAATTAATGTACAAGGCA
>GGB83NF01AHTQX rank=0021257 x=85.0 y=3655.0 length=103
CCGCGCAGGTTCTGGCGACTATTATGGCAAAGGACGAACGAAGTGGACGAGAAACTAGCA
TCGTCAAATAACTTGTGGTGCTTCTGGAGCGCGTAATCAACCA
>GGB83NF01EBCRY rank=0021276 x=1652.5 y=1756.0 length=68
CCGCGCAGGTCGTAGAACCTTACCGTGAGTAAGGACTTCGGTATCTTCTGTGTTAGCTTC
AGTTTCCT
>GGB83NF01EJPBS rank=0021280 x=1747.0 y=2150.0 length=58
CCGCGCAGGTGGCCAGCAATCCATTACCGTCGCGTTGTATGACGATGTTGTAGTTCTA
>GGB83NF01CT88Q rank=0021289 x=1047.0 y=2488.0 length=90
CCGCGCAGGTCGCCGGAGGATTGATCCTCCGGCTCCGAGACGGTGCTGGTACGGAGTGAA
TATGACACGCCGATCACCGCACCACTACGT
>GGB83NF01BMTL7 rank=0021411 x=552.0 y=3549.0 length=78
CCGCGCAGGTCGCTGCCATCGCCTTGCGATCGGAGAACTAGAGCTGGAACCGGACAGGTC
CAGGGTGCGGCTGGGNGG
>GGB83NF01CRZDY rank=0021446 x=1021.0 y=2900.0 length=43
CCGCGCAGGTCAGTGGAGCTGATTACACAAGATCCTCAGACGA
>GGB83NF01C9595 rank=0021449 x=1228.0 y=3771.0 length=121
CCGCGCAGGTTCACGTGCTCGGTGAGGAGCGGGATCCGGCTAGCAGGAGCCACGAGAAGT
GTGAGTGCAACTGGGCGAAGATGTGCTCCTCGCCTGTTAGCTCCAGCAAGGCACACAGGG
G
>GGB83NF01EVPDQ rank=0021464 x=1884.0 y=940.0 length=48
CCGCGCAGGTTGGCCGCTCGTCTGAGACTCCAAGGCACACAGGGAGTA
>GGB83NF01D6C8O rank=0021530 x=1595.0 y=2550.0 length=391
CCGCGCAGGTCAGATGCAGACGATCCGTCGGTTGGAGACGGCCGCCGGTAATCTGTACAA
GGAGAAGATCATTCGCGGCTTCTGTCATTTGTATTCCGGCCAGGAGGCATGCGCCGTTGG
CATGAAGGCGGCGATGCGGGATGTGGACAACATCATCTCGGCGTACCGTGTCCACGGATG
GACCTACCTGATGGGCGTCTCACCCAGCGGCGTACTGGCTGAGCTCACCGGCGTCCAGGG
TGGCTGTGCCCGCGGCAAGGGTGGCTCCATGCACATGTACGCACCGAACTTCTACGGAGG
CAATGGCATCGTGGGTGCTCAAGTTCCTTTGGGTGCCGGCGTTGGCTTGGCCTGCAAGTA
CAAGGGCAATGGCGGCATGTTGGCCGCTCGT
>GGB83NF01CS88T rank=0021533 x=1036.0 y=891.0 length=67
CCGCGCAGGTCTTGCCGATCAGCCAACGTCTCTTCAGGCCACTGACTAGCGATAACTTTC
CNCCACG
>GGB83NF01CRH4D rank=0021610 x=1016.5 y=1003.0 length=131
CCGCGCAGGTCTTGGAGCAGGTGCAGGAGCAGTTGTCAGTGTTGCCCTCGCATGACCACG
TCCGTGTCTTTGTCCGTTCAGTTGGGCTGTCCGGGATGCGCTGGGGAAGGAATTAGTGCG
GAGTCTGTTCT
>GGB83NF01CSW8S rank=0021613 x=1032.5 y=1722.0 length=91
CCGCGCAGGTCGCCGCCGCCACCGCCGCCATTGACAACAGAAAGCTTGGCGTGGTGTAAC
TGGTGTTCTGCTACCATTAGCCGTTCCACCA
>GGB83NF01DCQ4W rank=0021640 x=1258.0 y=1230.0 length=60
CCGCGCAGGTCCGCCTATTCTCTCGCTGAATCGCAACCGAATCACGAGTAGAAGCGCACT
>GGB83NF01BZ9H1 rank=0021655 x=705.0 y=3975.0 length=57
CCGCGCAGGTCGCGACAACTACTCAACATGGAGGCTATGCCAAGGCACACAGGGNTA
>GGB83NF01DMUF3 rank=0021671 x=1373.0 y=1041.0 length=58
CCGCGCAGGTGCGCCGACGGTTGTCGCCGACTGAAGCCACCGCCGGCGGACAGAGTTT
>GGB83NF01ASEPZ rank=0021700 x=206.5 y=1781.0 length=211
CCGCGCAGGTGCTGGGCGTACAACAGGATGGCGATATTCAGCAGCACAACGACGGTGGAT
ACCACGACCAGGTAAAGCTGTAACCAAGATAAGCCAGTCCATTGCTGTACCAGTGCTGCT
GCTGCTGCTCAGTTAAAGAACGTTGTGTATGAAATATTGGTAGAACTGCACGAGCCAAGC
TACAAACGCCACTATTTGCGCCCNCCGCGCG
>GGB83NF01CTM89 rank=0021753 x=1040.5 y=2667.0 length=70
CCGCGCAGGTGGCCATCAGCTATCGAGGCCATAAGATCCGCGAGGCTTCCTGGATGTGCT
GGCCGCTCGT
>GGB83NF01AO22I rank=0021772 x=168.0 y=2360.0 length=250
CCGCGCAGGTTCCAAGCACGCATAACTTATCGATGCGCGAGTACTGCTTCCGAGGATCGA
TTAGTAGCTCGCACAACCGCTGCACGGTAAAGGAGCTGCATTGAAAGGTCCAAGCGCTCC
AGCAACGAGGACTTCATGGTCTCGTAGTTGAAAGGGTCCACATTCGGATAGTTGGGAATC
TCCTCCAAACGCGGCGAATCCTCATTAAAGTGCTTGATTCACGCTGAGCAGTCTTCTCGT
GGCCGCTCGT
>GGB83NF01DK0XH rank=0021801 x=1352.0 y=2147.0 length=84
CCGCGCAGGTCTGTACGCAGCCGCTCCTCTGGCTGCGCCATGACCTACTCCTCGCCTTTG
GCTTACTCCGCACTGGCCGCTCGT
>GGB83NF01BFB3C rank=0021805 x=467.0 y=2406.0 length=111
CCGCGCAGGTTGCAGCTCAAGGTGTCAATACCGTACTCCAGTTTGTATTCCACGGAACCA
CTTCTCCCGCCAGCTTGCCCTTCTTGCGAATCGGAGCACATCCCAGGCCCA
>GGB83NF01BDLIG rank=0021817 x=447.0 y=3222.0 length=61
CCGCGCAGGTCACGGCCGGACGACCGCCGTGGTACAATTGTGCTGGGCAACAGGTGGAGC
C
>GGB83NF01C13JX rank=0021851 x=1136.5 y=3819.0 length=58
CCGCGCAGGTGGTCAGGAGTGAGCGTAGGCAACGCTTGTCGCACACCTTGCACACGTA
>GGB83NF01EQ1ZT rank=0021865 x=1831.0 y=1095.0 length=86
CCGCGCAGTTATGCTCCAGCTCCACTCAGACGTTGCTCTTCTCCGGCGCCTTGAGGAGCG
GCTGTTGCTGCAGCTCGGCCAAACCN
>GGB83NF01BL4Y5 rank=0021881 x=545.0 y=287.5 length=84
CCGCGCAGGTCCTGCTGGCGGAATACTGATGCGCAGCGCCGCCAGCGCATAACGAAGCAG
TCGAGTGCCTCATTGCGTCGCTTT
>GGB83NF01AYAAC rank=0021895 x=273.0 y=1538.0 length=57
CCGCGCAGGTGCTTCTTCAGTACGCTACGGCAATGTCATCGACGTTTNTTACGTACC
>GGB83NF01BW4DT rank=0021900 x=670.0 y=735.0 length=130
CCGCGCAGGTGAACCACCAGGCTATATCTGCCACTCATTGTTGTGAGTGTGGCGATCCGA
TAGGTGAACGAAGACGCCTGGTCGTTCAGGGTTGTCGGACTTGTGCAAGTTGCCAGGAGT
GGCCGCTCGT
>GGB83NF01BKVMS rank=0021930 x=530.0 y=2962.5 length=47
CCGCGCAGGTACCGCCTGCCGTAGGCTGTTCCAGGCCACAGAGATGG
>GGB83NF01C9EA2 rank=0021942 x=1220.5 y=284.0 length=121
CCGCGCAGGTAAGAGCTCTCTCAACGCCATTGACCCACAATTAGTCGTGGTCATTGCCAA
GCGAGAAACAATTGCAGCCGCTTCCCACCGCCACATCCCAACAAGGCACACAGGGGATAG
G
>GGB83NF01BLW1O rank=0021958 x=542.0 y=2298.0 length=46
CCGCGCAGATCACCGCAGCGGTTGCGGCAGAACAGCCGCATTATGG
>GGB83NF01EK7ZX rank=0021965 x=1764.0 y=3371.0 length=91
CCGCGCAGGTCTCAGTTCCGTTGGCGTGCCGCTGGCCACTTCCGTATCCGAAGTGGCGTG
GAGGGTTCATGCGTCTTTCCACCATTTCCCA
>GGB83NF01CNKIV rank=0021996 x=971.5 y=1813.0 length=116
CCGCGCAGGTCACTTAATTGTCTCCACGGCATGTGGATCGTTGCGCGAGGAAATCAAGCC
GGGCAACCTGGTTGTTCCACACGACTTTATCGACAGGACTACTAAACGCCTTCAGA
>GGB83NF01DN8HL rank=0022055 x=1389.0 y=359.5 length=68
CCGCGCAGTGACCACCAGGCTATATCTGCCACTCATTGTTGTGAGTGTGGCGATCCGATA
GGTGAACG
>GGB83NF01DHJIE rank=0022105 x=1312.0 y=3444.0 length=88
CCGCGCGGGTAGAGCAGAAGAAGTGAAGAAGGATAGCACCAAATCTTCCGTCTACAAGCG
ATTCTCCGCCCATCTGGTGGCCGCTCGT
>GGB83NF01B8SV4 rank=0022128 x=803.0 y=946.0 length=71
CCGCGCAGGTCACGAGGTCATGTGTAAGGCCGCAGCGTAACTATTACTAATGAATTCAGG
TGGCCGCTCGT
>GGB83NF01D76GY rank=0022208 x=1616.0 y=1072.5 length=85
CCGCGCAGGTGACCTGCGACTTGGAGTCCACGGATTTCATTAAGTGCCATTGTTCACATT
CCAGAACTTGATGCAGCGATCGGCG
>GGB83NF01A9SPO rank=0022251 x=404.0 y=2058.5 length=183
CCGCGCAGGTCAGCGAGGCGCTGTCCTGCGGAATCATGTTCTGCATCTCCGCCGGCTCCG
GCTCATCGCACCTGTCCACCACCGCGGAGTCCGAGTTGTCCACAACGTACTCGTAGAAGG
GTTCCTCTTCTTCAAGGTGATCGGCCACCTTTTCGATGATGCTGTCCACATCGTCAAAGT
TAG
>GGB83NF01B8UMM rank=0022255 x=803.5 y=3196.0 length=60
CCGCGCAGGTTAGACTCCATATGGAGATGTCAGGTGGTGCACCCACGTGCTCCTCCTCCT
>GGB83NF01BRCZP rank=0022274 x=604.0 y=2291.0 length=354
CCGCGCAGGTTGGCGTCGAACACAGACGAATGGGTGTCGCTGAAGAAGTCGGTGGAGACC
ACCTCCTCATCGGTGTAGCCCAGGATTCCCTTCAGAGGTCCCTTGGAGGCCTCCTCGACC
TTAGCCTTGATTTCGTCATAGGTGGCTCCCTTGCCCAAGCGGACGGTAAGATCCACAACG
GAGACATTGGGCGTGGGCACGCGGAAAGCCATGCCGGTCAGCTTGCCGTTCAGGGCGGGG
ATGACCTTGCCCACAGCCTTGGCGGCTCCGGTGGCGGCCGGGATGATGTTCTGGGCGGCG
CCACGTCCATCGCGCCACAGTTTGCCAGAGGGGACCGTCGACGGTCTTCTGGGT
>GGB83NF01CNW5Q rank=0022278 x=975.0 y=1804.0 length=47
CCGCGCAGGTCACGGCAACGGCAGGAGGTTGTTAGCGCGACCTCCTG
>GGB83NF01BT3A4 rank=0022327 x=635.0 y=2734.0 length=62
CCGCGCAGGTACGCACATCACACATCATCATCACATCGTGGAACGGACCAAGGCACACAG
GG
>GGB83NF01EQ2DZ rank=0022348 x=1831.0 y=1605.0 length=88
CCGCGCAGGTGGTGTACCTCTCTCGTTTGCTCAGTTGTTCAGGATATGGTGCAGCAGCTC
GCCGTCGCCGCAGTAATTGGCCGCTCGT
>GGB83NF01AFB31 rank=0022397 x=57.0 y=2175.5 length=47
CCGCGCAGGTGGCCGCTCGTCTGAGACTCCAAGGCACACAGGGAGTA
>GGB83NF01AD996 rank=0022432 x=45.5 y=2300.5 length=73
CCGCGCAGGTCTCGTGCTAAGATTTGGTCCGAACTCGTATAATTTATTCGCAAAGCTTTC
ATAAGGTTCTTAG
>GGB83NF01D3CL9 rank=0022451 x=1561.0 y=1039.0 length=78
CCGCGCAGGTGGCACCAGTTGTACACAATGTCCTGCATGGTGCGATCGAAGCTGATGTAT
TGCAGGGAGTGGACGTGA
>GGB83NF01EW3KD rank=0022483 x=1900.0 y=443.0 length=54
CCGCGCAGGTCCGTCGTGTAGATAACTACGATACGGAGGCTTACCATCTGGCCC
>GGB83NF01AGWJ3 rank=0022492 x=75.0 y=1601.0 length=335
CCGCGCAGGTACGCTGCGAGGAGCAATTCAAGGCGCAGCGGACAAGGGAGAAAAGTGGCG
AGGAGGCGGGCGATGCGAACAAGAACGATTTCATCGAGATGTTTGTGAAGCGGGTGCTCA
AGGAGAACAAGCTGGGCCAGCTGGACTATGTGGAATACACGTTGCGCGAATGTGCCAGGG
AGTTTCCCGTGAGAGAGTGCACCATCTTCCGGCAAATCGCAACGCAATTTGGCGCCAAGG
ATGCCCCACCAGCACTGACTGTCCTGCGAAATGCCATCAATGGGATGAGGTGGATTACGG
ACGAGGGCAACTACTGCAGCACCTGCGGCGCCGAG
>GGB83NF01DT19A rank=0022498 x=1455.0 y=1884.0 length=46
CCGCGCAGGTTGCTGCTGTTGCTGTTGCGGCTGCTGCTGCTGCTGG
>GGB83NF01CIHL1 rank=0022509 x=913.0 y=2327.0 length=170
CCGCGCAGGTAGTACGCTTACTTCCGCGAACGTCAGCGGAAGCACCACTATCTGGCGATC
AAAGGATGGTCATCGGTCACGGTGACAGTACGGGTACCTGACGGCCAGTCCACACTGCTT
TCACGCTGGCGCGGAAAAGCCGCGCTCGCCGCCTTTTACTGGCCGCTCGT
>GGB83NF01CZ4QK rank=0022519 x=1114.0 y=2154.5 length=58
CCGCGCAGGTACGCTGGCCTAATGAGTCAGCTGGCGGACAAGGCACACAGGGGATAGG
>GGB83NF01BSKJP rank=0022547 x=618.0 y=1395.0 length=69
CCGCGCAGGTCATGTACTACGAAGCCAGTCCAGCGTCGCACAACACCACCTCCATTCTGT
CCCNCCNCN
>GGB83NF01BNULG rank=0022557 x=564.0 y=2322.0 length=61
CCGCGCAGGTATCGCCGGCGACTTCTACGCTGTGATCGAGCACTGCAACGAGGTGCTCAC
C
>GGB83NF01A6BCE rank=0022559 x=364.0 y=3420.0 length=71
CCGCGCAGGTCCAGCAGGCATTGGTTAGGCATTGATCAATAATTCGTAATGACTGGCGCA
TTCCTCGACCG
>GGB83NF01AX3UU rank=0022601 x=271.0 y=1396.0 length=284
CCGCGCAGGTGAACAAAGTCACAGTCGTGGCATGGATTTGAAATGCTTAAGGTACACAGA
AGTTTCTGTGGCTGCCGTGTGTATAGTAGTACATAGTTATGTATTTTGGAGTTGTCAAAA
GTTATTTGATCGAGTCTTTACGATGAGGAGAGCTGAATCGGTGTCTGAGGTAATAGTAAT
AACGAAAGTGCTGGATTATGCGTAAACTCAATTAGGCGCTTAATTCGCCATTGCCAACTA
ATAAACATTAAACAACTAACAAAGCGCATTTATTGGCCGCTCGT
>GGB83NF01B6ABF rank=0022602 x=774.0 y=2345.0 length=41
CCGCGCAGGTGCGATGAGGACTTGAGCAGCGATCTGTGGCC
>GGB83NF01EE8L7 rank=0022603 x=1696.0 y=2765.0 length=65
CCGCGCAGGTGCGGCTTAGTGGCGACGGAGCTTCAGACGACGGACGGTCTTGTAGCGGTA
GTCCA
>GGB83NF01BLT2B rank=0022606 x=541.5 y=2529.0 length=90
CCGCGCAGGTCTGCAGCTTAATTTGTCGCTGGAACGTACCTCGCTCCTTCGTCGATGCAC
CGTCGTAGTAGAGGAGTGCCCTCGCAGCCC
>GGB83NF01DH2EQ rank=0022620 x=1318.5 y=3360.0 length=79
CCGCGCAGGTCGCCTTGAGTGAGCTGATACCGCTCGCCGCAGCCGAACGACCGAGCGCAG
CGAGTCAGTGAGCGAGGAA
>GGB83NF01ESMSX rank=0022632 x=1849.0 y=991.0 length=56
CCGCGCAGGTCTGGCGTGAATCTACGATCGAATGCACCACCGACCAATGCTTTCTG
>GGB83NF01E16XV rank=0022635 x=1958.0 y=529.5 length=46
CCGCGCAGGTCGCTGTGCTGCTTATGGCAGGCGGACAAGGCACACA
>GGB83NF01BXHVE rank=0022640 x=674.0 y=1832.0 length=135
CCGCGCAGGTTGTTACGCTGGTTGCCAACTGCTCCACGGCGCTGGATATATTGTCCGCAG
AGATCTCCTTTCCTCGGCATAATCCGTCACACGTTCCAAATCTGCGGCGCCGTCGTCATG
TCGTTTCACATCGGA
>GGB83NF01AORYJ rank=0022642 x=165.5 y=249.0 length=40
CCGCGCAGGTAGATGAAGCTTATGAATCTGGATAATCATC
>GGB83NF01ASUR3 rank=0022675 x=211.0 y=2113.5 length=386
CCGCGCAGGTGGACCACATCGATTCCTCGTTCATTGGAGGCATTCAGCTCGAGGACAGCC
TCCTTGTAGCTGTCTCCCAGGAGAATCCTGGCCAGACACTGGATGGTGGTTGTCTTGCCC
ACGCCAGGAGGACCAGCAATAATAATATTGGGTGCATTTCCCTGGGTGGCGAATACGGAT
AGTCTTGCTACGGTATCCTCATTGCCCACTATCTCCTTGAACTTCACGGGGCGGTACTTC
TCAATCCACGGCAAGTGACTGCGCTTGTCGTCCGCCGTTTTCTCTGGTTCTTCCGGCATT
TTATGTGCAATTTCACAAATTCGCACAAACAAATTGAAGCGTGGGGCTGTAGTCCCGCGT
ACTCTGCGTTGATACTGGCCGCTCGT
>GGB83NF01DD7FY rank=0022829 x=1274.5 y=3484.0 length=43
CCGCGCAGGTCAGCAGCCAACTGATAAGAGCCGAGATCAAGGC
>GGB83NF01DZB18 rank=0022845 x=1515.0 y=2110.5 length=49
CCGCGCAGGTGCGACGCAGTGCGATCATACCAGCTTCCACACAGACGGC
>GGB83NF01ARI0U rank=0022878 x=196.0 y=1660.0 length=80
CCGCGCAGGTGCGAGAACGCCAGCGCGGCGCAGAGCCTGTTCTGCGGAAGTGTTCGACGG
TGAGCTGAGTTTGCCTCGAA
>GGB83NF01B9TV3 rank=0022885 x=814.0 y=3841.0 length=160
CCGCGCAGGTATCCACCACCTTAACGCCTCCATCTGAAGCTCACTGCTGATGTCGAGCAG
CTTGTGCAGCTGGTCCAGCATCACCTGCATGTTGTCCGTGGTGCTGACATGGTAGGGAAC
TGCCTCCTGATCGCTCAATGGCCGCAAAGGCACACAGGGG
>GGB83NF01EEI6G rank=0022888 x=1688.0 y=2566.5 length=52
CCGCGCAGGTATAGGCAGCCTGGCACAGCGGACAAGTGCTAGCCACACTGCC
>GGB83NF01AVTUO rank=0022889 x=245.5 y=1614.0 length=118
CCGCGCAGGTAATGGCCAAGGACTGCAACTATGATGCGGGCAAGCTGTTCAACAAGTTCT
TTAACGAGGACATTACCTATTGTTGCGTATGTCGAATTTGTGGAAGACCCGCAAGGCA
>GGB83NF01DYV2D rank=0022898 x=1510.5 y=1859.0 length=87
CCGCGCAGGTACAGCCGCCACATCCGCATCTGCAACTAAGATTCCACCACGTAACGCGGC
AGACCGAACAAGGTTGAGGATCAGACG
>GGB83NF01DUTVW rank=0022925 x=1464.5 y=826.0 length=157
CCGCGCAGGTGTATGGCCATCGATGGTCTGAAGAAGTTCAGGAAGCGGTGATGCTGATAG
AAGCCGGACTGAGTACCTACGAGAAGAGTGCGCAAACGCGGTGACGACTATCAGGAAATT
TTGCCACGCAGGTCCGTGAACGAATGTGGCCGCTCGT
>GGB83NF01D1TFM rank=0022953 x=1543.0 y=3248.0 length=189
CCGCGCAGGTGCCCTCATGTGCTCCTGCTTCATTCCCGGACTGTCTGGATTGGTGCCTCC
ACAGGTCCGAGGAGTTCGCTATATGGATGGGGCCGTTTTCCGTATAATCTACCGCTGCTG
GACGAGCACACCGTCACCGTAAGTCCATTCTGCGGGGAGAGCGACATATGCCCACGGGAT
CAGAACCCC
>GGB83NF01CP9M7 rank=0022968 x=1002.0 y=705.0 length=95
CCGCGCAGGTAGGCCGGAATGAACACATCAGTGACTTCGCCAAACTTGGAGAATACTCGC
GCAAGTCGTCCGAGTTAATGTCCTCGGTGCAGCGG
>GGB83NF01BBDN0 rank=0022971 x=422.0 y=2142.0 length=71
CCGCGCAGGTGAAGATGTTGCGCCAGTCGCGCACGGTCCAATCCTGATGGGCGGTGGCCC
AGGCAACCTCC
>GGB83NF01APE5R rank=0023040 x=172.0 y=1645.0 length=61
CCGCGCAGGTAAGTTGAGAGCAAGACCTAATCTGATTGGATGTGTGGGCTGCATTTGGTT
T
>GGB83NF01DT3E1 rank=0023071 x=1455.0 y=3387.0 length=49
CCGCGCAGGTCTGGCACCGAGAGAACAGGATGCCGGTCATACCACCGCC
>GGB83NF01A35O5 rank=0023074 x=340.5 y=1095.0 length=215
CCGCGCAGGTCAATGGTCGGAATGGCGGTGGTTCGGAAGCGGAAGTGGACGAGGAATGGC
AGCGATGAGCAGGATGAGGACGACAATTTCGAGGATGCCGTAGACGAGCAATTTGGAGAG
GTCACAGAGTGCTGGCTTATGCCGGAGGACATTCACACCGTAGACACTATGTACAGTGCC
ATGACGACTTGCCAGGCCCTACATTGGCCGCTCGT
>GGB83NF01C474W rank=0023098 x=1172.0 y=2270.0 length=105
AAGTCTGTTTACTCATTGGATTGCAAATCTCACTCGTATAACTTCGTATAATGTATGCTA
TACGAAGTTATTACGGGACGAATTCTAGGAGAGAGAAATTTGAAA
>GGB83NF01AWP7I rank=0023160 x=255.0 y=2588.0 length=84
CCGCGCAGGTTCGCCTGCGAGCTGCAGCGAATGAATCGCCTCTGCAGGTTCTTGAAGTTA
TTGCTAATGCACTCAAGGCACACA
>GGB83NF01D6J8D rank=0023201 x=1597.0 y=3419.0 length=54
CCGCGCAGGTCGGCAATGGCCTGCGTATCTTCAACAAGCTCTGTCGCCGTCTCC
>GGB83NF01EERAH rank=0023247 x=1691.0 y=791.0 length=343
CCGCGCAGGTCTCTTTATTAGTATAACGTATCAAATGTTTATCAAGTCTACAATTATTAT
CAGTTATTGGGTGCTGCCGACCGTCGCCTCAAATTGCTGGGGTTTGCATTACAAATCGCT
TGATCCGCTGAACCGCGAGCAATTAGCGATAGTTTAATAGTAATAAATACATAGAATACA
TACAGAAAGAAACGATAAACAAGGAACACGCATAGTTTGTGAACGTAATATTTGTTGTTT
CTCGAAAGCGGGAGGTGTTAGTTATAAAAGGCGTGCTGTTGCTTTTGCTGCTTTTGTTTT
CTCCTTTACATCCGCGTACTCTGCGTTGATACTGGCCGCTCGT
>GGB83NF01CX3OA rank=0023249 x=1091.5 y=1672.0 length=129
CCGCGCAGGTCCGGCAGAGACACGAACGCCGTTCCGGCAGCACAAATGCCACAGGTTCAT
CCCGCGTGGCGTGAAGTGCATCAGTATGCAGCTTCACCAGTGCCACGACCGTGACCAGTG
GCCGCTCGT
>GGB83NF01APLG4 rank=0023259 x=174.0 y=1638.0 length=73
CCGCGCAGGCTCCGTTGGACTCGTGAATGGCGGAGAGGCGTCTCGTTGAGTCCAGCGATT
CCTGGCCGCTCGT
>GGB83NF01ENJ0I rank=0023275 x=1791.0 y=1664.0 length=68
CCGCGCAGGTATCGTCAACTCCTCCACCGGACGCTGCTGGGCCTCGGAGATCTACAACCT
CGTGCCGG
>GGB83NF01AJ1H0 rank=0023280 x=111.5 y=518.0 length=122
CCGCGCAGGTTCACTGTACCAGGCGGAGAGCTCTGTGCCTGGATGCTCCGCAGAACAACA
GGAGATCTTCAGCACCATAAAGCAGGAGGATGCACAGGGAAGGAGCTGTACTTCATGGAG
TC
>GGB83NF01B7V9J rank=0023314 x=792.0 y=3717.0 length=141
CCGCGCAGGTCTGGACATTAAGGCTGTGACTCTGATTGATTCCACTGCCCGCGTACTCTG
CGTTGATACCACTGCTTCCCGCGTACTCTGCGTTGATACCACTGCTTCCCGCGTACTCTG
CGTTGATACCACTGCTCGCCG
>GGB83NF01B50OY rank=0023375 x=771.0 y=2160.0 length=111
CCGCGCAGGTGCATCCGCGACTTGGGCCTCATCACGCTAGATGTGGCGGACTACTTCTAC
GGCGGCACCAAGGCGGGCTCAAGAATGTACTCGATTTGGTCGACTGCATAT
>GGB83NF01D7FCM rank=0023430 x=1607.0 y=2788.0 length=47
CCGCGCAGGTGTAATCGCGCTGGATGAAGACCTTGCTGAAGACCACG
>GGB83NF01C5IOK rank=0023459 x=1175.0 y=3650.0 length=165
CCGCGCAGGTCTCTGGCCATCTGCTCGTCAAATCTGGCCGCATCCAGACTCAAATCAACG
ACCAGATCGCCTACCGGTTCAGCCATACCGGGACTCCTCCTGCGATCCCTCTGATACTGT
CATCAGCATTACGTCATCTCCGTCATGTCCGCCACATCCGGGGAA
>GGB83NF01DZS65 rank=0023461 x=1520.0 y=3839.0 length=79
CCGCGCAGGTTCGACGCAGTTCCGGAGCAGGTGGACGCCTGCTGCAGAAGCGCCTCTCGC
AGGGTCAAGTCAGCTTCAA
>GGB83NF01CJYE4 rank=0023465 x=930.0 y=1134.0 length=105
CCGCCTGGCTATTGGCGCAACGAGCAGGGCTGGTTCTTGTTGCTCGTACAGTCGGGTCTA
TCTGGTTTACTACAAGTTGAACACATGCACGCCGCACACACTTCG
>GGB83NF01DZB66 rank=0023479 x=1515.5 y=2288.5 length=84
CCGCGCAGGTGCGGCATGGTCTTCAAGCGCTTCGTAGAGGCGATGTGACCTATGCAGAGA
AGGCCAAGATCGTGATTTTCTCCT
>GGB83NF01AZ5TX rank=0023489 x=294.0 y=3059.0 length=102
CCGCGCAGGTCCAGCCGCAGCACGTTCCTGCATACGACGTGTCTGCGGCTCTACCATATC
TCCTATGAGCAACGTGTTAGCAGAGCCAAGCCACAACTCTAA
>GGB83NF01BM9MV rank=0023500 x=557.0 y=3829.5 length=119
CCGCGCAGGTCTCCTCGTTGGCGGAGGCGGCTGCTTGTGTGGAAGTGTTGGACCAGTCGC
CGATGTGATGGCTTCGCTGTTGACTTTGGCAGCAGCGGCGGCTTCTTCGGTGATTTCTC
>GGB83NF01BJAV2 rank=0023501 x=512.0 y=3152.0 length=62
CCGCGCAGGTGTGGTGCAGGGCGGCATGACGCCCTCCGCCAAGTAATCGCTCGTAGATAT
GG
>GGB83NF01CSFXK rank=0023518 x=1026.0 y=3862.5 length=230
CCGCGCAGGTCTGTATGTCATCGGCCAGTACTGCGACCAGTCAGTGCCGGACGGCTTTGG
CGGCACGGAGCCGCGCATCACCTGTAATGCGTACCTGACCACACAGCGTAAGGCGTGGGA
TGTGCTCAGCGATTTCTGCTCGGCGATGCGCTGTATGCCGGTATGGAACGGGCAGACGCT
GACGTTCGTGCAGGACCGACCGTCGGATAAGACGTGGACTGGCCGCTCGT
>GGB83NF01A3NI0 rank=0023526 x=334.0 y=2122.0 length=280
CCGCGCAGGTACTAAGCGTCGCAGCAGAAGCCAGGGAGCAGGAGTGATGGATGGATGGAC
TCATGGATTATGACGTGATGTGTGTGTGGGCGGAAGGGCGTGACAAAGGACTAACGGGAC
GAAGGACGAACGCCAGGACGTAGCAGCATAAGCAAGCAGCAGCGGTAGCAGCAGCAGAAG
CAGAAGCAGACGACCCACGACCGACAAAGCAGGAAGATAACGATGAAGCAGCAGCAAAAG
TAAGAGCAGTATGTGGCAGGAGCAGCAGCTGGCCGCTCGT
>GGB83NF01D6EP9 rank=0023546 x=1596.0 y=383.0 length=286
CCGCGCAGGTTACAACCGACGCATAATACTTAACATCTATAATCGTTAATGGTTAATCAT
CTTAGTGGTGGTGGTGTCCGTGGTGTAGGTGTAGGTGGGGTAGGTCGGGTGGTAGTATAG
GTGTACGTCGTCGTCGTGGGCGAAGAGGGCGTTGTGGGAGTGCTGGTTGTAGTTGCGGTA
GATGCCATTGCGATGGCCAGGACAGCGGAGAAACAGACGAGGACAGCGAAGAACTTCATG
TTGATTGGATTTTTGGTCGTTAGTTAGTNTCTGCGTGCGNTTGGTC
>GGB83NF01CZVIC rank=0023553 x=1111.5 y=2482.0 length=202
CCGCGCAGGTCTGGAGAGTCGGATGTGGAGCTCAGTCTGCGATTACTGGACCAGAGTTCC
AAGGATTCCTTCGACTTTGCCAGCGATCAGCAGCCGTCGGCCTGTATTAGTTCGTTCTCC
GCTCTGGATGGGTATAAAGCGGGTCGACCACGTGCTCGCAAGTTTCCCACTGTGGAGGAG
GTATACGATCGGATTGTAGGGA
>GGB83NF01EHJXN rank=0023557 x=1723.0 y=153.0 length=49
CCGCGCAGGTCGCGACAACTACTCAACATGGAGCTATGCCAAGCACACA
>GGB83NF01D0I6I rank=0023578 x=1529.0 y=648.0 length=90
CCGCGCAGGTCGGCCTAGTGTACAGTAGGAATCGAAGCGAATGGGAAATCCGACGAGAGT
ACCGTTAGCTGCAATGGGCTTTCCAAACAA
>GGB83NF01DCW7X rank=0023595 x=1260.0 y=923.0 length=159
CCGCGCAGGTCTGTTCTATTCTCTTGCGCTCATCCGGATTCTCTGGCTTGTGCGGTTTCA
CCAGCTGCAGTTGAGTCCGCTTGCCCACGAGAAGGGCCTTGGAATCGCCCACCAAGCGAT
ATAAGCTGATCCTTTGTGATCAAGGCACACAGGGATAGG
>GGB83NF01CI3RM rank=0023600 x=920.0 y=2368.0 length=63
CCGCGCAGGTCCGCAGAATGCAGCCATACCGAATCCGGCTTGTGATTGCGCCATCCNCCA
TAG
>GGB83NF01BIN8T rank=0023636 x=505.5 y=2475.0 length=53
CCGCGCAGGTACGATGACGACCAGTACGTTGTATCAAGGCACACAGGGATAGG
>GGB83NF01CN831 rank=0023647 x=979.5 y=911.0 length=61
CCGCGCAGGTTCGCCGGACTGGATTCGCCGATGCTGAGAAGCTGCTGTCAATAAGCACGA
A
>GGB83NF01DVIZL rank=0023662 x=1472.0 y=591.0 length=42
CCGCGCAGGTCTACTTGACGTGGCATACTTCTGGCTCTGCTG
>GGB83NF01A5I6B rank=0023665 x=355.0 y=3777.5 length=124
CCGCGCAGTGCTGATGCTGTTGACTAGTGGAGTAGACTGCGCCGCTAGCTGGCGTGCGCT
GTACTCGTGCTGTTGTCGTGGTTGTAGTGCTCCGTGTTGACAATCACCTGCACCACATAT
CCTC
>GGB83NF01EIEGS rank=0023677 x=1732.5 y=2858.0 length=66
CCGCGCAGGTTCCAGCAGCTTAAGCATGTTATTCTTGGGAGGCGCCAAGGCACACAGGGG
ATTAGG
>GGB83NF01AL2WQ rank=0023696 x=134.0 y=1448.0 length=89
CCGCGCAGGTTCATAGGGCGAAGCGGAGCGATCGTGATACACACGGCGTCCTCCACGCTC
AATTTTCACCGCGTAGAGTGGCCGCTCGT
>GGB83NF01BQOCW rank=0023777 x=596.0 y=3134.0 length=118
CCGCGCAGGTAGACCATCACCGGCTTCCAACGCACACCACGCCCGTCCTGCTGGCCATTG
GCGAGCGCGCCGAGCTGGCCACCGATGAGTATCTGGCGTAGGTTGCAGGTAACAGGGG
>GGB83NF01BTC9P rank=0023786 x=627.0 y=1755.0 length=61
CCGCGCAGGTGGGAGCAATACTCCATTAATATGGACCGCACCCTGGTCCTTCACCAAATC
G
>GGB83NF01BJ6P4 rank=0023808 x=522.5 y=3450.0 length=49
CCGCGCAGGTGACACGGCACTGGTCGGCGTGCAGGTGGTGGCCGCTCGT
>GGB83NF01A7LXD rank=0023831 x=379.0 y=2351.0 length=77
CCGCGCAGGTACAGACTCCTTGATCTCCTGGATCTGAGTGTCTAAGCCACCGATATCTGC
GTAAGTCTCTTGCGGAG
>GGB83NF01BU1EQ rank=0023879 x=646.0 y=1872.0 length=44
CCGCGCAGGTTCGGCAACGCAACAGCCTAGACTACGACAGCGCC
>GGB83NF01DOODJ rank=0023882 x=1394.5 y=469.0 length=46
CCGCGCAGGTCGCTGTGCTGCTTATGGCAGGCGGACAAGGCACACA
>GGB83NF01A0EW1 rank=0023887 x=297.5 y=2547.0 length=61
CCGCGTACTCTGCGTTGATACCACTGCTTCCGCGTACTCTGCGTTGATACTGGCCGCTCG
T
>GGB83NF01AJGJL rank=0023889 x=104.0 y=2031.0 length=409
CCGCGCAGGTTGTGTTGCCGGCTCGCAAAGTCGCAACAAGAACGCTTCTATTATAGAACT
CAGCGACAGCGAGGAAGTCGACGAAGAGGAGGAGTCATTACTGGTGGCCATTCCTTTGCC
CAAAGAGGCACAGCAGACCAAGCCAGAGAAGAATAGTAGCAAGGCAAGCAAGGAATCGAT
CGAAAAGCGGCAGAAGGCGCAGAAAGAAGCTACGACATCATCCGCCAGGGCAATCAGAAG
CGTTAACGGCACACGACGAGGATCCCTGTCCAGCGAAAGATCGTCTAGAGCCAGCTCCTC
TCGAGCAGAGTCACCGCCGAGGCCAAACGTGTGTCTCGCTGAGCGAGTCAGTCTGCCCAA
AACCGAAACCCGACCCACGAAGACCAAAAAAACTAGAGTGGCCGCTCGT
>GGB83NF01DAO3J rank=0023925 x=1234.0 y=3581.0 length=47
CCGCGCAGGTGGCCGCTCGTCTGAGACTCCAAGGCACACAGGGATAG
>GGB83NF01BYMR5 rank=0023941 x=687.0 y=1603.5 length=168
CCGCGCAGGTAGTACGCTTACTTCCGCGAACGTCAGCGGAAGCACCACTATCTGGCGATC
AAAGGATGGTCATCGGTCACGGTGACAGTACGGGTACCTGACGGCCAGTCCACACTGCTT
TCACGCTGGCGCGGAAAGCCGCGCTCGCCGCCTTTACTGGCCGCTCGT
>GGB83NF01AULLT rank=0023942 x=231.5 y=1615.5 length=128
CCGCGCAGGTCTAGAGTAAGTAGTTCGCCAGTTAATAGTTGCGCAACGTTGTTGCCATTG
CTACAGGCATCGTGGTGTCACGCTCGTCGTTGGTATGGCTTCATTCAGCTCCGGTTCTGG
CCGCTCGT
>GGB83NF01A7MZ3 rank=0023949 x=379.0 y=3745.5 length=87
CCGCGCAGCTTCTGCTTGTAGTGATACTCCTTAAGGTAGCTCTTCAGCCGACCGGCAGCT
CCATCTGGTTGATCCGCGTACTCTGCG
>GGB83NF01BSI2H rank=0023959 x=617.0 y=3575.5 length=101
CCGCGCAGGTTCCGCAAGGAGCTGGAGGAGCGCGAACGTGAGGCGCGCTCCGGAACGGGA
GCCACTTCGTCGTCGTCGGGGCAAAGGGCACACACCGGGGG
>GGB83NF01DT2M3 rank=0023988 x=1455.0 y=2381.0 length=396
CCGCGCAGGTTGAGTAGTTCTTCAGCTAGAATCGGGTCGATTCACCTTGGTGGCAAGGTA
GTATCGAATGTGGCCGTAATCCTCGATGGGAGTACTCCACCAGGAGTGGCCGCTCGTCGG
ACAGGTAGAGCTTGACGCGATCTGCCAGCGGAGTGGCCTTGGTGAAGGTGTTGAGGTAGC
GACCGGCGAAGGACTGGGTCACGGGCTCCTGCACCTCAATGCTCACGTCCATGGCGGTGC
CCGCACTCAGCTGAATGTTGGCCGTGCCCAGATCTCCCTTGGCCAAGAACCTGATGCCCT
TCGAGGAGCAGGCGATCGTCAGGGACTCGTCGAACATGCTCATGTCCCGGCAAAATGCGC
GCGAACTCTGACGACGGCAACTGGATGAAGCAGGTG
>GGB83NF01AGMOP rank=0023993 x=72.5 y=1095.0 length=85
CCGCGCAGGTCAAGTGCGCGATGCTGCCGCCGCCTCAGCTGCTTCGAAACGTCCTCAAGA
CCAAGCTAAGACCAGAATTCTGCGG
>GGB83NF01DGPJC rank=0024014 x=1303.0 y=1462.0 length=61
CCGCGCAGATGAGGAGAGTAAGCCACGTTAGCAATGTAGGCCAAGGCACACAGGGGATAG
G
>GGB83NF01EBICR rank=0024022 x=1654.0 y=793.0 length=87
CCGCGCAGGTCGGTGATCTGCGCGTTCACGTCCGGCTGCGCCGCGCTGGCGTTCTCGCCT
CCGTCGCTGGCACCACGTCAGTAACGT
>GGB83NF01CQP80 rank=0024033 x=1007.0 y=1746.0 length=56
CCGCGCAGGTGTCGTTGAACAGTCGCTGAGCCGACAGGCGCTGGCTGCACAGAAGC
>GGB83NF01B0DBA rank=0024048 x=707.0 y=724.0 length=160
AACAAATTACCAATTTCATTTCAATAATATATTATCAATTCACATCCGCAATGGACTTTC
AAAATTCGTATAACTTCGTATAATGTATGCTATACGAAGTTATTACGGAACTAATTAAAT
AAATTTAAGAATATAAGATCTAAATTGAATAAAATTCATA
>GGB83NF01C3Q8P rank=0024060 x=1155.0 y=3351.0 length=45
CCGCGCAGTGAGCTGGCTGACGTGTCGGCATGGATTCTGTCGACC
>GGB83NF01CXCHI rank=0024062 x=1082.0 y=3300.5 length=56
CCGCGCAGGTCGCTGACCGTGGCCTTCCAGCCGGAGGCGTAACCGTGGCCGCTCGT
>GGB83NF01AUX7K rank=0024075 x=235.5 y=1566.0 length=242
CCGCGCAGGTAACGAGCATCCGGTGGCGAGAGGTGCTCATCGAGCAGGCCGGCAAAGAAT
GCCACGGAGAACTTTGAGGACGTTGGCCACAGCAACGATGCCCGCGACATGATGAAGAAG
TACAAATACGGTGAGCTGGTGGAGAGCGAAAGGACAAGCGTGGCCCAGAAGTCGGAGCCG
ACCTGGAGCACGGAACAGCAAACCGAGGAGAGTTCTGTGAAGTCGTGGCTGGTGCCCCTC
GT
>GGB83NF01BZHJ3 rank=0024087 x=697.0 y=529.0 length=127
CCGCGCAGGTGTGTGTGGCCTCTTGCTTCATAATCTTGGCCACATTTCGGGCAACTCCTT
TAAGTGCTTCTTTGGGCGTCCAGAAAGTCAAGCAGCTTCTTTGACGGCACAAGGCACACA
GGGGATA
>GGB83NF01D56U7 rank=0024091 x=1593.0 y=2481.0 length=63
CCGCGCAGGTGCCGGTGGTGGCGCCTGATGGTGACCATTCATACTCCACTAGACGTCGGA
CCG
>GGB83NF01CYTAZ rank=0024114 x=1099.0 y=2121.0 length=166
CCGCGCAGGTAGTACGCTTACTTCCGCGAACGTCAGCGGAGCACCACTATCTGGCGATCA
AGGATGGTCATCGGTCACGGTGACAGTACGGGTACCTGACGGCCAGTCCACACTGCTTTC
ACGCTGGCGCGGAAAGCCGCGCTCGCCGCCTTTACTGGCCGCTCGT
>GGB83NF01EVYON rank=0024122 x=1887.0 y=709.0 length=250
CCGCGCAGGTACACAACACGTACACACACACACACACTAGCTCGCACACGCGGAGAACCA
CTTTCGGTTCGTATTTGTATTCTCGATTCCGCTGGATTCTGATTCCGATTCTGCTTCTGC
TTCGCCTCAGCTCGAACTAAGCACGCACACACAACCGGCGGAACGGAGCGGAATCGCACT
AAAGTCTCGCTTACGATTTCGCTTACGACCGGCTCGTCGAGGCTCCGACATCAAACTCCC
GCCGTACTCT
>GGB83NF01AP1NW rank=0024123 x=179.0 y=2138.0 length=275
CCGCGCAGGTGGCGCTTCATAATCACAGTTTCTATAGCCTCTTTCAGCTCGGTGATGTTT
AGCACCATTCCGGTTCGCCGATCGATGGGACCACGGACGGTTATCTCAACTGTATAGTTG
TGTCCGTGGCCGTGGAAATTGTTGCACTTGCCGAAGACTTCCAGATTCTCGGCGTCGCTC
AATTGGGGACTATGGAGACGATGGCAGGCGCTGAAAGTTTCGCGACGGGTTAAAAGGCAA
CAGGTTGCTGCGACATTTCAAGTCTGGCCGCTCGT
>GGB83NF01BNCKX rank=0024125 x=558.0 y=3551.0 length=275
CCGCGCAGTGGCATCGAATATTAATTATGTGATAATAGTGTAACGAGGAGAATGGTGACA
ACGGCGGTGGCGGTGGCGCGGCCAATAGCAGTAAGTGCGCCAAGATTGGCGCACTGGCAG
GGAATGCCAGCGGAACTGTGGCCGCAACCGGAACGGAACGGCGGCAACGAGAATGAGCCG
AGTGTGATCAAGGCGTGCAGCAGCTCGCTAAAGATGAGCAACAGCAGCCACCACATTTAC
CAGCCGCAGCCGAAATATAGTTTCTGGCCGCTCGT
>GGB83NF01DYX5O rank=0024132 x=1511.5 y=474.0 length=55
CCGCGCAGGTCTATTATTGTTATTTCTATTAGTGAACTAAGGGTCAAGGCACACA
>GGB83NF01B7J35 rank=0024140 x=789.0 y=259.0 length=48
CCGCGCAGGTGGCCGCTCGTCTGAGACTCCAAGGCACACAGGGATAGG
>GGB83NF01AD4UZ rank=0024152 x=43.0 y=3465.0 length=56
CCGCGCAGGTGAGGATGGCAGCGTGATTTCACGGTCGAGCGTCAGCGTCCGGTCGT
>GGB83NF01CV1SP rank=0024164 x=1068.0 y=135.0 length=47
CCGCGCAGGTTACCTGTTCAAGGTGCTAAGCATCAACAAGGCACACA
>GGB83NF01AN5WW rank=0024180 x=158.0 y=350.0 length=49
CCGCGCAGGTCTGTCGGCTCAGCGACTGTTCAACGACTGCCGCTGTTTN
>GGB83NF01BKTDL rank=0024204 x=530.0 y=39.5 length=80
CCGCGCAGGTGTGCTCATGCTGCCTGCTGACGCTTCAGGCAGAACTCCGGACGCTGGAGA
AGCATGCCGTGGCCGCTCGT
>GGB83NF01BXMFD rank=0024214 x=675.0 y=3639.0 length=70
CCGCGCAGGTCTTAATGGTATCATCGAATCCTCCAGGTGTACATACAACTCATGCGGCTC
CAGGGCAGTC
>GGB83NF01DR3CJ rank=0024240 x=1433.0 y=97.5 length=79
CCGCGCAGGTCCAGATTCGGATTGGCCGTGACCACGGTGCCCGGATTCAGGCTAGCCGTG
CTCAAGAAGTGACCCGGCA
>GGB83NF01AMLK6 rank=0024274 x=140.0 y=1080.0 length=79
CCGCGCAGGTCCAGATTCGGATTGGCCGTGACCACGGTGCCCGGATTCAGGCTAGCCGTG
CTCAAGAAGTGACCCGGCA
>GGB83NF01AD87H rank=0024294 x=45.5 y=907.5 length=83
CCGCGCAGGTCGACTTGGCCAGAATTGGGTGTTGAGCTTGGAGCCAGTGCCCAACGAATC
AGCNGAATCGCCAAAGGAGCAAC
>GGB83NF01EC2FP rank=0024296 x=1671.0 y=3843.0 length=48
CCGCGCAGGTGGCCGCTCGTCTGAGACTCCAAGGCACACAGGGAGTAG
>GGB83NF01AQUZ2 rank=0024317 x=188.0 y=3296.5 length=274
CCGCGCAGGTAAACGTTCGCTAACGCATTCGTTCGTTCACTCACACACACACGTAACCTA
ACACACGCACAGACGCAGACAAACACAACGCGCAGCGCATATACACACACAAGAAGAAGG
CAGTGAAATCGACAAGCGCACGCATGCACACACACACTGACAAGCACGCAGGCGAAAAGT
GTTGATATATATCCAATATATTGATGTTGTGTGCAACGTTGTTGTTGCTGCTGCTGTTGC
TGGGCGGCGGCATGTTCCTGCTGTGGCCGCTCGT
>GGB83NF01DAWZI rank=0024374 x=1237.0 y=1516.0 length=96
CCGCGCAGGTACCGCCTCGCAGAACGGGCATTCCTGTTCCTGCCAGTTCTGAATGGTACG
GATACTCGCACCGAAATAGTCAGCCAGCTGCTTTTG
>GGB83NF01CNCLJ rank=0024389 x=968.0 y=3829.0 length=84
CCGCGCAGGTCGTACTCTGCGTTGATACCACTGCTTACCGCGTACTCTGCGTTGATACCA
CTGCTTACCGCGTACTCTGCGTTG
>GGB83NF01B7V1N rank=0024447 x=792.5 y=3433.0 length=65
CCGCGCAGGTAATCTGCATATTTGCTTTGGCTTTGGCCCGTGGGTCTGACCCGCAACCCA
AGGGC
>GGB83NF01DAAZF rank=0024448 x=1230.0 y=1673.5 length=89
CCGCGCAGGTACGAAGCACAGTCCGCCGCCGACTTCATCCAGAACTCGATGGACTGCTCC
TCAATGGACAAGGCTCCGCTCAGCCCNCC
>GGB83NF01CWLS1 rank=0024458 x=1074.0 y=1491.0 length=302
CCGCGCAGGTCGCATAGTCTTCCGGTTGAATGAGGTTCAATTTGCTGACAAATGGAGCCT
TGGCACCGGGGAATTGGCGTAATCTTCCGATGGCTTTGAGCTGAAGTCCCGCGCAGCTGT
CGAGATCGCTCCTTCAATCACTTTCAGGTGTCGTTGGCGCCTCGCCACAGAACCCAATAG
GTGCACCGATTTTCGCAGGAATGACATGGTATATAATTTGTGTCTAATCTATTAAATGCA
ACAGGTAATTTTGAAGATTCAGCTGCGTCCCCGCGTACTCTGCGTTGATACTGGCCGCTC
GT
>GGB83NF01DM9W8 rank=0024472 x=1378.0 y=618.0 length=75
CCGCGCAGGTCTGTTCTGTACGGGAATGCGCGTGGGTCACGCGTGGTTCTCAGGAGATCA
GCACTGGCCGCTCGT
>GGB83NF01AKCTJ rank=0024518 x=114.0 y=2901.0 length=66
CCGCGCAGGTAACGAGGACGTAACGCCGAGAAGTAGCCAAGCAGTTCAAGAAGTACTCGT
GGCTTC
>GGB83NF01ENEFX rank=0024539 x=1789.0 y=2635.0 length=112
CCGCGCAGGTGGCCGTCGAACTGGCCACGTTCAATTGTTGATCTGGCCAACACAGAGCGG
GCGCCGCTTGAGGTGATCGCCCACCGAGGCGTGGTAGTCAGCTGTATTGCCC
>GGB83NF01EOY2A rank=0024548 x=1807.0 y=2288.0 length=132
CCGCGCAGGTTAGCTCCAGCTCGTTGCTGGGATCGTTCAGCATCTCGACGATGACGCGAC
GGTGGTGCCAAACCTGGTAGTTTNTTTCGTAGTTTCGTCGGACCAATCCACCGTTCGGTC
AGATACGTCCTA
>GGB83NF01D0XK4 rank=0024555 x=1533.0 y=2934.0 length=54
CCGCGCAGGTAATCAATCGAATCGATAATAATTACAATTGTATAACATATACGA
>GGB83NF01BJY4H rank=0024574 x=520.0 y=1791.0 length=329
CCGCGCAGGTCCACACCTTGCCCTTGGACAGCTGTTGCTCGGCGGCGAATACGGCTCCTC
CGCACCGGGGACAGCCTTCGCCGTCACGGGCCTTAATTGACGTGGTGTCCGGGTTATAGA
AGGGCCTGTTGGCGCTGATCTGATCCTCGGTCAAGCCATCGGTCTGCAGGAAACCAGAGC
CGCATGCGAATCCATAGCCATGTGGTCCCCACTCTTGCCGTAGCAGGTGCGGCAGTACAC
ATCACGATCGGGACCGATCACTGGCATTGATCGAGTCCAGAGTCTTGTGGCAATCCTTGC
AGTTGAAGCACTTCTTGTTGGCCGCTCGT
>GGB83NF01EH9GF rank=0024621 x=1731.0 y=461.0 length=47
CCGCGCAGGTTACCTGTTCAAGGTGCTAAGCATCAACAAGGCACACA
>GGB83NF01A1EXW rank=0024634 x=309.0 y=82.0 length=97
CCGCGCAGGTCACTGGCACAGGAACTGCACGATCTTACGCTTGGCACTTGCCGCTCAGAC
GGACTGAGTCCGTCTGAGCGGCGAAGTGGCCGCTCGT
>GGB83NF01C7FMC rank=0024636 x=1197.5 y=2882.0 length=41
CCGCGCAGGTGTATCAACGCAGAGTCGCAGTCGGTACTTTN
>GGB83NF01ESOUT rank=0024724 x=1849.5 y=3651.0 length=63
CCGCGCAGCTCCTCGATCCTGCCTTGGGCGGATCGCTGCAGGTCCATCAGTTTCATGGCA
AAG
>GGB83NF01CITF4 rank=0024730 x=917.0 y=1282.0 length=260
CCGCGCAGGTAACGTCCCATTCTGGAGCGCACCATCAAGGCCATGGTGAGACGTGGCATG
AGGAATGTTTCTTGTGCCGCGGACCCTGCATGCAGCAATTGGCGGGCTCCTCCTTCTACG
AGCACGATGGGCTTCCCTACTGCCGGACAGACTTCGAGCATATGTTCGCCGCCCGCTGCG
GCAATTGCAAAGCTCCCATTACGGAGAACGCGATCGTGGCCCTCGACGCCAAGTGGCATC
GGGAGTGCTTCAAGTGCAAG
>GGB83NF01BYTZR rank=0024778 x=689.0 y=2757.0 length=85
CCGCGCAGGTGCTCACTCGCAGGCTATTTGCCATCGAAACTACTGAGGCAATGGCGAATG
CCTGCAAAGGCACACAGGGGATAGG
>GGB83NF01ECRQC rank=0024783 x=1668.0 y=2258.0 length=190
CCGCGCAGGTAGCCAGCAGCGCACCTCATCTGCGACAAGTGCGGCAAGAAGTTCACCGGA
CGCACATCGCTCTCTGACCACGTTCGTTCTGACTGCGGCCGTCTACCGCTCTACGGCTGC
AGCGTTTGCGGCAAACATTTGTCCACCGCTGGTATTCTCAAGACGCACATGCTCCTTCAC
AAGGCACACA
>GGB83NF01ANVW7 rank=0024784 x=154.0 y=3785.0 length=80
CCGCGCAGGTACCATGCAAGCAAACATTATCGATTTCCATGTTCTTCAGTGTCATCGAGA
GAAGCTGACAGTACTTTTTN
>GGB83NF01CPE3W rank=0024787 x=992.0 y=2090.0 length=86
CCGCGCAGGTACGATGACACCAGCTCTTACGAGGATAGATCCTCTAGGAAGCTTATTTAG
TTCACAGCACAGTCGATGCAGGGCGA
>GGB83NF01ED6H7 rank=0024847 x=1684.0 y=2525.0 length=46
CGCGCAGGTCTGTGGCTGATAGGTGGCCACCGCCTTGGCCGCTCGT
>GGB83NF01A51CF rank=0024865 x=361.5 y=2749.0 length=111
CCGCGCAGGTGAGAGTAGCACGAAGAAGCAGTTCATCTCGCAGGCGTAAGTCAGCACACA
GGCCCAGAAGGACAGCCTACGAAGTATCGCAACCAAGGCACACAGGGAGTA
>GGB83NF01B1CTO rank=0024878 x=718.5 y=1690.0 length=65
CCGCGCAGGTCCGCCGCCTGAAGAGAACATGGGCACGCTGGAGACCTGGGCAGACAGGAC
TGCGC
>GGB83NF01ERDFV rank=0024913 x=1834.0 y=3641.5 length=137
CCGCGCAGGTAATCTATTAATACAATTTAGATATCTTTAACGAGTATATAGAGAATAATT
GAATAGTTTGAGTCGCTGTCCGCTGTGTTTGTACTTGCATATTTAACTAAGTAACGAAAT
AAATACCCACTTAATTT
>GGB83NF01DR95I rank=0024926 x=1435.5 y=724.5 length=48
CCGCGCAGGTCGCGAGTCAGACAACGTGGCCAAGTCGTGCAAGGCACN
>GGB83NF01EHCWT rank=0024930 x=1720.0 y=3339.0 length=58
CCGCGCAGGTTGCCTTGGTGGATGCAATCGAAGCGCCAACCTCCATAGCCAGGTCCAA
>GGB83NF01AWA5E rank=0024967 x=250.0 y=3552.5 length=84
CCGCGCAGGTGGAGGCCAGCAGCTGGTCGAAGCACATCTTGTGCAGCAGGTGTCCGCAGT
CGGGAATGTGGCAGGGTATGCGCG
>GGB83NF01DOKWC rank=0025022 x=1393.0 y=58.5 length=107
CCGCGCAGGTATCGTACAGGTCGCAGATTACAGCAACTGCATCCTCCAGGGGNGTAAGAG
TANCTTGGGTATAGCGANCCTTTACCAGTAGCCTTAGAGTTCTCTAG
>GGB83NF01B7SA0 rank=0025023 x=791.0 y=2682.0 length=48
CCGCGCAGGTGGCCGCTCGTCTGAGACTCCAAGGCACACAGGGAGTAG
>GGB83NF01BO929 rank=0025038 x=580.0 y=3523.0 length=258
CCGCGCAGGTATTGTCGACGATCCGGATCCGGAGCAACGTAGGAGCAGGTTAGAAGATCC
GAGCCAGCGCTGCAATGTCCCATTTGTCGGCAAACAACTGGCTAGGAAGCGGACCTTTCT
AGTACCACATGAGGCTACATGGCCAGCCAAAATTACGCCAAGAAGACAACGACCACTGCA
TTGAAGAGTGCCTCCAAGTGGAGCCCGTTTTGCAGGCCAAAGCTGGCGAAGATGTCTACG
AGATTGTTGGCCGCTCGT
>GGB83NF01A4Y3K rank=0025147 x=349.0 y=2334.5 length=55
CCGCGCAGGTGCTTCTTCAGTACGCTACGGCAATGTCATCGACGTTTNTCGACGA
>GGB83NF01B1JX0 rank=0025167 x=720.0 y=2726.0 length=85
CCGCGCAGGTGCACCGTTGCAAGCAGTTAGCGTGATGAGCATGAATCTGTCAGCGAACTC
GATGAGCTGCAGCGGGAGGATCGAC
>GGB83NF01AJ3F8 rank=0025180 x=111.0 y=3046.5 length=368
CCGCGCAGGTTGCTCCTAATGTCGCTCAGCTGGGTGTGCAATCTGCATCGCGTCGGTTCG
CTCGTCCTAGTCGTTCACGATTGTGCTGACATCTTCTTGGAGGCCGCCAAACTCACCAAA
TATGCCAAATATCAGAAGCTCTGCGATGCAATCTTTGCCATCTTCACAGTGGTGTGGATT
GTTACGCGTCTGGGCTTCTATCCACGCATCATTTATAGCTCATCCGTGGAAGCACCGCGC
ATTCTGCCCATGTTCCCAGCCTACTACATCTTCAACTCACTGCTTCTGATGCTGCTCGTC
CTGCACGTCATCTGGACATACATGATCCTCAAGATTGTTGTCGACTCTCTGCAGAAGTGG
CCGCTCGT
>GGB83NF01EH111 rank=0025196 x=1728.0 y=3159.0 length=82
CCGCGCAGGTCGGCGGAGGCGCCAACGGTTGGCGGCAATAATCAATCGCTTCTGTGCACA
GAGTGTGGAGTGAGTTACTCGA
>GGB83NF01A6LVU rank=0025203 x=368.5 y=696.0 length=103
CCGCGCAGGTCGCTCGATCGCCATACAATTCAATGCATTTAGATTAATAATCATTATCCA
TTTCCTACCTGACTATTGCCAACTGAAGAGCATCAATACTATG
>GGB83NF01AMFMG rank=0025243 x=138.0 y=1542.0 length=339
CCGCGCAGGTACCGTCTCCCGTGCCAGAGTTTCTTTGCGCTTCGGTCGAATGCGGCAGTG
ATCGTGGATCTGCCGGAAGTCGTTGCTATTTGTCTTGCTCATGCAAATTAGCACTGGGCA
CTTGGTATGCCGATAATACCAATGGCAGCGCCAGTACAAATTCGTGCGGTTTATGTTGTT
GCGGAAGAACTTCATCCCATCGAGCCACAGGAGCTGCCCGCCACGTTTGGACACGGAGAA
CTGAATCTGCGGATTGTTACCGCGATACTGTCCATGTCCGTAATCGAATTCTGAAAGAAC
CCGAATACAGAAGAATGAATTTAGTAACTGGCCGCTCGT
>GGB83NF01AD3B1 rank=0025266 x=43.0 y=1487.5 length=365
CCGCGCAGGTGCGAAGGCGGTAGCAGCGGCTGCTGCGGCGAAATGACTGCGGCAGTTGAT
GATCTTGCTGTTGTTGCTGCTGCAGCTGCTGCTGATGATGTTGCTGCTGTGGCGAGTGTT
GGTGTTGTGTTTGTTGCTGCTATGGTGGTGACCGCAGTTCCTGCTGATATTGTGGCTATT
GTTGTGGACAACAGCACGGCGGCCATTGCCACTTACAATGACGCTGCTGCAGCTCCTCCT
CTTCTGAATCTGATTCTGCTATTGTTGATGTTGAATTTGCTGATTCTGTTGGACTGCTGC
AATCTGGAACGCATCACATAGCATACTTTCCGTCCGTACTCTGCGTTGTATACTGGCCGG
CTCGT
>GGB83NF01DDUY4 rank=0025267 x=1270.0 y=3710.5 length=61
CCGCGCAGGTCAGATTCTCGGCCACGGTGAAGGCGGTCACATAGCTGACCGGCGACAGCC
A
>GGB83NF01APIWB rank=0025270 x=173.0 y=2393.0 length=310
CCGCGCAGGTCCGGACACTATGTGGTGCTCTGCGGATATGACATGGCCGCCCAGAAGCTC
TTCTACCACAATCCCGAGGTCCACGATGGCCACATTTGTCGCTGCCTCATCGAGTCCATG
GGACACGGCCCGACGCGCCTACGGCACGGACGAGGACATCATTTTCATATACGAGAAGAA
GGAAACTAGGGAGTAGTAGATGGATAAACCCAGCGGAACAGATGAACAAATGAACAGATG
AATTGATGAACAGATGAACAGAAGTACCTGCCGTCGCCAGGTTGCCAGGTGATGAGAACT
GGCCGCTCGT
>GGB83NF01AYPHE rank=0025355 x=278.0 y=752.0 length=56
CCGCGCAGGTAAGTATCACAAGATTGAGATCTTAATTAAGCATAGCGAGAGAGCGC
>GGB83NF01AKI9E rank=0025362 x=116.0 y=3056.0 length=43
CCGCGCAGGTCTTGCAGGCCAGCTTGGATCAGCAGCCTGACGT
>GGB83NF01BOPHA rank=0025382 x=574.0 y=1388.0 length=62
CCGCGTACTCTGCGTTGATACCACTGCTTCCCGCGTACTCTGCGTTGATACTGGCCGCTC
GT
>GGB83NF01AUT1D rank=0025401 x=234.0 y=255.0 length=51
CCGCGCAGGTCACATAGACGAGATTCGCAATCCCACCTCTGTGTACGCGCG
>GGB83NF01BF70F rank=0025421 x=477.0 y=2813.5 length=99
CCGCGCAGGTCAGAGGCGGCGCAGGCGGCTCCTTACGACGCGACTTTGGCTTTAGACCGG
CCATCTGCTCCAGAGCAACAGCTCTGGCTTGTTCCGGGA
>GGB83NF01COL44 rank=0025477 x=983.0 y=1414.5 length=71
CCGCGCAGGTCAGCTTCCGCCTGCAGCCGCTGGCTTAGATCCTATAGCCGTCACAAGGCA
CACAGGGATAG
>GGB83NF01CWXRF rank=0025530 x=1078.0 y=601.5 length=52
CCGCGCAGGTCAGCAGCTACTGATGCACCGAACTGACGCTGGAGCCACCAGG
>GGB83NF01ENZIR rank=0025542 x=1796.0 y=1281.5 length=46
CCGCGCAGGTCTACGAGTCCTGGCTGCAGTGCTGCGGGTCGAACAG
>GGB83NF01EEYRE rank=0025559 x=1693.5 y=2280.0 length=130
CCGCGCAGGTCTAGAGTAAGTAGTTCGCCAGTTAATAGTTTGCGCAACGTTGTTGCCATT
GCTACAGGCATCGTGGTGTCACGCTCGTCGTTTGGTATGGCTTCATTCAGCTCCGGTTCT
GGCCGCTCGT
>GGB83NF01C5OEM rank=0025562 x=1177.5 y=2876.0 length=59
CCGCGCAGGTAAGAGGCGATCTAATCGCTTGCTGATCCGAATCTGAAGTGGCCGCTCGT
>GGB83NF01AJGVK rank=0025580 x=104.0 y=2462.0 length=75
CCGCGCAGGTTGTGCCAGATGCGCTATAAGCCTGCGTTTCGCTCGACGGTTTAGGCACAG
GATAAGTACGGGAGG
>GGB83NF01A3G73 rank=0025588 x=332.0 y=2145.5 length=82
CCGCGCAGGTGTGAGCAATATCACAGTGACCAACATCCGCTCCGACTTGGACTCGCTGCA
GTTCCAGCTGACGTGCGAGATA
>GGB83NF01AJLP1 rank=0025595 x=106.5 y=551.0 length=173
CCGCGCAGGTATTCTCGGTGGCCGTATGCTGATCCTCGCCGCTGGGACGGGATTTCCCGT
ATTGTTCTGGTTTCCATGAGGCCGTTGTTCTTTGGACGCTGTCGCTGATTCCGCCTGGGA
TGGGGATTCTTGCTGGATCGATGGATCTCTTTGCGCACACGGTGGCCGCTCGT
>GGB83NF01CBO4Y rank=0025613 x=836.5 y=880.0 length=247
CCGCGCAGGTCTGTGACACATTTCGGAATGTTGTCACAGAGTTCTCCAGGGCGGCAACAT
TTGGTATCAGCATCGTGACAATGGAAGACCAGGCTTTGTATAATGTTTCATCCCAAATGC
TGGTACGGAAACAGGTGACATTTCCGGGCTTTGATAATTTTATGAGATCCTCCATGCGCT
CAGTAAACACACTCTCGCGCAAGCCTTCCGGCACCAGGTCCATTTGTGCACCAGACTGGC
CGCTCGT
>GGB83NF01CG3AS rank=0025624 x=897.0 y=2658.0 length=67
CCGCGCAGGTCAGGCGCTTCTTCATCATCATCGGATTCATCTACCTCATCCGCGCCTTCA
CTTTTGG
>GGB83NF01AV63U rank=0025629 x=249.5 y=2408.0 length=320
CCGCGCAGGTCGGAGTCCAGGGTCTGCTGCAGGAACTGGAACGGTTCTTGTTGCCCAACA
GGCTGCTGGGATCCACGGTCTGGCGCTGTCCGGCAGAAGCCAAAGGCTGGGGTTCGGGAA
TGTCCAGATCCAGCTCGGTGATGGGATGATAGCCGAACTCATCGGCGGTGTAACGGGTCT
TGTACCGCTTGCCATCGGCGCCGGTGAACGAGTAGGAGCCGCTGACCACGAAGGTCTTGT
CGTCCTCGGTTGTCCCACGCTGCTCACTTCGATGCCGTTCTGGGTCTTCAGTTCCAGCTT
GAATTTCTTGTCCCGAGTTT
>GGB83NF01B75UA rank=0025632 x=795.0 y=3840.0 length=43
CCGCGCAGGTGCAGTGGTATCAACGCAGAGTCGCAGTCGGTAC
>GGB83NF01ANOFO rank=0025661 x=152.5 y=2274.5 length=89
CCGCGCAGGTCTCTCGGTCGTGTTAGTGCGCTCCGCGATTAATAAGAACGAGTTGAAAGG
AAGCAAAGGAACTGGCAGCGTTTCTCTTG
>GGB83NF01BX596 rank=0025684 x=682.0 y=700.0 length=287
CCGCGCAGGTAAGATCAGGTAGATGGCGCACAGACCAACAGCACCCACGAAATATTGACC
CGGTCCACGCCGGTCTTCTCCTCCACGGTATCGAAGACTTTGGTCCACGGCTTGGAGGCA
TCGCGCAGCGATTTGCTCACGTCATCCTTGTAGCCGTTTAAGAACTGCTTCACCTGAGTG
GCCATTTTGCGCAAAATTGTTTTAATAATATATAGTCAATACAAAATAAATGTGACGCCG
CCGACTTTCCTAGATGCCACGTCCCCGCCGTACTCTGCGTTGATACT
>GGB83NF01ES80Q rank=0025692 x=1856.5 y=1112.0 length=44
CCGCGCAGGTACACGGTGGAGTATCTGCGCGACTCGGATGAGCC
>GGB83NF01BT6XI rank=0025693 x=636.5 y=3332.5 length=65
CCGCGCAGGTGCTCACTCGCAGGCTATTTGCCATCGAACTACTGAGGCAATGGCCGAATG
CCTGC
>GGB83NF01CYNWG rank=0025708 x=1097.5 y=3310.0 length=47
CCGCGCAGGTGGCCGCTCGTCTGAGACTCCAAGGCACACAGGGAGTA
>GGB83NF01BCRYX rank=0025712 x=438.5 y=1799.0 length=149
CCGCGCAGGTCACAACACACACACACATATATATATTGCAAGTGCACTCTCTTCCGAAGA
GCCGGCAACAGGAGAGAGAGAACAGGCGCAGCCTCGCAATCAACAAAGAAAGTAATCAAC
GCAGAGTCGCAGTCGGTACTTTNTTNTTN
>GGB83NF01EIOHX rank=0025722 x=1735.5 y=3571.0 length=96
CCGCGCAGGTATCTATGCACCACTGGACTGCTGAGTACCTCGCTGAATCACAACCTAACG
TTGTGCTTCTGTCTGCCCGCAAGGCACACAGGGATA
>GGB83NF01BP749 rank=0025776 x=591.0 y=2603.0 length=82
CCGCGCAGGTGGTTCATCGCGGATGGAGTGAAGAGATGCGCTATTACGAATTAGATGGCA
GCAATACCGAATATTGGTAGTT
>GGB83NF01BRQU4 rank=0025778 x=608.0 y=3886.0 length=80
CCGCGCAGGTCATCTGCATAGCCAGCTTCAGCCAAACTTCGATGCAACTCTGGCGGTCAA
GAGGGTCCGACATCATCCGA
>GGB83NF01AS6AY rank=0025783 x=215.5 y=664.0 length=71
CCGCGCAGGTGGCCAGGCTGAAGGCCACGGTCAATCCGCAGGCCAGAATCAAGTTAACCG
TGGCCGCTCGT
>GGB83NF01DUUWP rank=0025808 x=1464.0 y=2151.0 length=130
CCGCGCAGGTGAACCACCAGGCTATATCTGCCACTCATTGTTGTGAGTGTGGCGATCCGA
TAGGTGAACGAAGACGCCTGGTCGTTCAGGGTTGTCGGACTTGTGCAAGTTGCCAGGAGT
GGCCGCTCGT
>GGB83NF01BIJPA rank=0025813 x=504.0 y=684.0 length=184
CAGCGCCGGGCAACTCAGCACGGATGCACTGGCCATCTATGCCGCCATTGGAGTCACTGG
CCTGATCACCCTCACACTAGCCAGCTACGCGTCCTCAAATCTCGTGGGCTTCATCTACGT
GAACGAGGAACAGGATCTGCTCAAGCTGGCCTACGTAGACTTCTGGGGACGGCTGGCCGC
TCGT
>GGB83NF01CD9FI rank=0025854 x=865.0 y=1708.0 length=132
CCGCGCAGGTGTGTTCTTTCAGTTCTTCAATTCGAATATTGGTTACGTCTGCATGTGCTG
TCTGCGCCCATATCATCCAGTGGTCGTAGCAGTCGTTGATGTTCTCCGCTTCGATAACTC
TTGGCCGCTCGT
>GGB83NF01CSR2S rank=0025860 x=1030.0 y=3218.0 length=112
CCGCGCAGGTTCTGGCCGGCATAGCGATACGTGTTCGTGTTGCGGCATTCGTCGTGCGCC
ATGCGGCACTGCAGCGCATTGTAGGCGGCCAGTTGGGCCAGTGTCGTGTCCC
>GGB83NF01D7B61 rank=0025870 x=1606.5 y=2795.0 length=112
CCGCGCAGGTGATTGCCAGGCTTAAATGAGTCGGTGTGAATCCCATCAGCGTTACCGTTT
CGCGGTGCTTCTTCAGTACGCTACGGCAAATGTCATCGACGTTTTATCGAAC
>GGB83NF01B7DW9 rank=0025918 x=787.5 y=427.0 length=77
CCGCGCAGGTTCCGCAGTCGGGAATGTGGCAGGGTATGCGCGAAGTGTGGATGTCGCCAA
GGCACACGAGGGATAGG
>GGB83NF01D8GZX rank=0025929 x=1619.5 y=2427.0 length=68
CCGCGCAGGTAGAGCAGGCGGTACGCATACTTTCGTCGCGATAGATGATCGGGAGTTCAG
TAACATTC
>GGB83NF01DNQ3S rank=0025970 x=1383.0 y=2406.0 length=53
CCGCGCAGGTGCGACCAGTCAACGTCTGAAGCGGATTCGCGTAAGGGTCACCG
>GGB83NF01DTT0V rank=0025974 x=1452.0 y=3501.0 length=64
AACAAATTACCAATTTCATTCATAATATATTATCAATTCACATCCGCAATGGACTTTCAA
AATT
>GGB83NF01APYF7 rank=0025979 x=178.5 y=2069.0 length=253
CCGCGCAGGTCGAATCGAGACGTCCAGATTCTGTTAAGGCGAGCGGGATTCGTGCTCTTG
GGAATGGCGGATACACCAGTGTCGATAATCCAGCGGAGGAGGACCTGCGCTGGCGTCTTG
CCATGGCTTGCGGCAATCTCCTTCACCTCAGGGATGTCCATCAGGTCCGGCAGATCTCTC
ACGATGCCCGCTCCAGCATTAAACTTAGGCGATTCCCTTCGGATCCCAACGGGGAGTAGG
CAGTTACGGTAAT
>GGB83NF01AQ6SI rank=0025999 x=192.5 y=2192.0 length=345
CCGCGCAGGTAGGCGCCCATGTCGATCATACATCGCGACCTCAAGTCCTCCAATGTGCTG
ATCTACGAGGCCATCGAGGGCAATCATCTGCAGCAGAAGACGCTCAAGATCACGGATTTC
GGTTTGGCCAGGGAGATGTACAACACGCAGAGGATGAGTGCGGCGGGCACGTACGCTTGG
ATGCCACCGGAGGTCATCAGCGTTAGCACCTATTCCAAATTCTCCGATGTTTGGAGCTAC
GGTGTCTTGCTGTGGGAACTGATAACGGGCGAGACGCCCTACAAGGGCTTCGATCCGTTG
TCCGTGGCCTATGGCGTGGCTGTTAACACGCTGATGGCCGCTCGT
>GGB83NF01AJUHH rank=0026013 x=108.0 y=3715.0 length=316
CCGCGCAGGTTAGAGCATCTCGGCGGCCTGCTCGGTCATGTCGGACTGCAGTGGATTGTC
CTCGAGCTCGTCCTCCGGTTCCAAGTCCAAGATCATGTCCAACGCTTGCCGATAGTTGGG
TACCTGCTCATTTAAACCAGTTAAATTGAATTTATCCTGTATGTAGTCCTCATCCACCTC
GCAGAAGAACTCATTGCCACGAAGTCCACAGAACCAGGTGACCCAGGAGACTTCCTCGGA
GCTGCTCATTTTGTCCAAATTAGTTAATAATTACTCAAATTAGATCGACTTTGTTACTGC
AGCTGAACCGGTAAAC
>GGB83NF01CXD4B rank=0026017 x=1083.0 y=1321.0 length=53
CCGCGCAGGTACGATGACGACCAGTACGTTGTATCAAGGCACACAGGGATAGG
>GGB83NF01D2SMG rank=0026033 x=1554.0 y=3798.0 length=93
CCGCGCAGGTCAGCAACTGCACGCAATAGAACGAAGAACAGAATGCCAACGAAGCGCAAA
GCCGCGTAACCAGAAGTAGCCATTTGGATGAAT
>GGB83NF01A8PKB rank=0026041 x=392.0 y=473.5 length=43
CCGCGCAGGTTGGTATCAACGCAGAGTCGCAGTCGGTACTTTN
>GGB83NF01CYYZL rank=0026064 x=1101.0 y=1295.0 length=81
CCGCGCAGGTATAGGCAGCCTGGCACAGCGGACAAGTGCTAGCCACACTGCCTTTGATCT
GTTCAAGGCACACAGGGATAG
>GGB83NF01C31YJ rank=0026069 x=1159.5 y=857.0 length=93
CCGCGCAGGTCCGCGACTCTGGAACAATATGAATTACAGCGCCATCAGGCAGAGTCTCAT
GTAACTGCGCCGTTAACCCGGACGTGCTGACGT
>GGB83NF01BZJLF rank=0026089 x=697.0 y=3169.0 length=67
CCGCGCAGGTATACACAGGATTCAGTTATCACTGCCCAGGCGCAAAGGTATCAGAACGAT
GAGGGAC
>GGB83NF01D0C63 rank=0026102 x=1527.0 y=1085.0 length=90
CCGCGCAGGTCGGACCTTCAATCGGCCTCGCTGATGGCATCGATCACACTCAGCAACTGC
GTGGACTTCAGGTTGTCCTTCGCTTCGCGC
>GGB83NF01AG2Y9 rank=0026127 x=77.0 y=1731.0 length=98
CCGCGCAGGTATCTTCGCCGGATTCTGGAGGTGCTTCGTACCGCATTCAAATTGGACCAA
TTTGGGGAGGAGCAGAGTTACCTAACCTAGGCGGTGCT
>GGB83NF01ARD97 rank=0026198 x=194.0 y=3709.0 length=103
CCGCGCAGGTCTGGCTGAGGGCGATCACGTTGCCGATCTGAAGGTGGCCTTGCGGCCGCA
GTACACGAACTGGCCGGTGTGCATGCCCTCGGGGCGGATGAAC
>GGB83NF01AJHB5 rank=0026214 x=104.5 y=3059.0 length=51
CCGCGTAGGTATCAACGCAGAGTACGCGGAACAATAGACGACCTAAGAACA
>GGB83NF01DFP07 rank=0026247 x=1292.0 y=505.0 length=162
CCGCGCAGGTAGTTCTGGCCAATCACCTCGGTCAGATAGTCCAGTTCCGCATACAGATCA
GCCTTTAGTTCGCGCAGAACGTCGCGTCTGTATTGCCAGACCGTGTAGTTAGCCGGATTC
AGACGCAGTGCGTCCGTGGTTAGGTCCAAGGCACACAGGGGA
>GGB83NF01D4V6H rank=0026254 x=1578.0 y=3415.0 length=49
CCGCGCAGGTATAGCCAACTTCGATCCTCGGCTGCCGACTCTGCTGCAG
>GGB83NF01C932W rank=0026269 x=1228.0 y=918.0 length=266
CCGCGCAGGTTAGAATTAGGTGCTTCTTCCATATGCCAAGTGATAAGCCAACTGACTAAG
TACCCGCTAGTGGGCGAAACCGAAGTGCGCTAAACGACGCTTCTCAGCAGGGCGCTGAAT
AGTTCAAGTGTCGCCTACGTCACGGGATCAGGAGAAGTACATCAAGGCCCGCCTTAAGGT
CAACGGCAAGGTGAACAACCTGGGCAACAACGTCACCTTCGAGCGCTCCAAGCTGAAGCT
CATTGTCAGCTCCGATGGCCGCTCGT
>GGB83NF01AYYKE rank=0026276 x=281.0 y=236.0 length=111
CCGCGCAGGTCCAGAAGGTCTAGCCGAGATGAGCAGCGGAATGATGAGGAAGAAGATGAG
GACGACGACGAGGAGGACACGGAAGAGGTAGAGTCGCGTGTGGCCGCTCGT
>GGB83NF01BU8YX rank=0026288 x=648.0 y=3479.5 length=58
CCGCGCAGGTACTTGCTATCCAGGACCTTGGAGACGGTGTGCTCGCGATACTTTGTTC
>GGB83NF01EGIUN rank=0026304 x=1711.0 y=1245.5 length=48
CCGCGCAGGTAGCAGTGGTATCAACGCAGAGTACGCGGGATTCCTTTT
>GGB83NF01DQAML rank=0026308 x=1412.0 y=2235.0 length=127
CCGCGCAGGTAGCATCAAGGAGCTGGAGCGACGACTTCGCAACGTGGCTCCGAACGGAGG
AGTCGCTGAGCAAGCGCCTCAATGCCGCTCAGGTGGAGCTCGATTATGGTTTGACGCCGC
GACTACT
>GGB83NF01A3Y6R rank=0026329 x=338.0 y=849.0 length=72
CCGCGCAGGTAGTTGCGTGAAGCGGTATGTGGTTCCGTCGTCCGGCCGTGCTGACCAGCC
GTGGCCGCTCGT
>GGB83NF01A3VK5 rank=0026338 x=337.0 y=279.0 length=90
CCGCGCAGGTACGCAGCTGCAGAGCGCCATTGTGAAGGCGATGTATGCCGCCACCATTGA
GAGTGAGCTGGATACGCAGTCAGCGATGGA
>GGB83NF01BI65F rank=0026349 x=511.5 y=2401.0 length=60
CCGGCAGGTATGCTAACAACGGATAGGTATATCACCTTTGGCTGGTAATGACAGTAGAAG
>GGB83NF01D5UFI rank=0026358 x=1589.0 y=2748.0 length=45
CCGCGCAGGTATGCAGGCATGTCCATCATGGAGGCTCTGCGGATA
>GGB83NF01CUTB1 rank=0026378 x=1053.0 y=3951.0 length=42
CCGCGCAGGTCAGCTTCCGCCTGCAGCCGCTGGCTTAGATCC
>GGB83NF01CJG9R rank=0026385 x=924.0 y=3485.0 length=167
TTAAACAAATAATTAGATATTTCAATAACTTAATTTAATATACATGATTTTCCTGAATAG
AGTATGAAATCTAACAATTGAATTACTCAAATGAAATCATATTAAAATAAAATAGTATAA
ATTAAATTAATTTTAAATCTGTATAATTAGAAATCACTTCTGTTTTN
>GGB83NF01EDCHU rank=0026391 x=1675.0 y=496.5 length=232
CCGCGCAGGTAAGCTGTTCGGTGTCAATTACGAGAAGTTACTACCAAGTATATAACGCAT
ACGCAGCGGTGTCTGAGATCCAAGCACTCAGAAGCAGCCAAGCAAGCAACCAGTCGAAGC
AGCCAAACTTGATTACCTCGGTCATGGCCTGGTAAAGGGCGCTTGCTCGGCACCGTGATC
AATGCCCGTGTCGTGGTGCTCCTGCTCCTCGTCCGACTGTGATGTGGCACAG
>GGB83NF01ANQTU rank=0026399 x=153.0 y=1280.0 length=62
CCGCGCAGGTGTCAAAGTAGGCTGGCAGGGTGTGATAGAAGAAGCTGCCAGGGGAGGAGC
AC
>GGB83NF01A3C6F rank=0026412 x=331.0 y=997.0 length=341
CCGCGCAGGTAAGTTCTGCTGCTGATCGACCAGTTGTCGGTGGACCAGAAGCGTCACCTC
AGCATCAAGGACATCGGCATCATACTGGAACGCCTCAACTCCAAGATCCTTGACGTGGAG
CGATTGGATCGCGAGTCCGAGTCAGACGACTGCTACAACTGGACGATAAAGGCGACAATA
CGCGGCGATGCGCTGCGCGAACTGGGCGTCATTTACAATGGCAATTACTATGCCATCTCT
GAGCATCCTGGCTACAAGGAGGAGCTAGAGGAGAACGGCGAGGAGGTCGAGGAGGAGGAG
GAAGAGGATGAGGAGGACAGAATTTAGAGTTGGCCGCTCGT
>GGB83NF01AUVQK rank=0026432 x=234.0 y=2458.0 length=125
CCGCGCAGGTCAGAGTCTTCAGTCTTAGCTTCTTATTAGGTATTCCTCCTGAGGCTGCTG
TCCAGATGTTCATGGCTCCGCTTGGTTACATCCTTCAAACCACCTCTGCTCTGCTGAGTA
TTGGT
>GGB83NF01BWJ8U rank=0026460 x=663.0 y=3308.0 length=61
CCGCGCAGGTCAGCTTTCGTCTGTATATAGTAGACACGATTTCGTCTGTGGCGATTGTCA
T
>GGB83NF01BTVMB rank=0026461 x=633.0 y=961.0 length=221
CCGCGCAGGATGGAATATTGTGAATATGGTGACGAGGACAAGGCATCGCTGAGTAGTTTC
TAGAGATGCGAGGCCTGCTGCTCGGACTGAGTGCCGGATAGTCATTTGGCAGCAACGGCA
TTCTTGGCCAGGGCACCCTCCAGGTTCTTGGCCAGCGTGTTAATGAACTCAAAGTACTCC
TGGTAGTCCCCGCGTACTCTGCGTTGATACTGGCCGCTCGT
>GGB83NF01DU4HJ rank=0026472 x=1467.0 y=2277.5 length=68
CCGCGCAGGTGTTCATCCGTGCCATCAAGCTCCTCTTTCAGCTCTGCCACACGGAGCGCC
AGTTCTTC
>GGB83NF01CBDMC rank=0026475 x=832.0 y=2338.0 length=269
CCGCGCAGGTAGCAGTGGTATCAACGCAGAGTACGCGGGCTTCCGCGCCGATCTGATCGC
GCATGTGACCAATTGGCACGCGGAGGTGCTGGAGCGTCAGGCGCAGAAGTGCTGTGAGGA
TACGCACCTGTTTGGCGACATAACGTGCACGAGGATATGCGCGGAATTGAAGTGCGCCCG
CAGCCTGGTGCGAAGCACCGAAATCAATGCCACCCTGCAGGAACAAAATTAATGTATTTA
CGCCACCAGATCCGCCGTTGGCCGCTCGT
>GGB83NF01BUPTE rank=0026521 x=642.0 y=3232.0 length=53
CCGCGCAGGTGCTCACTCGCAGGCTATTTGCCATCGAACTACTGAGGCAATGG
>GGB83NF01EGMHZ rank=0026525 x=1712.0 y=1877.5 length=100
CCGCGCAGGTTGGGAGGTGTAGGCCTTCGTGGAGGCCACTCCGATCTCGGGTCCAGCGTT
GATGTGGACGCCACAGTGCGACTCGCGGCAGATGCTGCTG
>GGB83NF01DVZKX rank=0026526 x=1477.0 y=1615.0 length=97
CCGCGCAGCTTCTGCTTGTAGTGATACTCCTTAAGGTAGCTCTTCAGCCGACCGGGCAGC
TCCATCTGGTTGATCCCGCGTACTCTGCGTTGATACT
>GGB83NF01EHYCR rank=0026528 x=1727.5 y=2457.0 length=94
CCGCGCAGGTAGTGCCAGCGGATCCAATGGCAGAGCCGTTCACCAAGAAGTCGGATCCTC
TGCGGGACCGACTTTCTATCGTCTTGTCACTACA
>GGB83NF01A5BFW rank=0026587 x=353.0 y=1946.5 length=78
CCGCGCAGGTTGTCTTGTAGTGCCGGAACTCACTGGTGTCCTTGACCAGGATGCACTTAG
CCGCCGATCCCTCGCCCG
>GGB83NF01A0RSF rank=0026609 x=301.5 y=2845.0 length=79
CCGCGCAGGTCGCGGACACGTTCATCATGCTTGCCTCGGCCGCTTGCTCCGCAGCAATCG
CGGCAATAACGCTCACGTT
>GGB83NF01BVC3D rank=0026629 x=650.0 y=631.0 length=61
CCGCGCAGGTCCTGTACCAATCCTACAATGCCGGTGAAAGGTGCCGGGACCTGCCGCTCG
T
>GGB83NF01ERB1F rank=0026630 x=1834.0 y=1825.0 length=47
CCGCGCAGGTCTTCGCTTGGAGAGGCTGCGTCGCAAGGCACACAGGG
>GGB83NF01D99TD rank=0026681 x=1640.0 y=415.0 length=67
CCGCGCAGGTGTGGCCGGCAGCACCTTGGCCCGTACGTCGTTCTAGGCGGTAGTCCTCCA
CGAGGTA
>GGB83NF01DUJZR rank=0026776 x=1461.0 y=293.0 length=266
CCGCGCAGGTAAGTTCAAGGGCGGCGTTCTCCTGGCAGTCGATTCCCGTGCCACGGGTGG
ATCGTACATTGGCTCCCAGTCGATGAAGAAGATCGTGGAGATCAATCAGTTCATGCTGGG
CACCTTGGCCGGTGGCGCAGCCGATTGCGTTTACTGGGACAGGGTCCTTTCGAAGGAATG
CCGCCTTCACGAGCTTCGAAACAAGGAACGCATCTCGGTGGCCGCCGCCAGCAAGATAAT
GGCCAACATTGCCCATGGCCGCTCGT
>GGB83NF01BPMUQ rank=0026821 x=584.0 y=3680.0 length=47
CCGCGCAGGTCGGATCACCAAATGCGTACAGGCGTCATCGCCGCCCA
>GGB83NF01C6IEC rank=0026917 x=1187.0 y=786.0 length=318
CCGCGCAGGTGCGTCCATCAGCTGCTCGGGCTCCAGATCCTTCCACAATTTATTTAATCG
CTTAGATCAGCATCCATGGGTGCCAGGACGCTCTGCACCATGAACTTGTGCTTGTTCTTC
TCCTGCTGATCGTAGACGAATGGCTGAAGGCAGACTATGTACATGCCGAGGATAAGTAAC
GATATTATTAGAGTAACGATATACCATTTGAGAAATACTCACTCTCCACCTGGGTTGATC
GAAAGGGAATTATCTTGCCGATGTTTGGACGTACGCAGTAGCGTTTCGGGGCGGTTGTCT
TGATCTTTGGCCGCTCGT
>GGB83NF01C4YX6 rank=0026919 x=1169.0 y=2652.0 length=60
CCGCGCAGGTTGCATGATGTGGCGGCGTCGTACTTCTCATGAATCAGATGCTTCTCAATG
>GGB83NF01D39G1 rank=0026939 x=1571.5 y=2659.0 length=50
CCGCGCAGGTGGCCGCTCGTCTGAGACTCCAAGGCACACAGGGGAGTAGG
>GGB83NF01DZLI2 rank=0026947 x=1518.0 y=2092.5 length=138
CCGCGCAGGTTCGCAAGTGGCGACAGCGGCGCATCATCAGAACATCATGCTTAAAGTAGC
GCAGGCAGTGCCATTGAGGCACTTTCGGCATCAATTGTTGGTGCTCATTCACAATTGGCA
CAGGTCCAGCTTTTGCCC
>GGB83NF01DP4OV rank=0026954 x=1410.0 y=2733.0 length=75
CCGCGCAGGTGGCCAGGCTGAAAGGGCCACGGTCAAATCCGCAGGCCAGAATCAAAGTTA
ACCGTGGCCGCTCGT
>GGB83NF01CBBG8 rank=0026975 x=831.0 y=3658.5 length=40
CCGCGCAGGTGGCCGCTCGTCTGAGACTCCAAGGCACACA
>GGB83NF01C8ORF rank=0026983 x=1211.5 y=4041.0 length=99
CCGCGCAGGTAATTGCCGGCCGCAGTGCTCGCAGATGCAGGGCTTGGCGCTGGGTCCATT
GCGGTCCACAATACGCTTTGGCTGCTTATCATCGATGAC
>GGB83NF01A12PV rank=0026994 x=316.0 y=2225.0 length=341
CCGCGCAGGTAATCTGGCAGCCACATGGCTCAGCGGAAGGTAGCTCACAAACTCTCCTTG
CCAACTTGGATATCTTGCATGTGTGCGGCTGCGGACTTTGTGTCGAACACGAGGTTGTCG
TGGGATTAGCATCACTGCCTTTGGCATACCCACTGTGCCCGAGGTGAGATCAGCATGGCA
CACTCGTTGGCACGAATCCGGCTCTTCACGGGCCAGCAGTTCCTCTTTCAGCTCGCTGGA
GAAGGTCTGCTCCTGGAGTTTCTGCCAGCTAAAGTAACCGGGCTCGTGATACGGCAAAGG
CTTCAAATGGTCCGTGCAACTGGATTACAGTGGCCGCTCGT
>GGB83NF01AMYWB rank=0027024 x=144.5 y=1945.0 length=140
CCGTGCAGGTGAAGATGTGACACCAGCTCCGGCGCCTGCTCCAGTTCAACGAGTAACAAG
GCAGAGCAAAGCCATCGCTGAGGAGAAATCCGTACATCCACCTGTTCCAGCTGCGAGTAA
GCACATAACACGGAAGACCC
>GGB83NF01BRV88 rank=0027025 x=610.0 y=2682.0 length=68
CCGCGCAGGTCCGGCGGAGTCTGCTCCTGCTCACCAGCCCGGAACACCACCGTGACACCG
GATATGTT
>GGB83NF01CGTOV rank=0027026 x=894.0 y=2493.0 length=80
CCGCGCAGGTTTGTCACGCTTGCTCCACTCCGTGCCGCCGGACTGCGTGATGTTATTCTC
CTCACTGCGTGGCCGCTCGT
>GGB83NF01AE41R rank=0027028 x=55.0 y=1213.5 length=119
CCGCGCAGGTCTGCTTCCTGGTTGAACCGGTGGCGGCGATTGCTTCACTGTGTGTCAGTT
CCTCAATTTCCACATCCTTTGCGGCTTGTTCTGCAGGAGACTCCAAGCTATTTNTCCTT
>GGB83NF01BF4UE rank=0027058 x=476.0 y=2804.0 length=89
CCGCGCAGGTAGTACGCTTACTTCCGCGAACGTCAGCGGAGCACCACTATCTGGCGATCA
AGGATGGTCATCGGTCACGGTGACAGTAC
>GGB83NF01AMDRT rank=0027073 x=137.0 y=3239.0 length=264
CCGCGCAGGTCCTGGGCAGCGATGTGACGCTCAGCTCGCCAGCGCCAAGCAGCAGTGACG
AGGAGAGGAGCGAGGTTCTGGAGGAGACGGAGGAGGATCAAGAGCTCCAGCAGGAGCAGC
AGCAGATGCAGCTGGAGCTGGAGCAACAGAAGCTGGGAGTCGAGGCCGATGCCATGACAC
TCAGAGTCTGAGCGAACGCATCCGAGTGCTTCTCTGGTCGGTCGCCTGCTTGTTTCAGGG
TTCAAGTGCAAGTTGGCCGCTCGT
>GGB83NF01AJIPU rank=0027081 x=105.5 y=752.0 length=128
CCGCGCAGGTTCAACACAGGAAAGAAGAGAGGAAATGTAATAATAATATACAAAGTAAGC
AAGTGTACCGTACTGCCGCGCTGACGTGGAATCTATCGCTGATCATCACGCCATCGGTAT
GTCCATAC
>GGB83NF01BF65X rank=0027134 x=477.0 y=1715.0 length=53
CCGCGCAGGTGTGGAACTAGGCGAATTGGTATGGTTGGCTTCTTCGCAAGGCA
>GGB83NF01CMKJO rank=0027156 x=960.0 y=242.0 length=87
CCGCGCAGGTGTGCCAATCGGACAGAACTGGAGTCGTACATCAACAATCTGACGCCAGGG
AAGAGTTACAACATGCGAGTGGCCGCT
>GGB83NF01CRTK3 rank=0027172 x=1019.0 y=3573.0 length=59
CCGCGCAGGTACATATGTAATATAGCTGCGATCCATATAGGTAGGTAAGTAGGTTGCCC
>GGB83NF01BMWMJ rank=0027193 x=553.0 y=3353.0 length=61
CCGCGCAGGTACCGCCGTGATAACCGGCATATTCGCGCAGCGATGTCATGCCGTCCGGCC
N
>GGB83NF01AK8DY rank=0027219 x=124.5 y=2852.0 length=178
CCGCGCAGGTGTATAGCCTGTAGGTGAATGTAGGAGACATCTTTCAGGATAATGATCGGA
TGCTTCGATGGGTTCTCCTCCAGTAGCGCTTTAAAGTAGGGACTGCAAGCGGAAAGCACC
ATTTTGTTGGGCGTTTGTCAGGTTTGGGTCCCTCCGCAGGCGAGTGTTACCTGTGAAC
>GGB83NF01A3ZG0 rank=0027227 x=338.5 y=1218.0 length=115
CCGCGCAGGTGATTGCCAGGCTTAAATGAGTCGGTGTGAATCCCATCAGCGTTACCGTTT
CGCGGTGCTTCTTCAGTACGCTACGGCAAATGTCATCGACGTTTTATTCGAACGA
>GGB83NF01DS8TY rank=0027249 x=1446.5 y=612.5 length=98
CCGCGCAGGTACTCGCTGCGCTCGGTCGTTCGGCTGCGGCGAGCGGTATCAGCTCACTCA
AGGCGGTAATACGGTTATCCACAGAATTGGCCGCTCGT
>GGB83NF01C77IT rank=0027251 x=1206.0 y=2179.0 length=76
CCGCGCAGCTACATGATTACAATGATACCATCTTCATTTTCTTTACTAAAGTAGCAAACG
AACTGACTCACTGATT
>GGB83NF01EDQFS rank=0027256 x=1679.5 y=2182.5 length=69
CCGGCGCAGGTAGAGTCCTCTAATACGATTGGTTAGGCGACTGGAGCGATACTTCGGCCC
ACGAGCACA
>GGB83NF01DD73X rank=0027278 x=1275.0 y=251.0 length=251
CCGCGCAGGTACTGATCATCAGATGTGGATCTCGACAAGCCGGGATTCGCGCAGTTCTAC
TGCGTGCACTGTGCCAAGTACTTCATCGATGACGCCGCCATGCAGGCACATTTCCGCACC
AAGGTGCACAAGGAGGCGGTCTCAAGGCCCTAGAGATCGAGCCGTACAGCATCGAGGAGG
CGGAACGCGCCGCGGGACGTGGCAGCTTCGTGAAGCCCCAAGAAGCGGGCGATGGAAACG
CAGCCATCGAA
>GGB83NF01A9VC0 rank=0027287 x=405.5 y=1394.0 length=83
CCGCGCAGGTATCCAGAAGTTGTCGGCCAGCGTGGCCGCCTCAAGGAGAGCAGCCAGAAG
GCGTCCGATCAGACCCAGAAGCG
>GGB83NF01BFV4Z rank=0027308 x=473.5 y=3809.0 length=88
CCGCGCAGCTTCTGCTTGTAGTGATACTCCTTAAGGTAGCTCTTCAGCCGACCGGCAGCT
CCATCTGGTTGATCCCGCGTACTCTGCG
>GGB83NF01CQ2EW rank=0027313 x=1011.0 y=1126.0 length=196
CCGCGCAGGTCTTGCTGCTGCTGCTGATCACCAATCCACCTCCAATCCTCCTTGCTGCTG
CTGCTGCTGATCACCGAATCCACCGCCGAATCCAACTGAGGTAGGGCAGCGGCCGCGGCG
AATAGGGCAATGAAGAGGATCAAACTTCATGGTGCTGATACTTCGGTTAGTCTTGCTAAT
GTGAATCCCGCCGTAC
>GGB83NF01CJXP9 rank=0027340 x=930.0 y=239.0 length=46
CCGCGCAGGTGCCGGAGGATTGCCGCCGCTGGTAATGGTGGCGGTC
>GGB83NF01BC05B rank=0027370 x=441.0 y=1405.5 length=86
CCGCGCAGGTCAGGACCTTGCACATCTACTTGGGCGTCGATTACGGCAAACGGGTGAATG
AGATCTCCGGCGGAGAGATCAAGGCA
>GGB83NF01AD3E7 rank=0027389 x=43.0 y=1601.5 length=75
CCGCGCAGGTATATATATAATTGCTTGGATAAACATTTAACGTACTGTAAGATTGAATGC
GACATACCAAAGAGA
>GGB83NF01AGGU4 rank=0027395 x=70.0 y=1742.0 length=132
CCGCGCAGGTGGCGAACGGCGGCGACATCTTTGCCTATCCGCCGCCTCCGCTGCCTGTGC
AGAACTAGAGGCCCTGCGGTTCGATAGAGGCTACCAGATTGTAGACCAGCTCTACTGTAA
TTTCCTTTCCCA
>GGB83NF01BZZCA rank=0027418 x=702.5 y=3096.5 length=64
CCGCGCAGGTCTGTGTGTTGTTGTTGTTGCTAGTGACGCGTACGCGTGTTCTTCGCTCGC
ACCT
>GGB83NF01BUDA9 rank=0027463 x=638.0 y=3411.0 length=102
CCGCGCAGGTCGCGGACACGTTCATCATGCTTGCCTCGGCCGCTTGCTCCGCAGCAATCG
CGGCAATAACGCTCACGTTGGCGGAACGGCGTCGGTACTTTN
>GGB83NF01DYLLW rank=0027478 x=1507.5 y=594.0 length=179
CCGCGCAGGTCTGTTGCGCAACGGCTTCAGATGTCCGAGAGATCGATTCTCTCCGACTGG
CGGCCACCGCCGGAATGCCTCCAATGCAGCTCAATTGATGGCACAATTCCCGGCTGGATT
CCAGGGCACAACATTGCCAGCATTCACGAGCGGACCGGCTGGCAACTTTGGCCGCTCGT
>GGB83NF01CU0OK rank=0027513 x=1056.5 y=1186.0 length=130
CCGCGCAGGTGAACCACCAGGCTATATCTGCCACTCATTGTTGTGAGTGTGGCGATCCGA
TAGGTGAACGAAGACGCCTGGTCGTTCAGGGTTGTCGGACTTGTGCAAGTTGCCAGGAGT
GGCCGCTCGT
>GGB83NF01AIL5I rank=0027517 x=94.0 y=3604.0 length=89
CCGCGCAGGTCGCCGGGTGGCTGTCGCCGGTCAGCTATGTGACCGCCTTCACCGTGGCCG
AGAATCTGGTGCTGGCCGTTTCCACCAGC
>GGB83NF01C44PW rank=0027538 x=1171.0 y=1938.0 length=49
CCGCGCAGGTCTCTCCGGATAAGGCACGGGCGTAATCTGCCAGTGTTTC
>GGB83NF01BQ37H rank=0027544 x=601.5 y=3195.0 length=86
CCGCGCAGGTCGTGGCGCTCTCTTCCACTCACTCCAGCCGGACTTCAGGCCTGCCATCCA
GTTCCCGCGAAGCTGGTCTTCAGCCG
>GGB83NF01AEZS7 rank=0027586 x=53.0 y=2617.0 length=219
CCGCGCAGGTGCAATCAGCACCGGGATGTGGAGGAGGATCTTTTGCGCACCTGGCCGCCG
GCGGACGAGAATACTATGAACAGCGATGGCGGAGATGAGCTGGTCTCTGCGGAGGTGCTG
TTAAACGAGGAGGATAACGAAGATGAAGTCGTTGGGGAAGGCCTTTCTAGTGCAATAACG
AATCCCACTTTCCTAGTAACGAAGATGATGGCGAAGAAG
>GGB83NF01C1WYR rank=0027587 x=1134.5 y=3473.0 length=52
CCGCGCAGGTCCGCATCTTCGCCAGCAGCAGCTCGGAGAAGTATCGCACCGC
>GGB83NF01A3B0Y rank=0027601 x=330.0 y=3600.5 length=88
CCGCGCAGGTCTGGCAAGCGGTGTCCTATAAGGGAGTGTATGGCGATGTGGCCATCGTCG
TGTATTCCGGACAGTACTGGCCGCTCGT
>GGB83NF01DHC7K rank=0027607 x=1310.5 y=3470.0 length=47
CCGCGCAGGTCTGTATTATGCCAATAAGGCCACTATCAGGCAGCTTG
>GGB83NF01BAIAZ rank=0027642 x=412.0 y=2457.0 length=51
CCGCGCAGGTCGTCGGGTCATAACGGCAAGATGCGGCGTGGCGGTTATCTG
>GGB83NF01AITBS rank=0027644 x=97.0 y=614.0 length=82
CCGCGCAGGTCTCCGATCAGCAGGAGTCGAGCCGTGGAGGAGCCACTGTGGCTCCACCGG
CTGCGCTTCATGGTGGGTTCGG
>GGB83NF01B0T3G rank=0027675 x=712.0 y=1994.0 length=189
CCGCGCAGGTTCCTCCACCACCACCTCCAGTTGTGGCGCCCAAGCCCACATATCTGCCTC
CCAGTCCGCCAGAGTCCAAGTACCTTCCTCCTCCGACGCCCGAGGTGAAGTATCTGCCAC
CCGCTCCAGTGGCAAGGTATCTGCCACCCAAGGTTGCACCCAGTCTGCCACCACCACCTC
CACCCNCCA
>GGB83NF01ELR0V rank=0027710 x=1771.0 y=653.0 length=73
CCGCGCAGGTTAGTTGTGAAACAAGGAATTCGGTCAGTGGTCCCGCGTACTCTGCGTTGA
TATGGCCGCTCGT
>GGB83NF01DS61G rank=0027716 x=1445.0 y=2386.0 length=96
CCGCGCAGGTCAGGACATTCGGCGAGGTGAACTTCTCATAGAGCGAAGCTGCTTGGCAAG
TGTCCACCATGAAGAATAGCTCATTGTACCGCTTTT
>GGB83NF01ATM0O rank=0027727 x=220.0 y=1846.0 length=270
CCGCGCAGGTAACGAGGGCTTCACTGTGTTCGTGGAATCCAAGATCGTGGAAGAATGCAG
GGCGCCAAGGAGTTGGACTTTAAATGCTCAGCAATCTCACGGATCTGCAGGAGTGCATCC
GCACTCAGCTCAACAAGACACCCGAGCTGACTAAGCTGGTGGTGGATCTATCCAACTGTG
GACCCGACGATGCCTTCTCTTCAGTGCCTTACATTAAGGGTTCGACGTTCCTGCGCTACT
TGGAGGACTTGTTTGGCGGTGGCCGCTCGT
>GGB83NF01EE7A3 rank=0027745 x=1696.0 y=1069.5 length=77
CCGCGCAGGTGTCCTCAACGCTATAGGCAGCCTGGCACAGCGGACAAGTGCTAGCCACAC
TGCCTTTGATCNGTTTC
>GGB83NF01AJJQ9 rank=0027759 x=105.0 y=2099.0 length=335
CCGCGCAGGTAATTAACGAAGCAATGCCTGAAATCAAGAGACTTTGCCTCGCCACCGAGA
ATAGTCATATCGCAGCCAATGCCATGCTGCTAACAAAGATAGATGAACTCAATTCCCAAG
TCCTGTCGCAGCGCGCAGAAATCGAAAACTTGACGAGGGCGGTTAAGACACTTACGGAAT
TCGTTAAGCAGTCGATGAAAACGACCAAGCCGAAGGCGAAGGGAAATCCGGACGATGATT
TTCCAATTATGTATGAGGAGGATCTGGTCGAAGTGAATCACAAGATAAGCCAGGACTCCA
GGGGGATCTATACGAATTCCATGCTGGCCGCTCGT
>GGB83NF01AT2LB rank=0027767 x=225.5 y=1549.0 length=313
CCGCGCAGGTCATTCAAGAACAGCAAGCAGCATTGAGAACTTTGGAATCCAGTCCCTCTT
CCACCTGCTGATCTGCGACTTATCAACGCCCACAGCTTCCGCTGTCTTCTCAGTTCCAAG
CATTGCGATTTTGTTAAGCAACGCACTCTCGATTCGTAGAGCCTCGTTGCGTTTGTTTGC
ACGAACCATATGTAAGTATTTCCTTAGATAACAATTGATTGAATGTATGCAAATAAATGC
ATACACCATAGGTGTGGTTTAATTTGATGCCCTTTTTCTAGGGCTGGAATGTGTAAGAGC
GGTGGCCGCTCGT
>GGB83NF01DMNX5 rank=0027778 x=1371.0 y=811.0 length=353
CCGCGCAGGTAGTTCGACAGCCGGCACGATGAAGCGTTTGGCAGGAAAGTAGCCGTGGTC
ACCGCCTCCACCGATGGCATTGGTTTCGCGATTGCCAAAGGCTGGCCGAAGATGGCGCCG
CAGTGGTCATCAGCAGTCGCAAGCAAAGAATGTGGACTCTGCTCTGGCGGAGCTGCGCAA
ACTGAACTTGAATGTCCACGGTCTGAAGTGCCATGTCAGCGAACCCGAGGATCGCAAACA
GCTCTTTGAGGAGACCATTAGCAAGTTTGGCAAGCTCAACATTCTGGTCAGCAATGCAGC
CACCAATCCTGCGGTCGGCGGTGTCCTCGAGTGCGATGAGAATGGCCGCTCGT
>GGB83NF01CZGNH rank=0027787 x=1106.0 y=3707.0 length=333
CCGCGCAGGTTAGGTGGACTTAGACCTGATTGATGGGCGCGTATCGGTGCACCTTTGGCT
GCTTCAGATGCTTGGGCTCCTTCTGCTCCTTGCTGGTCGGCTTCACGATGTCCTCGCTCA
ACTTCTGGTATACGAACGAGTTCTTTGAGGCCAGCAGCGCCATGCGATAGCGCTCGCCGC
GCTTGCGCAGCACCACGTAGATCACTCGGGCGATGGACAGCACGATCATCAGGAGGCAGA
AGGACACGACGATCAGTGGGACCACCGGGTCGTAGGATAGTTCGCCGTGGAAGATCATCT
TCTCGGTGTACTCATCTGACTCTGGCCGCTCGT
>GGB83NF01CK9II rank=0027788 x=945.0 y=728.0 length=161
CCGCGCAGGTCAACGATCTGGCCGCCAAGCGCAATATGTTGGGTGCCAACACGGCAGAGG
AAGCGAACCGGAGGGCAGGCTGACCAGAGCGAGGAGGACGAAGCCGACCAGGCCAATAGG
ATACCCGGCATGGATTTCGATCCAACGCCGCAAACGTAACC
>GGB83NF01CXEYF rank=0027869 x=1083.5 y=2405.0 length=80
CCGCGCAGGTCTGGAGAACAGGTGTGGAATCACGCTGATTACAGCGGCAGCCATAAGGTG
GATGGCAACTGGCCGCTCGT
>GGB83NF01EU0G3 rank=0027871 x=1876.0 y=1429.5 length=62
CCGCGCAGGTCGGCACGGCAGTTCCGGCTGTCGCCGGTATTGTTCGGTTGCTGATGCGCT
TC
>GGB83NF01EEIX5 rank=0027872 x=1688.0 y=2267.5 length=134
CCGCGCAGGTGTCGCAGGCGTCCGGGACGTTTGAGCAGAATAACCATGTGGTGATTAACA
ACGACGGCACGAACGGGCAGATAGGTCCGGCTGCTCTGAAGGCGGTGTATGACATGGCCC
GCAAGGGTGCCCGT
>GGB83NF01C3KET rank=0027880 x=1153.5 y=2691.0 length=174
CCGCGCAGGTAGCTTGAGCTCCTCCGGCTTCTCCGGTCGCTGGGCAGTTTCCGGATAGGT
CTTCAGTACCTCCAGCACATTGCAGTTGGTGATGTTCTGCTTGGACATGGCCACCGCGCG
TACAAATCCGTCCGAAGGGTATAACTGCTGCTCCAGGTAAATGGCCCTTGTCGT
>GGB83NF01BP2C3 rank=0027887 x=589.5 y=3301.0 length=67
CCGCGCAGGTAGATGAGCTTATGAATCTGGATAATCATCATAAGTGGCTGTCCATCCACG
ACGACCA
>GGB83NF01CC61X rank=0027903 x=853.0 y=1123.5 length=91
CCGCGCAGGTCAAGATCTAGGATGTGGACATAGGGCATAACTGCTCCATCGAAGGCGACT
TGGCGCACGCGCTCCAGGATCTCTCTGTTTA
>GGB83NF01ESMF3 rank=0027911 x=1849.0 y=529.0 length=84
CCGCGCAGGTCCTACGGTCAAGAGAAGCAATAATATTATCCGTCCGGATATTGAGACATT
CGGTGAGAACTTAGGTGTTTAACT
>GGB83NF01CEBW0 rank=0027917 x=866.5 y=834.0 length=83
CCGCGCAGGTGTGTGTTCAGCCAGTTACTGGCAACTTTCCGGCGAGCCTGGCTAACCGTG
ACCAGAACGAAGTGGCCGCTCGT
>GGB83NF01AESOL rank=0027919 x=51.5 y=1571.0 length=104
CCGCGCAGGTCAAGACATATGTATGTACACGTAACACGTATGATTGTAGGTGTGATGTAG
GTTTTCTTTATTTCACTCTGAATAAGCTGATGAAACGAACGTTG
>GGB83NF01CLFV8 rank=0027942 x=947.0 y=806.0 length=343
CCGCGCAGGTAGCCAAGCAGATCATCCTGCATCCACAGTCTAATACAACTACGACGGGCA
CGACGGTGACTGTTAAGCAGTACCGGCAGATGCAGAAGGCTGCGGCATTAGCGGCAGCCC
AGGCTGCAGCCTCGACGGCCAACAACACGCCCACCATCACGGAGAGCATCATTATCCAGC
AGCCCACTTCGACTACGGCGACAGTGGTGCAGCAGCCACATATGGTGTCCACCTGCTCGT
CGACGCAGATCGTGGTGCCCGTTGTGTCGGCAGTGTCCACTGTTCCAACAGTACTCTCGC
CCACGGTGGTGATTGCCGACGATGTGGTTAGCTGGCCGCTCGT
>GGB83NF01ETUHI rank=0027997 x=1863.0 y=260.0 length=56
CCGCGCAGGTGTGGAACAACCACCACGACCGCAACACCACTGGTTATGGTGCAGTT
>GGB83NF01D86PR rank=0027998 x=1627.5 y=2989.0 length=374
CCGCGCAGGTGAATCCCATCCAGGTGTGTGTCGGATCGCTCGATCTGGCAGCCACGCACT
CGGTGAAACAATTATTAAATTGATGGAGGATGACATGGACAAATTCAACACCATTACATC
TTTCGTTAAGAACATGTCCAGTACGGACAAGATCATCATATTTTGTGGACGCAAGGTTCG
TGCTGACGACCTATCCAGTGAACTTACGCTGGATGGCTTCATGACCCAGTGCATTCATGG
TAATCGCGATCAGATGGATCGTGAGCAGGCTATTGCCGATATTAAGTCCGGCGTCGTGCG
CATTCTGGTTGCTACCGATGTGGCATCACGTGGCCTGGACATTGAGGATATCACACATGT
CATTGGCCGCTCGT
>GGB83NF01AER9I rank=0028009 x=51.0 y=1028.5 length=115
CCGCGCAGCTCCAAGAAGGCACAAAGCCTCAGGTTGCGTCGTCCGCGAGGATGTAGAGCA
CCAGAGGCTGTTCGTTATCGCTCTCCTCTCCAGGAGTTCGCTGTTAGTTAGGAAT
>GGB83NF01B73DH rank=0028013 x=795.0 y=643.5 length=97
CCGCGCAGGTGAAGCTGGCTGATTGACCGGCAGATTATTATGGCCGCCACGACGATGAAC
AGACGCTGCTGCGTGTGGATGAGGCCTGGCCGCTCGT
>GGB83NF01CW4L7 rank=0028035 x=1080.0 y=1293.5 length=277
CCGCGCAGGTAAGGACCACCTCGTTGTACATGGCCTCCCAGTCGCCAACGAGGCCAACTG
GCGATTGATCACAATGTCGATCTCTGTGGCTCCAGCAAGAATGGCGTGGCTGATCTCCTG
CAGGCGGGTCTGCAGGCCGTACTGGCCCGTGGGAAATCCCGTGGCCACCGCTGCAATAGC
CACCTTATCCAGTTTGTCGTACTGTTGGATAGCTAAATAGGCGTCCTTTACCCTGGCGGG
ATAAACGACAAACGGCGGCCGTGTGCTGGCCGCTCGT
>GGB83NF01ADZ5T rank=0028052 x=42.0 y=1471.0 length=208
CCGCGCAGGTTCGGATAGAATCTGGAAATTTCTGAACCAGATGCGTTTGTCCAGGTAGGT
GAAGGTGAAACGTGATCGACGAAGGGCTGGCTCTTGGGATGATGGTTGGGCACGGAGTAG
GTCTGCACGAACAGCTCCTTGAGCAGCTTAAGGTGCGGCAGCTCGTCGAATTTGGAGTCA
AACGAGAGCAGCGGACGTGATCCCGCCA
>GGB83NF01C2T30 rank=0028054 x=1145.0 y=1374.0 length=48
CCGCGCAGGTGGCCGCTCGTCTGAGACTCCAAGGCACACAGGGATAGG
>GGB83NF01DPZ19 rank=0028056 x=1409.0 y=831.0 length=336
CCGCGCAGGTCAACTCATCCCACTCCGTGCAGATGACCAACGCATGTGTGGCACGCACTG
CGCTGTACGGATCACTGTGGATCTGCACCGCCTTCTTCACCTTCTCCGGCGATTCCGTGA
CACTGGGATGCGTGAGGTCATCGATGATCTGCTCGGGTTCCACCTTCGGATCGTAGATAT
CCAGCGCGGCGCCCTCCTCCAGCAGAGTTTGGCACACGGTAATGGCGGCTGTTTCGCGCG
TATCGCCCGTATTCTTCTTGAAGGCAAAGCCCAGGATCGCTATCCGCTTGTCCGACACCG
TGTTGAACAGACTCTCGATGATTTTTGGCCGCTCGT
>GGB83NF01BMI0N rank=0028075 x=549.5 y=2101.0 length=72
CCGCGCAGGTTGCAAGTTCGTATTGCGGCTCTCTGTTTAGTGTTGGTGTGACTCGCGTCG
AAGGTTTCCTTG
>GGB83NF01ARX21 rank=0028077 x=201.0 y=699.0 length=88
CCGCGCAGGTCGGTGTGGCATATTCCACAACGCCACGCCGCGTCCGAGTTAGGATGAACG
ATCTACGGGAACTCCACATTCTTCACAT
>GGB83NF01BYC12 rank=0028089 x=684.0 y=1288.0 length=41
CCGCGCAGGTGGCAGTAGATCGCAGCGTGTGCAGATTGAGG
>GGB83NF01ATHSZ rank=0028093 x=218.5 y=3281.0 length=51
CCGCGCAGGTGCTGCTGCTGCTGATCACCGAATCCACCTCCGAATCCACCG
>GGB83NF01BBXEO rank=0028114 x=428.0 y=3150.0 length=49
CCGCGCAGGTTCACCCGCGACCTCGAGGATGCGCTGCGCAACGGTGGCG
>GGB83NF01AXMMJ rank=0028148 x=265.0 y=3641.0 length=121
CCGCGCAGGTTCAGGACATGAAGCTTATCCTGCTCTTTCTTGAATCCAGCAGCGAATTTG
CGAATGGATTCCAGCGAACTCAAGTCCAGTTCTCGAGAGAATATGTTCTGGTTATTTGTC
T
>GGB83NF01CKDOV rank=0028191 x=935.0 y=445.0 length=66
CCGCGCAGGTGGAACGCTCACGTCTGCTCAGTGGGATGCCGGACATTACCGGACAACTGC
TGCGGC
>GGB83NF01ARDCC rank=0028194 x=194.0 y=2490.5 length=251
CCGCGCAGGTGCGCCGTCTTCTCGATCTGCAGCGCAAGGGCCTGGAGATTCAGTTCCAGC
AGCAGAAGTACATCACCAAGCCAGATCGCCGCAAGCTGGCGGCACGACTGAATCTCACCG
ACGCTCAGGTCAAGGTGTGGTTCCAGAACCGTCGCATGAAGTGGCGGCACACGCGCGAGA
ATCTGAAGAGTGGCCCAGGAGAAGCAGCCGAGTGCAGTACCCGATCGACGGTGTCTTCAA
GACATCTGGCC
>GGB83NF01BPQ5D rank=0028203 x=586.5 y=1055.0 length=111
CCGCGCAGGTCGGACGACGCGGCGACTTGGCCGGCACAGCATCACAAGCGGTGGTAGCGG
CGGAGGCGGTTTCCGGCAGCGCGGATCCAGCGGATCCTCAAGCCGGCACAC
>GGB83NF01C68EP rank=0028224 x=1195.5 y=1727.0 length=189
CCGCGCAGGTGAGTTCGATCTGTTGCTGCTGGCGATTGGCCGTTGATGGTGAAGCAGATG
CTGCTGTCGCTGTTGCTGCTGACGAGGCGGTCGCTGCCGGAGGAGCAGCTCCTGCTGCTC
CTGCAGCATTGCCTCCTTGACTCCGGGCGAACTTGCGCTTGAGGGCATTGGCCGCCGATC
CGCTGGTGG
>GGB83NF01D69FC rank=0028226 x=1605.0 y=3302.0 length=47
CCGCGCAGGTGCCGGAAGGCAGCTCAGAGACATCACGGCGGCGACGA
>GGB83NF01A8KAP rank=0028278 x=390.0 y=1839.0 length=279
CCGCGCGGGTGTGGACCACGCCATCCACATCGCCAGGTGTCTCGTACGCAGACTGGCGAT
GTGGATGGCGTGGTCCACCATGAGTCCATACTTTCCATATCCGCGAGCCTTAAGCATTAG
CCAGAACTTGAAAGCGTCGATCTTGCGGCCGCACTGGACACTCTTGTTTCCCGTATCGTA
GGATGCATCATAGAACTTGTCCTGCTGGAACAAATAGTGCGCCTCGGTGCTGTTGCATCT
TTCCAGCAGACGGCCAGATTCCCTGGTCTGGCCGCTCGT
>GGB83NF01CMLIP rank=0028296 x=960.0 y=1503.0 length=67
CCGCGCAGGTGTTATCTCACCGCGCTGATACACGGCGAGAGCTGGACAGCGATACCTGGC
CGCTCGT
>GGB83NF01EV4O4 rank=0028367 x=1889.0 y=310.0 length=50
CCGCGCAGTAGGCTTCAGAACGCAATTGGACTACGATAGATGGCATCCGA
>GGB83NF01DRFYD rank=0028391 x=1425.0 y=2547.0 length=179
CCGCGCAGGTTCCGGATACGTCAGGTTCTCGTCGAAGTCGCCGCGCACTATGTGCACATC
ATTGGCCAGGGACTTCAGGTAGTCGTAGGACTCCTTGGTGCAGATGTTTCCGGTGGCCAG
GATGTGATGTATGCGGCCCGCGACCACGCAGCTTCTTAATTTAAGTCCGGCCGAGGCGT
>GGB83NF01EZKOF rank=0028393 x=1928.5 y=1245.0 length=123
CCGCGCAGGTGGATCAGCGCAGCCGGATACCGTGATTCTGGATACGTCTGAACTGGTCAC
GGTCGTGGCACTGGTGAAGCTGCATACTGATGCACTTCACGCCACGCGGGATTGGCCGCT
CGT
>GGB83NF01AWAK5 rank=0028424 x=250.0 y=2823.0 length=55
CCGCGCAGGTGGATAACGCAGGAAGACATGTGAGCAAAGGCCAGCAAAGGCCAGG
>GGB83NF01DPLM9 rank=0028436 x=1404.0 y=2627.0 length=121
CCGCGCAGGTAGGCCTCGCTTCCGGCAATACTCGTAACCATATCAACCAGCTCGCTGACG
TTTGGCAGTCCGGCGGTAACGGATGCTTCTTCCCGGCACCATGCAACAAACTAGCCCGGG
T
>GGB83NF01DOP0W rank=0028490 x=1394.0 y=2606.0 length=121
CCGCGCAGGTCGGCACGGCAGTTCCGGCTGTCGCCGGTATTGTTCGGGTTGCTGATGCGC
TTCGGGACTGACCATCCGGAACTGTGTCCGGAAAGCCGCGACGAACTGGTTGGCCGCTCG
T
>GGB83NF01ECF08 rank=0028499 x=1664.0 y=3482.0 length=117
CCGCGCAGGTCGCCGCTGGAGAATTGGACGCCTACCGAGACGAGGGTCTCCTCCAGATCA
GCAACGGACATGTCGCTGTGCTGCTTATGGCAGGCGGACAAGGCACACAGGGATAGG
>GGB83NF01DBZBR rank=0028503 x=1249.0 y=2053.0 length=50
CCGCGCAGGTTCCAGCCGGCTAGCTTTCTTCGAGCAGAGTCTTCAGTCTT
>GGB83NF01C42BL rank=0028518 x=1170.0 y=2927.0 length=88
CCGCGCAGGTCTGACACCGGACGGAAGCTGACCGCTAATGCGGATATCAGTGGCAGTGTG
AATGCGAACTCCGGACGTGGCCGCTCGT
>GGB83NF01BZBN6 rank=0028540 x=695.0 y=1092.0 length=114
CCGCGCAGGTGTCGTTGAACAGTCGCTGAGCCGACAGGCGCTGGCTGCACAGAAGCGGGA
TTCCGTCGGGCAGTATAAGCCGCCATGCGTATGCTGCCTGCACTGGCCGCTCGT
>GGB83NF01BEYIB rank=0028541 x=463.0 y=1185.0 length=56
CCGCGCAGGTGTTAGGCGACTGGAGCGATACTTCGGCTCCAAGGCACACAGGGATA
>GGB83NF01D1PGY rank=0028555 x=1542.5 y=2208.0 length=104
CCGCGCAGGTTGGCAAGCAGGTCAGCGGTTCGGCAGCCAATTATTTGGAACTTGACCTCG
TTCGCGGGCAAGTCGCCGCCAACAAGAGTTTCGGCTGGCTGCTC
>GGB83NF01CQJ57 rank=0028559 x=1005.0 y=2061.5 length=49
CCGCGCAGGTGGTCTGTGGCTCCGGCCTGAACAGTGAGCGAAGCCGCGC
>GGB83NF01CE6HW rank=0028565 x=875.5 y=3602.0 length=129
CCGCGCAGGTTAATATTTCTGACGATTGTTTGTACTATTGCTCAGTGCATTTAAAGTTGT
ACTTAGTATAGTTGTATTTAGATTTCCATGGGTGTGACTTGAACTCGTAGCAGTTTTAAT
TACTTTATT
>GGB83NF01D7YAY rank=0028580 x=1613.0 y=2776.0 length=110
CCGCGCAGGTACGGTGCGCCTGATGCGCAACAAGTACACGGGCGAACCGCCGGCTACTGC
TTCGTCAACTTCATATCCGATGACCATGCGCTGGACGCGATGCACAAGCT
>GGB83NF01BBJ7X rank=0028593 x=424.0 y=2443.0 length=89
CCGCGCAGGTCTCCAGCTCGGAATTAGAGCCACGACGGTATCCAGCTTCTCCTTGACGGC
TTTGAAGGAACGGAACAGTGGCCGCTCGT
>GGB83NF01B6GUD rank=0028629 x=776.0 y=2611.0 length=210
CCGCGCAGGTCAACATCGTGCCGCATGCCTTGGACTTGCCGTCGACCTCCGGCGGCATCG
GTCACACGCTCACCCACCCACATCCGCATCCGCACCTGCACCTGCAGCAACAGCAACAGG
ATCAACTGCAGTAGTAGCAGCAGACGCAGTTTGTAAAACAAATAAGAACTAGCTTTCCTT
CGCTAAACAAATGTCTATTTGGCCGCTCGT
>GGB83NF01CGB4C rank=0028639 x=889.0 y=202.5 length=117
CCGCGCAGGTATCGCGATAATCCACGGGTCATCGGTACAGGCTCCTCCACTCTGTTTGCC
GTTGCCTTTGTTTCCACTCTTATCCCCGCGTACTCTGCGTTGATACTGGCCGCTCGT
>GGB83NF01BLFCA rank=0028672 x=536.0 y=3928.0 length=44
CCGCGCAGGTAGCTGGAAGACGGCAAGGTGACTCTAAGTTCATG
>GGB83NF01ECZ99 rank=0028684 x=1671.0 y=1055.0 length=52
CCGCGCAGGTCCACCAGTCATCCTCACGATGAAGTCCGGCATCTCAATCCCG
>GGB83NF01AUR41 rank=0028695 x=233.5 y=1891.0 length=328
CCGCGCAGGTTCAGCAGAGCAGCGCCAGCCGTGCGGCGGCCGAGGAAGTCACATCCGAGT
GGACTCACCAGCGCCGTGAAACCGAAGCGACCACAGTCCACGGCCTCTAGTCATAATATA
GTGATTGTGCGTCCCGGTGCCATCGATGCTGGCGAGGATGTGGACATGGACTTGGCACGA
TTGCGCAATATACCGCAGTTTCTGCCCGTGCTCCGTGAATCCATCACGTCGGCGACCAAT
ACACGAGATGCAGAGATTCTGGAGCGACTAAACTCGCAGCATTTGATCAACATATGTACC
CGNATGCAAACACATCTTAATCTGTGCG
>GGB83NF01AG0D8 rank=0028717 x=76.0 y=2478.0 length=72
CCGCGCAGGTCTGTTGCTACTGCTGCTGTTGCTGCTCTGCTTGACTTTGCTGACGGGCGA
TTTCAAAGCGCC
>GGB83NF01ERLLU rank=0028719 x=1837.0 y=1936.0 length=59
CCGCGCAGGTTCAACGCCATTGACCCACAATTAGTCGTGGTCATTGCCAAGCGAGAAAC
>GGB83NF01BDZN6 rank=0028720 x=452.0 y=1092.0 length=367
CCGCGCAGGTCGGCTGATAACTGCTGACGTAGTGTCTCCAGCTCCTTAGTTAGACGAATG
TTTCGGCAAAGTACATGTTGGCCTGGTAGCGAGCGGCATTTAGCTCCTCCTCGTTGGGCG
GCGTGGCTTCCGCACCTTGGGCGGACTGCGCCTGACCGGTCGAGGCTCCCAGCTGTGCCT
TAAGCAGCGTGTTCTGGTCCAAGAGCTGCGCCTTGAGCGACTGCTCCTCACCAAGTTTCT
CCTTCAGCTCGGCATTCTCCTGTTCCAGTTCTTTGGAGGATTGCTGCAGTGCTTGGATCT
GGGCATCCATGCCGCGGATAATCCCCTTGTACTGGGAAACCAATGCAGAAGCTTCCTGGC
CGCTCGT
>GGB83NF01BUK0O rank=0028733 x=641.0 y=1110.0 length=96
CCGCGCAGGTCAATGATGCTGACTGCATTGCCGGGCTTTGTCTCCAGGACACACAGTTCG
TAGACCTTCTTGTTGTACTTAATGGCTATGACATCG
>GGB83NF01EEUFL rank=0028746 x=1692.5 y=767.0 length=63
CCGCGCAGGTCAGCTTGGGATCAGCAGCCTGACGGATGCGGTGTCCGGCGACTGGCCGCT
CGT
>GGB83NF01ERFHZ rank=0028762 x=1835.0 y=2213.5 length=111
CCGCGCAGTATATCGATCAGCGAGGTCTGGCAGGTGGACGAGGTGTAGTGGCCGGAGGCC
AGCAGCTGGTCGAAGCACATCTTGTGCAGCAGGTGTCCGCAGTCGGAATGT
>GGB83NF01BHL91 rank=0028780 x=493.5 y=2423.0 length=91
CCGCGCAGGTCGTGGATTTCGCTGAATCCACGTGCGTTTGGGTAGCACAGCGGTTCGCCT
GCGCTGATTTGCTTGCTGTTGCTCCTTTGGT
>GGB83NF01B72FM rank=0028790 x=794.0 y=3520.0 length=81
CCGCGCAGGTACGACTTCGACGGCAAGCGACTGCGAAAGTGTGATGCGGAAGACAGTTGA
CTACAACGCGTCCATCATCAA
>GGB83NF01AKB7U rank=0028792 x=114.5 y=2120.0 length=126
CCGCGCAGGTCTGCTGGCAATGCGAGGAGATCTCCATGTTGAGCTTCCAGGCCACATCTT
CGATGACATTTGATTCGTACCGCTTGCTGGCCAAATTGTTCATAATGGGCGTCGTTTCGC
GCACCN
>GGB83NF01DG3UC rank=0028805 x=1307.0 y=3618.0 length=80
CCGCGCAGGTCGGTCACGTACGCACATTCCGCGGAGGCTGTCGACCAACGTAGACGGGTA
GGCAGATGAACAACCTCCGC
>GGB83NF01CQVTI rank=0028811 x=1009.0 y=772.0 length=71
CCGCGCAGGTCCAGATTCGGATTGGCCGTGACCACGGTGCCCGGATTCAGGCTAGCCGTG
CTCAAGAAGTN
>GGB83NF01ERPP0 rank=0028825 x=1838.0 y=3174.0 length=112
CCGCGCAGGTAGCCAAGGTGACGGTAGTAAGGCTGCAGATGTCCACCTTGGTCAGGAATC
GAACTGCGTGTTGTTCGCCTGCTTTGCCTTGATAAGAATTTCCATTTGGGCG
>GGB83NF01EBC7I rank=0028853 x=1652.5 y=2316.0 length=64
CCGCGCAGGTTCCCAACGGGCTGTGTGTGCTGTGCCCGCACAGCAATAAGAGCCTCCTCG
CATT
>GGB83NF01D065Y rank=0028860 x=1536.5 y=3060.0 length=331
CCGCGCAGGTCAACTCCGATTCGGACGACTCCACAACGGCCAAACAACGACGACCAGAAG
CCGCGAAACCGCTACAGGCCGCAGTTCCTGGAGCACTTCGATCGCAAAATGCGGGAGATG
GCCGTGGCGATGAAAACCCATAGCCACAGAGTATTCTCCGGCAGCAGCGGAGCAGCAACA
ACAACAACAACAGCAGCAGCAACAACAACAGCAGGATGAACAGCATCTGGCAAGCGGGGC
CAACGATTTGAACAACTGGGAGCACAACATGGAAATGCAGTTCCAGCAGATCTCCGCCAT
TAATCAGTATGGTCTGCAGCAGCACCAGCAG
>GGB83NF01AJZ52 rank=0028865 x=110.5 y=2888.0 length=69
CCGCGCAGGTCTGGCTGGCTGACTGGCTGACTGGCTAGCTGGTTGCTGGTTGGCTGGCAC
TGGCTCTGG
>GGB83NF01EENWK rank=0028879 x=1690.0 y=498.5 length=189
CCGCGCAGGTGCGCCTTCGAACGGGCCATTGCTGTGGATAAGCCCGAGAAGACGCTCTCA
GAGATGTACAGCGACATGGAAACATAACTATTGAGGATGACTACAAGGGTCCGCAGCTGG
AAGACGGCAAGGTGACTCTAAAGTTCATGAAGGAATTGATGGAGCATTACAAGGCACACA
GGGGATAGG
>GGB83NF01B0DDU rank=0028911 x=707.0 y=816.5 length=140
CCGCGCAGGTGTCCTTCTCGGTGCATGCCACTGTTGCCAATGACCTGCCTAGGAATTGGT
TAGCAAGTTACTACCGGATTTGTAAACAAGCCCTCCTCATATAAAGTAATTCGTTCACTT
CCGATAAGCGTCGTAATTTC
>GGB83NF01A3F9U rank=0028915 x=332.0 y=912.0 length=118
CCGCGCAGGTACACGCAGCTGCAGAGCGCCATTGTGAAGCGATGTATGCCGCACCATTGA
GAGTGAGCTGGATACGCAGTCAGCGATGGATTTATCTGGCGCGAACATGGCCGCTCGT
>GGB83NF01EL8FZ rank=0028928 x=1776.0 y=1453.0 length=284
CCGCGCAGGTTCACCCGGTGGTGGTTATCCACGCGCGGAACGGAGCGGTGCGGCAGTCGC
AGCCGAAGGGATTGAGGTTAAAGTCTACGATCAAGTTGGCCGTGCGGTTGGGGCGCTCCT
CCAGTTCATTGAGCACCCGAAGATCGGTTGGCTTCACGAAGCTGAACTTATTGCGCTCCA
GGTCGAGGAAGCGAAGATTGTTCAGGCAGCGCACCTCGAAGTTGAGGCCTCAAATGATTT
ATTATTTGCCGGTTGCACTGATTTGTTTGGAATTGGCCGCTCGT
>GGB83NF01B77IN rank=0028946 x=796.0 y=1917.0 length=210
CCGCGCAGGTTATTATCATCAATATATGTAAGTGTATGATTTATGTATATCATTCTCACA
CTCTTATTCTTATTCACCATTTCGAATTCCCTTCTCAGCGACTCGGTTTCGATCTTTTGT
TTCTAATTTATATATAGACATATTAAACAAGACATAACAAGGCGAGCAGCCACAACAAAG
ACAACAGCAACAAGGCACACAGGGGATAGG
>GGB83NF01D7WQN rank=0028976 x=1613.0 y=749.0 length=171
CCGCGCAGGTCTGTTGCGCAACGGCTTCAGATGTCCGAGAGATCGATTCTCTCCGACTGG
CGGCCACCGCCGGAATGCCTCCAATGCAGCTCAATTGATGGCACAATTCCCGGCTGGATT
CCAGGGCACAACATTGCCAGCATTCACGAGCGGACCGGCTGGCAACTTTGG
>GGB83NF01DQG2M rank=0028978 x=1414.0 y=2396.0 length=106
CCGCGCAGGTCGTGTTGGCGGCGTTCGAAAGGCAACACACACACACTAGCCGCCACTCAA
CTCAAGTGAACTCCACGCGACGCGAGGCGAGTCGAGACGACTTTGT
>GGB83NF01CR2NA rank=0028983 x=1022.0 y=3028.0 length=46
CCGCGCAGGTGTACACTTCAGCGGAGAGCCATTCCGCTGAAGTGTA
>GGB83NF01AN3BH rank=0029005 x=157.0 y=1083.5 length=60
CCGCGCAGGTTCACGAAGATCTACGACGAGTTCGTGGCCAAGGCANCNGGGCAAGGNAAG
>GGB83NF01EG6LG rank=0029007 x=1718.0 y=3346.0 length=128
CCGCGCAGGTTCTGTGGCACACACACACACGCGCGCTCATTGCCTGTTTGCTGCGTATGA
AATGGTTTTCCAATCCGTATTCACCACGCGTTTTGCGCGCACTCTCCAATTACGCATAAG
CCCCTTGT
>GGB83NF01CC4QO rank=0029018 x=852.0 y=2222.0 length=69
CCGCGCAGGTCGCGTCTGGAGTTACAGAGGAATTAGGATTACCACATTTCCATTGTTCTG
TTGTCTCCA
>GGB83NF01EFFGW rank=0029020 x=1698.5 y=3454.5 length=85
CCGCGCAGGTCCGGACCGCTATAACCGCACTCGTCACCGCGATAGGTCCAGGTGCAGGTG
TTGGCCAGCATGATACGTCCGAAAC
>GGB83NF01A4JLW rank=0029042 x=344.0 y=2738.5 length=87
CCGCGCAGGTCGGCCGTGCTGACCAGCCGCTCACTGCCGTCGTCCGCTGTTACGGTCAGA
CGGAGCAGGAACTCACTGGCCGCTCGT
>GGB83NF01B32ZB rank=0029045 x=749.5 y=1925.0 length=70
CCGCGCAGGTTCGAGGCAGCCGCCAAGGACAAGGCCATATATCAGGAGCAGTTGCAAATG
TTTCTCAAGG
>GGB83NF01ATTJH rank=0029048 x=222.5 y=2107.0 length=344
CCGCGCAGGTGCGTCACCCGCGACGAGTGGCCAGCCTCGAAGCCCACCCATGCCCACTGG
GACGAGATGCCCGTCGCTGGAGGTGGACGGCAAGCGTGTGCACCAGAGCATTTCGATGGC
TCGATTCCTGGCCAAGACTGTCGGCCTGTGCGGCGCTACTCCGTGGGAGGATCTGCAGAT
CGACATTGTCGTTGACACCATCAATGACTTCCGTCTAAAAATTGCAGTCGTCTCGTACGA
GCCGGAGGACGAGATTAAAGAGAAGAAGTTGGTCACCCTGAATGCGGAGGTCATTCCATT
CTACCTGGAGAAGCTCGAGCAGACCGTCAAGGATGGCCGCTCGT
>GGB83NF01D5RF6 rank=0029053 x=1588.5 y=2980.0 length=128
CCGCGCAGGTCTAGAGTAAGTAGTTCGCCAGTTAATAGTTGCGCAACGTTGTTGCCATTG
CTACAGGCATCGTGGTGTCACGCTCGTCGTTGGTATGGCTTCATTCAGCTCCGGTTCTGG
CCGCTCGT
>GGB83NF01CDUUN rank=0029070 x=860.5 y=3293.0 length=66
CCGCGCAGGTCATCTGCCTGCTGTCTACGGACTTTGGAGGTTATCTTTCTAGTGTCCCGG
GCCGGC
>GGB83NF01DR968 rank=0029072 x=1435.0 y=786.0 length=259
CCGCGCAGGTCAAGGAGGCGATGGCCGGGCATCCCAAGGCAGTCACCTGTTGGGTGCCTG
GCAGGTGTACTGCAGGCAGCGACCTTCCGGCGTGTACTTCTCTCCGGTCTTGAACTGATG
CCCACCGATCTCGCAATCCACGGCGAACACCAGCAGCGAGTGGGCGCCCAGAACGAGCAG
GCAGAGTACGAACGTGACCGATTTCATATTATGTAGCTAACTGATCCCCGCGTACTCTGC
GTTGATACTGGCCGCTCGT
>GGB83NF01D0ZRC rank=0029080 x=1534.0 y=1654.0 length=175
CCGCGCAGGTCTCTGTGTTGGACAAAGGAAGCGATGTACTTCAGCCAGGATATGCTGTTG
TTTGGCTGGGCAATCACAAGGCGCTCGTACTGGTCGATTGTCTCCAGACGTGCCTTGGGA
TCCGCATTGCGCTCCTCGATCTCCCGCGTACTCTGCGTTGATACTGGCCGCTCGT
>GGB83NF01AEJMJ rank=0029085 x=48.0 y=2121.0 length=302
CCGCGCAGGTTGGCGAGCCTGAGTCCACAGGCGCATCTGGAACCAGTGCATTGCGGCTGG
CCAGTTGGCCGTGCACACATCACCGGCCGCAAGACATCCACCAGATTCGTACGCATCATT
TCATCCACCGATATGCCACCATCGTCGGAAATTGAAGTGGCGAATCACACGTGTAGTCGG
TATTCGGCCAAACTCTCGTTGCGGAAACAATAAAGTCACAGGTCAACTGCTGAAAGCTCC
CATCCTCATGCTCCAACTTGACTATAGCACCCGCGTACTCTGCGTTGATACTGGCCGCTC
GT
>GGB83NF01AUZDR rank=0029087 x=235.0 y=3085.0 length=48
CCGCGCAGGTGAACGGTGCGGCCTGCCTTCGCCTGGTTCTGTGAGGAA
>GGB83NF01DCT0P rank=0029091 x=1259.5 y=871.0 length=214
CCGCGCAGGTCTTATACTCAGAACAAACGATGTTCAACCACATGGGAGTTGACTAATCTT
TTAATGTTAATAAACATAATCATAATGTATAACTTTATTGATAATGACGGCAATCGTGCA
ATCGTAGCAAACTTTGCTTATGATGAGTTCAGAATTAATTTTATCACGATGAAAATAGTA
ATCCTTTCGATAATTGAATAACAGAAAGTAAACG
>GGB83NF01BH92J rank=0029111 x=501.0 y=489.5 length=122
CCGCGCAGGTGGTCATTGGCAACAGTGGCATGCACCGAGAAGACGTTGTAATGTCCGCTC
CGGCACATAGCAGTCCTAGGGACAGTGGCGTACAGTCATAGATGGTCGGTGGAGTGGCCG
CT
>GGB83NF01AGXQY rank=0029127 x=75.5 y=3144.0 length=43
CCGCGCAGGTGCCGCAACACATATGCCTCGAGTGCAGCAAAGA
>GGB83NF01BTGPD rank=0029151 x=628.5 y=2111.0 length=180
CCGCGCAGGTTGCTATCACGCGCATGCGCAGCGGTTCGAATAACTTGGTAGCAGTTAGAA
ATGAGAGGGAATAGCTTTATACGTATAAAGAGTGAGATGCGGCGAGTCGAAAAGAGAGAT
GGGGTGACTGAGGATCGGATCGGATCGGATCTCAGATCTCGGATCTCGGATCGGAGTGGA
>GGB83NF01ESG90 rank=0029169 x=1847.0 y=2022.0 length=145
CCGCGCAGGTTGCATGGTGTGCTCCTTATTATACATAACGAACGCCTCGAGTGAAGCGTT
ATTGGTATGCGGTAACCGCACTCAGGCGGCCTTGATAGTCATATCATCTGAATCAATATT
CCTGATGTATCGATATCGGTAATTC
>GGB83NF01AF5RU rank=0029191 x=66.5 y=3752.0 length=61
CCGCGCAGGTTCGAGTGCTGCTAAGCCGGAGTCGTCATAATCATCGTCACACTATCGCCA
A
>GGB83NF01AIQSU rank=0029202 x=96.5 y=1436.0 length=227
CCGCGCAGGTGAGATCGGCCTACCGCGCCATCGCATCCAGGTGTGGGGCGAGGCCAAGCA
GCTACAGCTGCCGTAGGACCTCGTCGATTGTGCCAGTGGTGGGCGTGGTGCCGGACTTTA
GCCTCTCCGAGCTGCGTCTCAACTGGGAGGAGGTGGAGGAGGCGTTTAGTGTGCCGCTCA
CTTCGCTAATGCTGCCCAAGGCCACCAGGCACACACAGTTTCGTAGC
>GGB83NF01AZKZ1 rank=0029224 x=288.0 y=639.5 length=256
CCGCGCAGGTACGCTCCACAGCCCTACTATCCACCCTACTCCAGCTGCACCGCCACTCTA
TGAGGAGGACGACTACGATACGGAGCCAGGAACAGCAGCCTGCCCTTAAGTCGGAAAGAC
TTCAGGTGGCGGCGGAGGGCTTTGAAAACCTTACGTTGAATGTGGTGGTTTGCAAACAAC
TACTTTGGAACCTTCCACTGCCTATCATAATACCCGCCTATCCATCGTATCCCTCACTAT
GAGTATTCATCCCACT
>GGB83NF01AFNZL rank=0029230 x=61.5 y=1183.0 length=63
CCGCGCAGGTTGTATTCCTTGGATTCGTACGTCAAACACCGGCATTCTATGTGTACAGCT
TAA
>GGB83NF01AON87 rank=0029248 x=163.0 y=3641.0 length=66
CCGCGCAGGTCCTCTACTGCGAGAAGATCTTCAGGGATCGGCCACGCTCAAGGACGACAC
AGGGAG
>GGB83NF01BW8F6 rank=0029256 x=671.0 y=1908.5 length=241
CCGCGCAGGTATGAGCTGCTAACCGAGGATCAGTACTTTAACGCTGTCCAACAGCATCAC
CAGCAGCATCAGCAGCATCATGGCCGAGGGCAGGACTACAACGACGAGCTGATATATGAA
ATCACCTTGAAGACTGAGGATAACTGAGTGCCGCAACTCCGCGCAAATTTTGTACATATA
TAGGTCGCAATTAAATACTATCATGTAAAGAAAGAAAGTAACCGACTGCGTGGCCGCTCG
T
>GGB83NF01BCAKU rank=0029259 x=432.5 y=3836.0 length=358
CCGCGCAGGTTCGTAGATGGAACGATCACGGCTTGTGTTGTCTTCATGCAGTGCACTCCG
CTCCGGCCGAGCTTGGCGCGCACCACGCGGTCTGTGCCGGAAAGGTAATGTACCGCTGGC
CGGCGAGTGTCACGCCGTTGCTGGTGAGACCGTCCTGCTGGTCAAAGCCGCTGATCAGTT
TTGGAGAGCTCCTCTTTTGTCACCTCAAAGCCACTGGACTGCGCCCAAATGTTGCCGTCG
TGGCCGGCGATGCACGCCTTGGTCACGCACTGCGAGGCCAGGAGTTGGTTATCCACATAA
TCTTGGCCAGCTCATGGTGCTTTGTTTGTCGTGGGTGCGGATTAAGTTGGCCGCTCGT
>GGB83NF01B3H5Q rank=0029267 x=742.0 y=3612.5 length=78
CCGCGCAGGTTAGTCCACCAGCGAGGTGAGCTGGTCGAATACTCCGCTGGGCATTTATCC
ACCTCGTCGAAGATGAAC
>GGB83NF01DNDR8 rank=0029283 x=1379.0 y=1526.0 length=49
CCGCGCAGGTCTGGCGCGGAAGCCGCGCTCGCCGCCTTTACAATGTCCC
>GGB83NF01AY6ZI rank=0029295 x=283.0 y=2956.0 length=356
CCGCGCAGGTTCCTTCAGAGCCTTGATGATCAGCGAGGCGGCGAGGGAACCACGGAGATG
GCGGCCTGTCGGTTCTGGATGGTCAGGCAGACGGTGATCTTCAGACCCTTCCAGTCGGAG
GTGGCCTTGGCGATGTCATCACCGATTTTCTTGGGCGACAGACCGAGGGACCGATCTTTG
GGGCCAGGGAGGATGTGGCACCGACTTCTCCGCCCACGCAACGCAGGTACACCAATTTAA
CTTCCGTTGGGTCGAATTTGGGAGGCATAGCGGTATCTTGGCTTGAACAGTCGCGCAAAA
AAGAACACACAGAAAAAAAGAACCCCGCGTACTCTGCGTTGATACTGGCCGCTCGT
>GGB83NF01A7S3Q rank=0029303 x=381.0 y=3460.0 length=60
CCGCGCAGGTCAAGCGGTGAGCTACGGTGGCATATTCCTCTATGATGCAATTCTCCACTA
>GGB83NF01CMGOO rank=0029312 x=958.0 y=3430.5 length=52
CCGCGCAGGTGCTCTGCACCAAGGTGGACCTAATACTCCATGCATACAAACT
>GGB83NF01DYNMR rank=0029322 x=1507.0 y=3217.5 length=92
CGCGCAGGTAGTCGCTGGTCTTCCATGTGGCGACGAGTGGCAGGAGTTCTTCTACGACCA
ACTAAGCCTCGGTGGCACTATGTGCCGCTCGT
>GGB83NF01BE121 rank=0029329 x=464.0 y=1723.5 length=64
CCCGCGCAGGGTATACACAGGATTCAGTTATCACTGCCCAGGCGCAAAGGTATCAGAACG
ATGA
>GGB83NF01D230Y rank=0029333 x=1558.0 y=2192.0 length=106
CCGCGCAGGTAGCTGCACGTCTTTGAGACCAGCTCAAATCCCAACGGCGTGTGTGTGCTG
TGCCCGCACAGCAATAAGAGCCTCCTCGCATTCCCGCCGCGACTGC
>GGB83NF01E0FG6 rank=0029340 x=1938.0 y=200.5 length=287
CCGCGCAGGTCAAGATCCGCGAGTTCGTCAGCGAACGCTGTTATCCGGAGATGATGCACA
ACGTCAAGGACAAGACCATTCGCTGGAAGTTTCTACAGTCGCTGGAACCACCACGCGTTG
TCCATGCCCGCGTGACGGAGGTGATCACCAAGGAAACCAGTTCGCTCAAGTCACCGTGCG
CTTCCACAGCCAACAGATGTTAGCCATCTACGACCGCTTCGGCCGCCTGATGCACGGCAG
CGAGATCATCACCAAGGACGTGCTGGAATATGTGGTTGGCCGCTCGT
>GGB83NF01AUWTH rank=0029359 x=234.0 y=3859.5 length=128
CCGCGCAGGTCAGACAGTCGGCGAACAGTTGGTATCGGCTGCCACCGGACTACTGCCACC
AAGAACTGCTGGCCGTAGAGCTACGGCACCTGAATCCACAGAACGAGATGCGTCGCACTT
TGGTCGAA
>GGB83NF01A8IDW rank=0029368 x=389.0 y=3458.0 length=77
CCGCGCAGGTACGCACCACTCGCTGTCCGAGAATAGCGATCTCATGCTCGTTGCGCAGCA
GACCATTGAAGGCATTT
>GGB83NF01AQTM6 rank=0029372 x=188.0 y=1536.0 length=150
CCGCGCAGGTCTCCAGGCAGTCCCGCAGCGGCCGAGTTGGGCGAGGAGCTCCAGCCGCTG
GTTTATGATCTTCTCGAAGTATTTCAGTATATCCTTGATGGGCTTAAAGGTTCCTGGCAC
AATGCAGCCTTCTATCAGCTGGAACACCCC
>GGB83NF01DL54K rank=0029376 x=1365.0 y=2290.0 length=282
CCGCGCAGGTCTGATGCACAGCCGTGCCCGCAGGCGTTTCTCCCGCGGACTGAAGCGCAA
GCCAATGGCTCTGATCAAGAAGCTGCGCAAGGCCAAGAAGGAGGCACCGCCAAATGAGAA
GCCCGAGATTGTCAAGACCCACCTGAGGAACATGATCATCGTACCCGAGATGACCGGCTC
CATCATTGGCGTCTACAACGGCAAGGACTTCGGACAGGTGGAGGTCAAGCCCGAGATGAT
CGGTCACTACCTGGGCGAGTTCGCCCTGACCTGGCCGCTCGT
>GGB83NF01BYGIL rank=0029387 x=685.5 y=1675.0 length=87
CCGCGCAGGTCTGGCAAGCGGTGTCCTATAAGGGATGTATGGCGATGTGGCCATCGTCGT
GTATTCCGGACAGTACTGGCCGCTCGT
>GGB83NF01DWIXV rank=0029403 x=1483.0 y=2129.5 length=43
CCGCGCAGGTGTGGTATCAACGCAGAGTCGCAGTCGGTACTTN
>GGB83NF01EUCWL rank=0029458 x=1868.5 y=3651.0 length=58
CCGCGCAGGTCTGTTGCGCAACGGCTTCAGATGTCCGAGAGATCGATTCTCTCCGACT
>GGB83NF01ALOOH rank=0029461 x=129.0 y=3487.0 length=168
CCGCGCAGGTGATGGTTGCCAAGGCAGCTGCCACATTGGCCTCACGCAGGGCCTCGGAAC
ATGTTGGATGCGCATGGCAAACGCGGGCAACGTCCTCGGCAGCGGCTCCGTACTCCATGG
CCAGCACAGCCTCGTTAATGAGCTCGCCGGCACCAGGTCCGATAATAT
>GGB83NF01ATLUN rank=0029465 x=220.0 y=333.0 length=242
CCGCGCAGGTATCGTTCGTCCTTGGCGTGGCCACGCCCAGGACGAACGATGACGGAAATG
TGGAGTGCCAGCACGGAGTGATGGAGTGCGAATTGAACGCGTGGCACGCCTGCATACTGG
AGCACCATGACATTGCCCAATCCCTCAAGTTGATCGCCTGCATGATGAGGGGTAAGAAGA
ACAGGCTGGAAAAGTGCGCTGACCACTATCAAATCGACGTGGGCGATGTCATGGCCGCTC
GT
>GGB83NF01BN2DO rank=0029493 x=567.0 y=122.0 length=111
CCGCGCAGGTCCGATTCGTGCTCCGCTTCGCGCTCCTGCAATTCATGCAGCGACACCTCC
GTTTGAGTGGCCTTACTATAAGTGATAATGGCCGCTGGCATGGCCATCGGC
>GGB83NF01BBUGP rank=0029498 x=427.0 y=3431.0 length=452
CCGCGCAGGTGTTATGTACAAGATTCGCAACATTTCGAGGCAGTGAGTGGAAGGACGTGC
GGCACGCTGACTTGCCCTATACCAAGCTGACCGGAAGATGTGGCGCTATTGGATGACCCA
GGAACCGGCCAACTTCAATCTGCTGTTGGGCAATGGCGCCGAGCTCAATCCATTTGTGGA
GCTCTTCAAGAAGATACTGGGGCAAAGTGACTACAGCATGGCGACCATTTATGGTCTGAT
CGACAGTGTGCTGCCCAAGGAAAGGAGAAGCTGATGAGGGAAGCCACGGCCAAGTGCAAG
AAGTCCGTCCAGGACTTGCTCGGCGACGATGGTGTGCTGTTCTTTCACAGTTCTCCCAGG
ACTGCACCATTCCACTACTATCCTCTGGTCAAGTTCAATGACTTCGCGTACTTCAGCCTC
TTCAATGTGCTCCACTTGCCGGCCACCCATGG
>GGB83NF01A1T9A rank=0029522 x=313.0 y=3548.0 length=415
CCGCGCAGGTCCTCGTGTTGAAGAACTGTTTGATGATGCGCTTGATGTAGTTGCATGAAG
TTTCGTTGTTCGAGCTGGACACCACGTTGTCCACTCGGTACAGCGGCGAGATGGTGACTT
CATTTAGGATCTGTATGTTAAGTCCTTGCCAGGAGACTTCATTGTACCCGTATTGTTTGG
CTATCGCTCTATAGAGTTCCTGCGCCTCTGGACTGACATCAGCATTCTTAGACTTCAAGT
AGTCCTGTCTTCGCTCAACTGTTTTCCTCAGACGCATTTTGACCTGTTCCAGATTAAGCT
TTTGCGGATCATCAAAGTTGCCGTTGCACTCCTTGATCACCTGCACGTTGCTGCAGAGCG
AGAGGTTCATCGCGTAGATATCACTCAGCTCCTCCGTGGACTTGGATCGGCATTT
>GGB83NF01DNORM rank=0029545 x=1382.0 y=3472.0 length=53
CCGCGCAGGTACATTATGAGATGACAATGATTAAGCAGTATTTCTACATTTAG
>GGB83NF01CXJN0 rank=0029573 x=1085.0 y=318.0 length=42
CCGCGCACGTGTTCATCTGCATCCACCTTGCTCTCTGCTTTN
>GGB83NF01EWVNJ rank=0029579 x=1897.0 y=2477.0 length=114
CCGCGCAGGTCAGTGCGCTGAGTGACTCGCTGGTCTGGTTAAACGTCAGCCCTGCCGCCT
GCCCGGCTCTGGACAGGACCAGCATACGATCTGCCGTCAGTCCTGGCCGCTCGT
>GGB83NF01AVSGO rank=0029586 x=244.0 y=3910.0 length=82
CCGCGCAGGTACGAATAAAGATTAAGCGGCTCTAATTGATTGGAGTTTCGGGTTGGTGAG
TGTCGGAGTTGTTCAAGTAGTG
>GGB83NF01DBEMI rank=0029589 x=1242.0 y=3896.5 length=111
CCGCGCCGGTGAGCGCACAGCAGGCCTGGATGTGCCATTGGTGCTTCTTGATGGAGGTGA
GGTCCAGTTGTCGTGAGATTTCCGCCGCCGACATAGAGCCTGGCCGCTCGT
>GGB83NF01CEK1E rank=0029592 x=869.0 y=368.0 length=217
CCGCGCAGGTCGGTGGCCAGGGCGATGGGCGTCAGCAGCTTGGCATCCTTGGCCACACCA
TTGCAGTAATCCGGACAGGTGAGTGGTCGCTGCAGACCGGTGCCCATGACCACCTTGACG
GTTCTCGGATACTCCTTCATGTGCAGCGTACTGCCGTCGCCCTTCTGCAGTATACCCTCG
TGGAAGTTGTAATGATGGTGAATGTCTGGCCGCTCGT
>GGB83NF01AMLW7 rank=0029605 x=140.5 y=1513.0 length=312
CCGCGCAGGTCTTGAGATCCTTGGCTTTCTCTTCTTGAGCAATTGGTTTCGCTTCCTCTG
GCTTAACTTCCTCTGCCTTAACTTCCTCTTTGACCAAAGACAAAGCTACTGGTGGCTCCT
TATCCTCGACAATGGCCACAGGAATATCGATCGCCTCCTTGGGCAAGTTGAGTACTCTGG
CTTGGCTAATGGCCAGGAAACCAGGATCAAGGCAACGGGCTTCATTATCGCGACTTATCT
CCTATATCTCCTTCGATTTCAAGATGTGTTCACTAGCGCCTCACGGCCGCAACTCCCGCG
TACTCTGCGTGT
>GGB83NF01A8V69 rank=0029612 x=394.0 y=883.0 length=106
CCGCGCAGGTGGTCGCCTGCGAATGGGAATTCTTCGGGTCTTCGCTGGACTGGGAGCTGG
CTGCTTGGTTCTGGTGGCGAGGGCGTCACTGCAACTGGCCGGGTGG
>GGB83NF01ER806 rank=0029621 x=1844.0 y=3624.0 length=44
CCGCGCAGGTGGCCGCTCGTCTGAGACTCCAAGGCACACAGGGA
>GGB83NF01BI7MD rank=0029634 x=511.0 y=3011.0 length=85
CCGCGCAGGTCGTCGTCGTTCTCACGGATACTCACGCAGCGGAACAGTCGCTGGCGCAGC
GTCGGCAGCTTCAGCTCCACTACGC
>GGB83NF01D3QB3 rank=0029672 x=1565.5 y=2433.0 length=426
CCGCGCAGGTCAGATGTGATGCCGTCTTGTCCAGATCGAAGATCAGATGACCTAATCGAC
TGTCGAACAAGTACGGACGACTCGGTCGTCCAGGGAGCCCTCCTTGTGGCCATAGTGCAC
TCGGGCATTGAAGAGGTCGCGCACGGTGAACAGGTTGTGCACTTGGAAGTAGTCCGGATG
CTTCAGAATCCGCTGTTCCACCAGGGCGATGTCCTCCGGTTCCGTTTCCACCGATTGCTC
CGGCTGTGTGCTCTGCAGGCGTCGTGGCAGACCGCACATCTGACCAAAGCGGGGTAGGTT
GGCAAACGATTTTCTCAACATTTTGGAGCGGCTCGTGTTTTCATAACCTATGTTCTTCTT
CTTTTTCCCCGCGTACTCTGCGTTGATACCACTCCCGCGTACTCTGCGTTGATACTGGCC
GCTCGT
>GGB83NF01D1F8J rank=0029677 x=1539.0 y=2529.0 length=71
CCGCGCAGGTATGCCGGTTGCCGCTGTTACCGTGCTGCGATCTTCTGCCATCGACGGACG
TGGCCGCTCGT
>GGB83NF01AIUDA rank=0029691 x=97.0 y=1964.0 length=51
CCGCGCAGGTGTGCGAACGAGTCGTGGAGTAGCTCATCTGGGCGTAATTCC
>GGB83NF01DM77D rank=0029720 x=1377.0 y=2487.0 length=59
CCGCGCAGGTGCAGTGGTATCAACGCAGAGTACGCGGGAGTGTTGTTTCTTGTCACCAA
>GGB83NF01AE2MW rank=0029739 x=54.5 y=2182.5 length=66
CCGCGCAGGTTGGACAGCTTGTCCAGCTGCTGATGCTCCTCATCCGTCAAAGTGTCGGTT
TATTGT
>GGB83NF01DF1YA rank=0029780 x=1295.5 y=3664.0 length=47
CCGCGCAGGTGCAGTGGTATCAACGCAGAGTCGCAGTCGGTACTTTT
>GGB83NF01BHTKR rank=0029797 x=495.0 y=3689.0 length=229
CCGCGCAGGTCATAATGCTGTTGACTATGGCGTTTATTGCAGGATTCGGATGTATGGCCG
TATTGTTGTTCATATTGTTATTGTTATTATTGTTGTCGTTGTTGTTACTAGTGGCAGTTG
TCTGTTGTTGCTGTTGCTTCTGCATAATCTGTTGCTGCTGCACTTTCAGCTGCGTTTACA
GTATTGGCACATTTGAGTTGAGCTGGGCACGCAGCGCTGAATTGGCCCC
>GGB83NF01APXQ8 rank=0029813 x=178.0 y=1170.5 length=70
CCGCGCAGGTCAGGGATAATCTCCGCTTCTGGCAGGATACGCCATGAAATGCAATATGCA
GCTGGCTTTC
>GGB83NF01BHFIQ rank=0029831 x=491.0 y=1856.5 length=45
CCGCGCAGGTCGCTCGATCGCCATACAATTCAATGCATTTAGATT
>GGB83NF01ALH6Q rank=0029832 x=127.0 y=3264.5 length=52
CCGCGCAGGTAAGGTGGTCTCCAACGCCTCGTGCACCACCAACTGCCTGGCT
>GGB83NF01AXDNH rank=0029846 x=263.0 y=203.0 length=69
CCGCGCAGGTCTACTGCATGGCGTGTCTTGGATGGATGTAGTGGATCCGGAGTTGTTGTC
CTCCGGTAA
>GGB83NF01A9VG4 rank=0029884 x=405.0 y=1542.0 length=116
TACTGTAAGGTACGAATTGTTCGTATAACTTCGTATAATGTATGCTATACGAAGTTATAC
GTCGGCTACATGATCGGCCTGGTTGATTTCATTTCAGTTCAAGAACCTAGTAAGTA
>GGB83NF01D1V1F rank=0029942 x=1544.0 y=2529.5 length=61
CCGCGCAGGTTTATTTATCTGCAGGTTCGGCTTCCTCACGCGGCTGTCGAATCTCTAAAG
G
>GGB83NF01EO42N rank=0029950 x=1809.0 y=1885.0 length=188
CCGCGCAGGTGTGCGTTCCACTCCTGAAGTGTCAAGTACATCGCAAAGTCTCCGCAATTA
CACGCAAGAAACCGCCATCAGGCGGCTTGGTGTTCTTTCAGTTCTTCAATTCGAATATTG
GTTACGTCTGCATGTGCTATCTGCGCCCATATCATCCAGTGGTCGTAGCAGTCGTTGTGG
CCGCTCGT
>GGB83NF01C6CVL rank=0029966 x=1185.0 y=1823.5 length=228
CCGCGCAGGTTGCCGTGGAGTAGCTCATCTGGGCGTAATTCCGGGAAGCTGCTCATACGA
GACACCCAGCCCGGCAGCGATATACCGCAGCAGTGACTGCTCAAACACGGAGTAGCCGTT
ATACGTATCCTGAGCCGTCTGCAGGTTCAGTGAGTCACCCGGCATCAGGTGCGGTACTTT
TGCGCCTCCCAGCCGGACCGGCGCTGCGGCGTAATACTGGCCGCTCGT
>GGB83NF01ASA57 rank=0029976 x=205.0 y=1277.0 length=141
CCGCGCAGGTGGTTATTGGTTCGATGGGAACAGTGCATTCGCTATACATGACGCGGTACA
TGGCCATTTCAGAGATGCCATGGTAGTGGACAAAGCGGCCGCAATGACCAGTATGTGGAA
TATTTGATGTGATTGACCCAC
>GGB83NF01ANHZR rank=0029980 x=150.0 y=2117.0 length=108
CCGCGCAGGTCTCGAACTCGGCGTCCTCGTCGGCGGTGGCCTCCTGGTACTGCTGGTACT
CGGACACCAGATCGTTCATGGTTGCTCTCGGCCTCGGTGAACTCCATC
>GGB83NF01CBNUR rank=0030000 x=835.5 y=3313.0 length=76
CCGCGCAGGTCAACATCGCGGACCGTGGCAGCAGGTTCTGGACCAGCATTGCGGCCGTGA
GGCGGGCCCACAGCCG
>GGB83NF01B2UHI rank=0030004 x=735.5 y=1604.0 length=257
CCGCGCAGGTTGGATGTGCTGTTGTATAAGGTGCCACCTTCGCAGCGACAAAGCTCCAAA
CTTCGTGTGGATCAGCTGAATATGACCTGAGACACCTGCAGACATCACTGCAGACGGCGC
GGGAACGAAGACAGCGACGGATGCAGGAGATCTCCGAGAGGGAACAGCTGCTGAATCACA
GATTCACGGCAAACAGCGCGCAGCCGGAGGAAACGCGCCTGCAATTGGACTACGAACTGC
AGCATCTGGCCGCTCGT
>GGB83NF01D7IBY rank=0030017 x=1608.0 y=2556.0 length=158
CCGCGCAGGTTTCTGCAGACGCAAACCGTGTCCAACGGACCTCTGCTCTACAATGGAACC
ATTGACACGGCCGCCAAGCTATATAGGCAGGGTGGCATTCGGAGCCTCTTCAAGGGAACA
TGCGCGTGCATTCTGAGAGACTCGCCCACCGGTTTTAC
>GGB83NF01D56ZU rank=0030024 x=1593.0 y=2648.0 length=115
CCGCGCAGGTTCACACCTTCGTAGATACGGATGCTATGTTAAAGCGACACCAATTATTCG
CCAGCGAACGAGTGCGTCAAACCATAAAGGCTTGTTCTAACACTATTCGTTCTTC
>GGB83NF01C15ZF rank=0030036 x=1137.0 y=2873.0 length=59
CCGCGCAGTGGCAGTAGATCGCAGCGTGTGCAGATTGAGGACACGTGATGAGCCTCGCC
>GGB83NF01CZY1N rank=0030046 x=1112.0 y=2969.5 length=125
CCGCGCAGGTAGCGACCTCTGCGTTCGGAATGGAGAAGGAACGTCGACTCTCTCGTCCTG
CTAGCATCGCTACGCCAACCGCCAGTATCAAGAATTTTCCCTGACACGCGCTCCCTCGTC
GGAAA
>GGB83NF01BFPED rank=0030054 x=471.0 y=3267.5 length=46
CCGCGCAGGTGCATGGCCATCGGATACGTCTGCACGGACACTTTGT
>GGB83NF01EASRR rank=0030056 x=1646.0 y=405.5 length=77
CCGCGCAGGTCTAACTTAGACTACATTAAAGCATAATTGAAGACATTTTAGCAGCAGTTT
GATATGTACAGTTGGCA
>GGB83NF01EQ2NM rank=0030091 x=1831.0 y=1952.0 length=158
CCGCGCAGGTAATCTTGCACGCCCTCGCTCAAGCCTTCGTCACTGGTCCCGCCACCAACG
TTTCGGCGAGAAGCAGGCCATTATCGCCGACATGGCGGCCGACGCGCTGGGCTACGTCTT
GCTGGCGTTCGCGACGCGAGGCTGGATGGCCTTCCCAC
>GGB83NF01ESATW rank=0030098 x=1845.0 y=1858.0 length=106
CCGCGCAGGTACAGCCGCCACATCCGCATCTGCAACTAAGATTCCACCACGTAACGCGGC
AGACCGAAACAAGGTTGAGGATCAGACGCCAACGACGACGACTCCT
>GGB83NF01APX50 rank=0030110 x=178.5 y=1702.0 length=193
CCGCGCAGGTCTGTGTGTTTGTTGTTGTTGCTAGTGACGCGTACGCGTGTTTCTCGCTCG
CACCTGCACGTTTTCACTGGCTCGATTAGTTGCCGCACGCTGCTAACGGCCGCTGCACAT
GTTTTCGGTAATTTTACGCGATTATTTGTTTAGTTTCTTGTGCAAATTTTCACAGTTGTT
TTTTGTACGGCGG
>GGB83NF01EKGPP rank=0030116 x=1756.0 y=779.5 length=60
CCGCGCAGGTCGTGCAGCCGTACTGGATGCACTGGAGAAGCATGACACCTGGCCGCTCGT
>GGB83NF01DKK9U rank=0030120 x=1347.0 y=2336.0 length=48
CCGCGCAGGTTGGCCGCTCGTCTGAGACTCCAAGGCACACAGGGAGTA
>GGB83NF01AVM9E rank=0030139 x=243.0 y=1264.0 length=139
CCGCGCAGGTCAAGGCCACTGAAGCGGAAAGTGCCGCAGCCGCAGAGTCCTCAAACGCGG
CGGCCACCAGTGCCGGTGCGGCGAAACGTCAGAACGAATGCTGCAGCGTCACAACAATCA
GCCGCCACTGGCCGCTCGT
>GGB83NF01EFQ9S rank=0030150 x=1702.0 y=2366.0 length=49
CCGCGCAGGTAGCAGTGGTATCAACGCAGAGTCGCAGTCGGTACTTNTT
>GGB83NF01B27ST rank=0030160 x=739.5 y=2475.5 length=277
CCGCGCAGGTAAGGACCACCTCGTTGTACATGGCCTCCCAGTCGCCAACGAGGCCGAACT
GGCGATTGATCACAATGTCGATCTCTGTGGCTCCAGCAAGAATGGCGTGGCTGATCTCCT
GCAGGCGGGTCTGCAGGCCGTACTGGCCCGTGGGAAATCCCGTGGCCACCGCTGCAATAG
CCACCTTATCCAGTTTGTCGTACTGTTGGATAGCTAAATAGGCGTCCTTTACCCTGGCGG
GATAAACGCAAACGGCGGCCGTGTGCTGGCCGCTCGT
>GGB83NF01B8NZA rank=0030182 x=801.0 y=2772.0 length=356
CCGCGCAGGTCAAGGGTACAGCCTTCGTTAATTCAAGCCAAGGAGTCAGCGGATCTTTGT
CTGCAAGCTGGAACAGAGTTTAAGTTGATGGACGAGGTCCTGGATCCTCATCCCGCATTG
AGCCGCGAGGAAATGAAGTCGAAGCAGTCGCAGGAAACAAAAGACGATGCCAAGGACTCA
CGAAACCTGTATTTGGCCAGGGAAGGTCTAATCATGGCTGGAGCGAAGGCAGCCGATGGG
GTTTCTGCCTCAGACATGGCCAAGCGACATGAACTTGAGCAGGTTAAGACGCAGGTGCTC
AAGAACTTGAATCGGTTTGTTCCCGGAATCGCTTGTCCATTCACATGGCCGCTCGT
>GGB83NF01BKTEI rank=0030183 x=530.0 y=72.0 length=190
CCGCGCAGGTCGTAATTACGTGACGGATGGAACGCCTTATCGACATACTTAATCAGCCAG
GAGTCCCAAAGAATGGATCGAACACTTATGGCTATCCAGACTAAATTCACTATCGCCACT
TTTATTGGCGATGAAAGAATGTTTCGTGAAGCCGTCGACGCTTATAAAATAGGNTATTAA
TACTGAAACT
>GGB83NF01D4DYL rank=0030205 x=1573.0 y=283.0 length=73
CCGCGCAGGTTCTCCATCCGGACCTACCGCAATGTGCAGTCCAACGAACAGGTGACATAC
AGCGCAAGACCCT
>GGB83NF01CTEAO rank=0030223 x=1037.0 y=3342.0 length=210
CCGCGCAGGTCTGGGTGCAGATTGTCAAAGACTGGATGAAACGAAAGGGATACGGAAACG
TAAACCTTACGTAACACCACGCTCGGTGAGACGTGGGAGGCGAAAATTAGGCGAACGTCC
GGATGCTGAAGTGATGGCAGAGCGGAAAGAGCATTATTCAGCGCCCGTTCCTGACCGTGT
GGCTTACCTGACCGCCGGTATCGACTCCCA
>GGB83NF01EIRAV rank=0030238 x=1736.0 y=3109.5 length=64
CCGCGCAGGTGGACAGCTGATAGAACAGAAGCCACTGGAGCACCTCAAACACCTGGCCGC
TCGT
>GGB83NF01BYE04 rank=0030239 x=684.0 y=3846.0 length=74
CCGCGCAGGTCAGCTTCCGCCTGCAGCCGCTGGCTTAGATCCTTATAGCCGTCACAAGGC
ACACAGGGGATAGG
>GGB83NF01ECCVZ rank=0030244 x=1663.5 y=3501.0 length=77
CCGCGCAGGTTCGATGAGAAGGAGGAGCTGATAACCGAGCGGGATGCCTACAAGTGCAAA
GGCACACAGGGGATAGG
>GGB83NF01DM5AF rank=0030300 x=1376.5 y=2805.5 length=294
CCGCGCAGGTTACGGTCGCGACTTGTGCAACAGCAGTTGGAGAGCGTTGAGGCTAGCAAA
TGGCCACCAAGAAGGCGCAACAGGGTAGTCTCAATCGCAATGAGAAGATCCGTACCTACA
ATTTCGTCCAGGACCGCATAACGGATCATCGAATTCAAGGCGGTACGCTGCACAACCTCA
ATGGTTTCCTCAAGGGCGGCGACCAACTGAGTGGACTAATAGAGAAGTTGCAACTGGAAC
ATCGAAGGGACGACTAAAGGAGCTCTTGGATAGGTGGGAGCCATGGCCGCTCGT
>GGB83NF01D05K9 rank=0030303 x=1536.0 y=1019.0 length=295
CCGCGCAGGTACAGCTCGGCACTGGTGGCCGTCTCCATGGCGGCGGCCAGCATGGCGTTG
TCCAAACTCTGGGGCAGGCCACTCGTTGCGTCCTGGGCCTGCTTCATCTGGCGGCCAAAC
AGCTCGTTCAGCATCTTGGCCGAGGAGCCACCAAACAGGTTGCCAAAGGCGGCCGTCAAC
AAGGACGATGCCGAACTGGCGCCCGAAACTGGTGAGTTGCTCGTGGGCGAATGGGTGGCA
AGAGCAGCCGGTGTGCTTGAATTGTTATTGTTACTACTACTGCTTGGCCGCTCGT
>GGB83NF01ATBP1 rank=0030305 x=216.5 y=3591.0 length=460
CCGCGCAGGTTACCTGGACCGGCTACAGCCGAGTCTCTGCGTCGAACTGGCTCCGGTTCG
GGTGTGATCACCACGGCGCTGGCCAAGAACTGGCTGGCTTTTCGCTGTGCCTAGCTACGG
ATATCAATCCCAAGCCTGCAATGCCACTCGAAGAACTGCGACTCGGAATGGCGCTCGCTT
GGATAGCATTCGCTGCAGCCTAGCGGATGCACTGCGTCCGCGATCCGTGGACGTGCTGCT
CTTCAATCCGCCCTATGTAGTCACCAGTGACGAGGAGCTGCAGACGCAACAGTTCGATTC
GCACAGCGAATCCTCAACGGATCGCAATCTGGTTTTCTCCTGGGCTGGTGGACAGGACGG
GCGACGCGTCACGGACATTCTACTCAAGCAATTGGATGACATTCTTTCGCCTCGAGGCGT
GCTCTACCTACTCCTGCTGCGGGAGAACATGGCCGCTCGT
>GGB83NF01AMTQL rank=0030379 x=142.5 y=3451.5 length=47
CCGCGCAGGTGATGGCTCGGCCATGAACCGCGAGGTGTTCATCTGCA
>GGB83NF01CNRL6 rank=0030397 x=973.0 y=2812.0 length=341
CCGCGCAGGTGATGGGAGGCCTGCGTGGATGTGGCGGTCCGGAACGATTCCGCACTGATG
AAAGTAGCCAGGGCGGAGGAGTTCATCTGCATGGTCAAGCGGTTCTCGTACACCACCAGC
ACGGAGAACTCCACCAGTTCGCCCAAGATGTGGTCCCTGGACCGGCGATGTACTGCCAAC
TGTGAGCCCGGCTGCATCATCATTGGCGAGCGGACCAAGCTCTATTCCTGCACTTCCTGC
TGCGAGGAGTCCTTTTGTAATACGGGTCGAGGAGCTGCATCCGGGATCTTCCATCGCGAG
GACACGGGCATCGGCACACGGCTGTTTTGGTGGCCGCTCGT
>GGB83NF01EFHIL rank=0030409 x=1699.5 y=2011.0 length=102
CCGCGCAGGTAACACACTGAAGAAGCGCACCAAGGCTGACGGCACTCCCGCGTCCTCAGA
AGGAGTCGTCGCGAGCGTCTGCGTGCCGACGAAGGACCGAAC
>GGB83NF01C2QUA rank=0030412 x=1144.0 y=1232.5 length=130
CCGCGCAGGTCTAGAGTAAGTAGTTCGCCAGTTAATAGTTTGCGCAACGTTGTTGCCATT
GCTACAGGCATCGTGGTGTCACGCTCGTCGTTTGGTATGGCTTCATTCAGCTCCGGTTCT
GGCCGCTCGT
>GGB83NF01DX4V9 rank=0030417 x=1501.0 y=3511.0 length=60
CCGCGCAGGTAGCTGGAAGACGGCAAGGTGACTCTAAGTTCATGAAGGATTGATGGAGCA
>GGB83NF01AP4LS rank=0030440 x=180.0 y=1854.0 length=137
CCGCGCAGGTCACGAGCAATTTGTGGCCAAGCAGTACGAAAGTCGCAGCACAAGGTGCGT
CAGCAGCACGAAGAATTCCTTCTGAAGCAGCACCAAATCAAGCAGCACATCCTGCCGACC
ATTGTGACCCACACAAT
>GGB83NF01DRGOG rank=0030493 x=1425.5 y=3486.5 length=267
CCGCGCAGGTGCATAGGCAGATTTGGGTCCGTCCATGTCCACTTCAATTGGAACTGCCTC
CAACAACTGCCAGAGCTCCAACTTAAGGTCGTTGTATTTGATTTCATCGTGGACATACAG
ATTGGTCTCGTGCGTCTCCAGGCAGACGCGGCAAGTCTGCGAGCTTATATTTACGTGGAT
CTCCGGTGTGTCCATGATTCGGCATCATATCATAAACGACGAATTCCAATAAAACTTTAG
CTTGTTAATAACACCTGATGTTCCCCG
>GGB83NF01CWVSW rank=0030497 x=1077.5 y=2158.0 length=236
CCGCGCAGGTACAGCCGCCACATCCGCATCTGCAACTAAGATTCCACCACGTAAACGCGG
CAGACCGAAACAAGGTTGAGGATCAGACGCCCAAGCCGAAGCTCCTGGAAAACTAACAGG
CGGCTACCCTGAACGAGGAGGCCAGCGAGCCTGCGGTGTACGCCTCCACCACGAAGGGCG
GTGTCAAGCTAATCTTCAATGGTCACCTGTTCAAGTTCTCGTTCCTGGCCGCTCGT
>GGB83NF01CXNA9 rank=0030498 x=1086.0 y=947.5 length=76
CCGCGCAGGTGAGGATGGCAGCGTGATTCACGGTCGAGCGTCAGCGTCCGGTCTGGCTGT
TCACCTGGCCGCTCGT
>GGB83NF01CC8J5 rank=0030539 x=853.5 y=3075.5 length=59
CCGCGCAGGTATCGCCGGCGACTTCTACGCTGTGATCGAGCACTGCAACGAGGTGCTCA
>GGB83NF01C3G46 rank=0030583 x=1152.0 y=2552.0 length=59
CCGCGCAGGTTTGATCGTAAATCGTGCAGATTACCATTGTAAATGGGACATGCCACAGT
>GGB83NF01BMGPD rank=0030591 x=548.0 y=3199.0 length=180
CCGCGCAGGTCAACGATCTGGCCGCCAAGCGCAATATGTTGGGTGCCAACACGGCAGAGG
AAGCGAACCGGAGGGCAGGCTGACCAGAGCGAGGAGGACGAAGCCGACCAGGCCAATAGG
ATACCCGGCATGGATTTCGATCCCAACGCCCGCAAACGTAACCCAAGCCTGGCCGCTCGT
>GGB83NF01AESQO rank=0030634 x=51.0 y=1646.0 length=221
CCGCGCAGGTTGATCCAGCAGGCTCCGCGACGCGGTGCGCACCTCCAGTCGCCAGTCCAG
GTTGACCAGCCGATAGGCACGTATGTTGGCCGACTTGATTGAGCCCTCCACAAAGTTTCG
TTTGCTGGTGACGAACTGCTCGAGAACTTCTATCACATCGTCGCCGAGTTCGGGGAATGT
CTGGCGCAGTATGGCCTCCATGTCGACGGAACTGCTCCCCA
>GGB83NF01AY3WZ rank=0030638 x=282.0 y=3073.0 length=77
CCGCGCAGGTGGCGAAGGCCTTGAACTTCTTCTCATCCTTGGTCACCTCACGGAACTCGA
CCACGGCGGGCTGCTCA
>GGB83NF01AUKTV rank=0030646 x=231.0 y=609.0 length=87
CCGCGCAGGTTCTTCGTAGAACCTTACCGTGAGTAAGGACTTCGGTATCTTCTGTGTTAG
CTTCAGTTTCCTCGACCTCTGATTCCG
>GGB83NF01A0F8W rank=0030651 x=298.0 y=174.0 length=128
CCGCGCAGGTCGGAGCAGTACCAGCAGGAGATCATCGCCATCTCGAACGGCACCGCCGAG
CAGCTGGCTGAGCTGGTGGAGCTGGTAGCCAACAAGAAGATCGAGCCGCCGCCGCACTCC
GTCTTCCC
>GGB83NF01D7JPF rank=0030659 x=1609.5 y=241.0 length=337
CCGCGCGGTGGGCTGTTGGTGGCGGCGCATCCGCGTCAGGCGGTACAGCCATTCAGGCCG
CTGCGGCGAAATTCCATTTTGCAACCGGAGGATTTACGGGAACCGGCGGCAAATATGAGC
CAGCGGGGATTGTTCACCGTGGTGAGTTTGTCTTCACGAAGGAGGCAACCAGCCGGATTG
GCGTGGGGAATCTTTACCGGCTGATGCGCGGCTATGCCACCGGCGGTTATGTCGGTACAC
CGGGCAGCATGGCAGACAGCCGGTCGCAGGCGTCCGGGACGTTTGAGCAGAATAACCATG
TGGTGATTAACAACGACGGCACGAACTGGCCGCTCGT
>GGB83NF01CWO4C rank=0030661 x=1075.0 y=1690.0 length=49
CCGCGCAGGTGGCCGCTCGTCTGAGACTCCAAGGCACACAGGGGATAGG
>GGB83NF01DIZ4B rank=0030669 x=1329.0 y=1993.0 length=67
CCGCGCAGGTCGGAGGAGAACTACGCGTTAATGTTCTTCTCCTGTGCCGCTTTGTACTGC
CTCTATT
>GGB83NF01D0HMZ rank=0030684 x=1528.0 y=2745.0 length=257
CCGCGCAGGTAGCGGACTTCCGGCGCTCCTTATCGTTAACACCGCGATAAATCCGGGATA
GCGTGTAGAGCTTCCTAAACTGTTGGATCCCGTTCCGCCAGCTTGGTCGGTTCGCGCTTC
CATCAGCATTTTCTCAATGCGCTCGATTTCATCTTGGGATGGGCCTTGCGCCTTGTTGCT
GGCCTCGTCGCGTGGTTTCACCACATAACCTCCCTGGATGGCCTTAAACAGATTCAGACC
CTGATTTGGCCGCTCGT
>GGB83NF01A2NJV rank=0030741 x=323.5 y=553.0 length=143
CCGCGCAGGTGAGAAGGTACACAATCCGCTTGTAGACACACTGGCTGTGTCAACCTATTC
AGCATAACTCTTGTGCTTAAGTTCATTTTGAATAGTTTCGGGATCGGCTGAAACAAATTG
ATGTTTAGATAATCATGCCGCAC
>GGB83NF01BFZJV rank=0030748 x=475.5 y=41.5 length=41
CCGCGCAGGTCACCTGTGGAAGGCTATGTACGCGAGCATCT
>GGB83NF01AL0MR rank=0030751 x=133.0 y=2593.0 length=308
CCGCGCAGGTCTTCAAGCTCTATGCGCGGCGTCCTCTGGCCAGTATTTCTTCAGCAGTAT
CCGGTAGGAACGCATCAGTATGTTCATGTCATCGGTAACCGTGAAACTCAGAACGTGTTC
GATGCCCTGCAGCCGGATCGAATCCACCTTACTCGCGCGTGGAAGGTGTCGATGAACAGG
GTTGCGAAGGCGCCTCAGTTCCTCGGTCTGTGCCCATTTCGGACCATTGAACACCAGGCA
GGGCTTGACGCAGGCTCCGATTTTCNCGTTCTTAAACTCGGGAATCGCCTGATACCGCTT
GATGCTGG
>GGB83NF01D8VRU rank=0030756 x=1624.0 y=1096.0 length=45
CCGCGCAGGTAAGGTTGGTCAAGAGTGCGATGTGCTCATCGAACC
>GGB83NF01AO60N rank=0030772 x=169.5 y=3381.0 length=94
CCGCGCAGGTAGCCTGGCCGCCTCCTCGCAGGCCAGCTCACTGTCCGTCCGCTCGAATCT
CCTCAGCCTGGCGGACGAGGCGGAGTTTCCACCN
>GGB83NF01DPFVT rank=0030790 x=1402.0 y=3351.0 length=64
CCGCGCAGTGAGGAGCACCATTGTGCCTGATTACGTACTCCGTCCACCAGACAGCTCGAT
CGAC
>GGB83NF01AHSOC rank=0030800 x=85.5 y=2266.5 length=115
CCGCGCATGTCGCTCAAGCAGACAGTCTTAACCGAGAGGTAGGTGGTGGGCGTAATATTA
TGCTTCTTGCACAGATCCAGCTCGTTGTGACTGAGCAGTTCACTGCCCGGCGGCT
>GGB83NF01C6PU2 rank=0030849 x=1189.0 y=2268.5 length=178
CCGCGCAGGTCTCTCCTCTCTTCTCTTCTCTTCCTCTCTCTCTCTCTCTCTCTCTCTCTC
TCTCTCTCTCTCTCTCTCTCTCTCTCTCTCTCTCTCTCTCTCTCTCTCTCTCTCTCTCTC
TCTCTCTCTCTCTCTCTCTCTCTCTCTCTCTCTCTCTCTCTCTCTCTCTCTCTCTCTC
>GGB83NF01APH52 rank=0030855 x=173.5 y=1448.0 length=151
CCGCGCAGGTGTGGCTGTCAATTGAGCAGACCAAGACGGCAACATTATGTCGCGGGTATT
GGCCTCAGCATGGAGGACACGGAGGAAGGCAACTGAGCCAGTTTCTGGTTGCCGCCAATC
GTATCGCATTTATTGACCCGCGAACGGAAGT
>GGB83NF01DCSSH rank=0030861 x=1258.0 y=3375.5 length=62
CCGCGCAGGTCTACGCCGGACGCATCGTGGCCGGCATCACCGGCGCCACAGTGGCCGCTC
GT
>GGB83NF01EDST2 rank=0030906 x=1680.5 y=1192.5 length=49
CCGCGCAGGTGGTCTGTGGCTCCGGCCTGAACAGTGAGCGAAGCCGCGC
>GGB83NF01DTJXN rank=0030921 x=1449.0 y=2713.0 length=81
CCGCGCAGGTTACGTTCCACAAGCTACTGCGTTCTCGTGTGAATTTCAGGGTTCTTTCGT
TCCTCGCACACAATTCCCTTT
>GGB83NF01EX5OW rank=0030927 x=1912.0 y=702.0 length=505
CCGCGCAGGTCAGGATATTGGTTATCTCGCCACAGGTGACACACTTGACCATAAAGTCGT
TGCAGCTGGGCGGCACTTCAATTACCGCGGAGCAATTATTCGGTGCATCGCAGCGGAAAC
GAATCACATCCCGAGGCAGATCATCAAACTTGGGCCAATTGTCAATACAGGCATCGCAAG
AGCATTCGAACCAGTAGAGGTCCTTTAAACGCGCTTGGCGCTCCGAGCGTTCGTCCTGGG
TGTACATCGGTCCGTAGTTCTCATTAATCGGTAGTCCTGCTTCGATGGGTCGGACACTGT
TGATATGAATGGTGGTGCCGCGGAAGTAACGCACCACGCCAGGATCACAGGAGTGGTTAA
ACAGGGCCAGGGTGGGATAGATGGCGCCGCCTATGAAGATGGACTTCTCCCTTCCGGAGG
AGCTGAACTTATGGAGCTCTACCACCTCGTGGGTGTTGAACTGGATGAACTGCAGACTGC
GCAGTACCAGGGAGCAAATTATTAG
>GGB83NF01CYZGM rank=0030932 x=1101.0 y=1908.0 length=47
CCGCGCAGGTCCTTAGTATGATGCTGTCCTGGCAAGTAGACCACATN
>GGB83NF01A049C rank=0030940 x=305.0 y=3918.5 length=262
CCGCGCAGGTAAGAATGTAGTTATCTTAATACTATAATGGAATACAATAATGTGACGAAT
GATTGAAGACATATTCAACGATGGACAAGGAATGAAGTGATTAACAGTGTTTAGCAAATT
CGATAGAGCATCTTCCGTTGCATCCGGTGCTGCAGCTCTCCACGTCGGATCATGGTATGA
ATTACCTTCATACCGTGCGTTCTTCGTATTCTGACGCAAAAGTACCTGTAAGATATTCTG
CTCCGATACTTGAGATCCAATT
>GGB83NF01DG493 rank=0030945 x=1308.0 y=1385.0 length=61
CCGCGCAGGTATTATATCAGCTTCTGTAAATATATACATTATACGCTAGTGTACCATTAA
G
>GGB83NF01A4H2Y rank=0030948 x=344.0 y=760.0 length=57
CCGCGCAGCAAGAGGATGACTGCATTGCAGACAATCGAGTCCAGGTGGCCGCTACGT
>GGB83NF01AVEUG rank=0030955 x=240.5 y=2646.0 length=74
CCGCGCAGGTCGTCGATAAGCAACAGCCAGCCAGCAGCTCGTCCGTCGATAAGCAACAGC
CAGCCAGCAATCCT
>GGB83NF01DO1AY rank=0030959 x=1398.5 y=840.0 length=72
CCGCGCAGGTAATACTGATGCGCAGCGCCGCCAGCGCATAACGAGCAGTCGAGTGCCTCA
TTGCGTCGCTTT
>GGB83NF01AKUKZ rank=0030964 x=120.0 y=1345.0 length=86
CCGCGCAGGTCATTGGTAAGCCTGCGTGTGGCTATCTTAAGCATGTGCTTAGTAATTGGT
GATCTATTAGACTGCCAATCCTCGTA
>GGB83NF01AKYM2 rank=0030971 x=121.0 y=2508.0 length=133
CCGCAGGAGGAGGCGTCCTCCTCGTTGGTCGCCGCGCCGCTGCTCGCAGTGTCCACCTGG
AAGCTCTTGTGCTCCAGTGCCTGCAGTTCCATTTTGGAGCGATTGGCGTGGACCAGTTGC
CTTGGCCGCTCGT
>GGB83NF01D9RNZ rank=0030972 x=1634.0 y=1469.5 length=88
CCGCGCAGGTGTGTGGCGAGACAGCGACGAAGTATCACCGACATAATCTGCGAAACTGCA
ATACCTTCCAACGAACGCACCAGAATAA
>GGB83NF01A0NGU rank=0030993 x=300.5 y=1340.0 length=93
CCGCGCAGGTTAACACAATTGATGCGCCAGCGGCAGCGGAAGCAGCAGCAAAGAGATCGA
ATTCACTCAACACAATTAAATTAGACTTTCTTT
>GGB83NF01EGPZS rank=0031004 x=1713.0 y=2310.5 length=278
CCGCGCAGGTAAGGAGCTGGTGATTGAAGCCGAACGCTTGGATATTATTAACAAGGCTCC
ATTGGTTCTCGCCGAGCTGCTTTTCACTGAAACATCATCAAGGACGTGCAGAAGAATCGC
CCTTTGCTTCTTCGCTTCACCCTCAATAATCCAAAAGACACAGCGCTATCTAATTGGTGG
AGTGGAGCAAACTGTAGAGCTGCATAAGGGTATATTGATGAGCAAGGTTGCTGGAATCTT
CAAATTGTTTTATGATCTGGACATACTTGGCCGCTCGT
>GGB83NF01C8WQR rank=0031019 x=1214.0 y=2097.5 length=73
CCGCGCAGGTCGTGACGCCTGCCAGCACCTCGGTGGTGAAGGGCAGAGCACCACGCTGAC
CGTGGCCTTCCAG
>GGB83NF01CXUWK rank=0031020 x=1088.0 y=2594.0 length=52
CCGCGCAGGTGGCCGCTCGTCTCTCTGCGTTGATACCACTGCTTCCGCGTAC
>GGB83NF01B1541 rank=0031039 x=727.5 y=2819.0 length=61
CCGCGCAGGTGTGCGTCATCTCTCTGTAGAACAGCAGCCGCTAGGAGATCATCAGCCATT
T
>GGB83NF01AM1GR rank=0031056 x=145.0 y=1177.5 length=124
CCGCGCAGGTAACCAACCCAGCGGAGTATCTATTAGTCAGCACGGATCTTGATAGCATCT
TCGCGGTTTCTTCCAGGTGACTCGACTACTAGCCTCCGGCTTGGGAACTGCGTTCCCGCC
GTAC
>GGB83NF01B4XZ4 rank=0031059 x=759.0 y=1170.0 length=130
CCGCGCAGGTGAACCACCAGGCTATATCTGCCACTCATTGTTGTGAGTGTGGCGATCCGA
TAGGTGAACGAAGACGCCTGGTCGTTCAGGGTTGTCGGACTTGTGCAAGTTGCCAGGAGT
GGCCGCTCGT
>GGB83NF01A381B rank=0031062 x=341.0 y=1325.0 length=84
CCGCGCAGGTGTCCAGACGCTGTGTCGTGTGCATGGCTCAAGCAGGACGTAGTAGTCATG
CCATGCCGGCACCTCTGCCTCTGC
>GGB83NF01BGJ2J rank=0031076 x=481.0 y=2057.0 length=200
CCGCGCAGGTCGTAATTACGTGACGGATGGAACGCCTTATCGACATACTTAATCAGCCAG
GAGTCCCAAGAATGGATCGAACACTTATGGCTATCCAGACTAAATTCACTATCGCCACTT
TTATTTGGCGATGAAAGAATGTTTCGTGAAGCCGTCGACGCTTATAAAATAGGATATTAA
TACTGAAACTGAGATCAAGC
>GGB83NF01BRV9H rank=0031089 x=610.5 y=2691.5 length=137
CCGCGCAGGTGCAGACGTTGCCATCCAGGTCAATATTGGGATGGTACACCTGGGTGGCGC
ACTTCACCTTGGGCGGCTCGTGCGGATAGTTGGATCCGACGCGGAAATTGAACACGAAGC
GCCCGTCTCTGTAGAAG
>GGB83NF01DH201 rank=0031096 x=1319.0 y=67.5 length=160
GATCCTTATACTCATACCATTCTCCAATTTGTCACATGTGATCTAAATTCTCTCAAATCT
CAAATTTTATCCACGAGTGGAAACGTAATAACTTCGTATAGCATACATTATACGAAGTTA
TACGATATCGATTCATTTTCCCTACGAACAAACTAGTATC
>GGB83NF01CQOUQ rank=0031114 x=1006.0 y=4032.0 length=68
CCGCGCAGGTAGGAGGCCATTGATGCCGGACTGGCTGATGAACTTGTTAACAGCACCTGG
CCGCTCGT
>GGB83NF01BOBGN rank=0031117 x=569.0 y=3701.5 length=223
CCGCGCAGGTACATAATTGTTCATTGGGCTTAGTATGCAGTTCTTTGGAGTGGCCGATAT
GGCAGTTTGATATAAAGAGTACGACTTAAATTAGCTACCCTACGGATCGATGAAGGAAAT
CATGATGTAACGCGTGCCGTTGGTCACTAGCAATCCCTCGTGGTAGTGAGTCAGTCGACC
CGGGTGCATCAGCATCCATCCCTTCTTCCCGCCGTACTCTGCG
>GGB83NF01BBGKO rank=0031125 x=423.0 y=1814.0 length=153
CCGCGCAGGTTGCTTAGCCAGCTGGCGCCGTTGCGTGCCTTTGGGGACTTTCGCTACAAG
TGGTCCCAGGAATAATGCAGCAGAAGGTGCTGCCGATGTTCGGCGTGCAGGCAATGGCGC
CGAATTACTATACGCCACCGTACCTAACCGCCG
>GGB83NF01C6NFR rank=0031145 x=1188.0 y=3221.5 length=125
CCGCTTGGCGCTCTTCCAATCGCTGCGCATCTTGGCCAGGTGCTGCGTGTAAAGGTGACG
AACTTCTCCGACTCGCGATCAATCAGATCCCGCTGCGCGTCGGTCATGTGTGCGTGGCCG
CTCGT
>GGB83NF01AO0EN rank=0031148 x=167.0 y=3005.5 length=82
CCGCGCAGGTTGTTGCCGAGGCCAACTCGGAGGCAATTCAGGAGCAGATCACTCGCGTAC
TTCTGGAACGATTGATCGTGAA
>GGB83NF01APRLH rank=0031162 x=176.5 y=1379.0 length=97
CCGCGCAGGTGGCAGTAGAATCGCAGCGTGTGCAGATTGAGGAACACGTGATGAGCCTCG
CCACGGAATGTGTGTAGGCGTGGTGTTGGTGCCACGT
>GGB83NF01AKCWY rank=0031175 x=114.0 y=3024.5 length=89
CCGCGCAGGTTCTCATACACGTCATAACCTCCTCGATTACGCCGTCCTCCTCCACCTGCT
CGTTCTTCACGTGCACAATCCGATCCTTT
>GGB83NF01A99YX rank=0031193 x=409.0 y=3943.0 length=129
CCGCGCAGGTAAGAGCGGACGAGCAGCTGAAAGTAGTGACCGAAAATAACGAAGCTGTGC
GCAAGCAGGAGGAGGAGAACGTGCTTCTTCTGGGCCCACGACAAAAGACNGGCCGACTCC
ACTAACGGG
>GGB83NF01AS5E1 rank=0031205 x=214.0 y=3611.5 length=102
CCGCGCAGGTCTGAACGACCAGGCGTCTTCGTTCATCTATCGGATTCGTCCACACTCACA
ACAATGAGTGGCAGATATAGCCTGGTGGTTCCAGGCGGCGCA
>GGB83NF01B4OMV rank=0031236 x=756.0 y=1317.0 length=131
CCGCGCAGGTCGGGCATTGCCACGGGTAAAGTTGGGCAACAGGGCTGCATCCACACTTTC
ACTCGGTGGGTTCCACGACCGCAACTGCCCTCCAAATCCGCTGCCACCGCCGTGATAACC
TGGCCGCTCGT
>GGB83NF01CS6UN rank=0031237 x=1035.0 y=1885.0 length=130
CCGCGCAGGTCCAGCCGCAGCACGTTCCTGCATACGACGTGTCTGCGGCTCTACCATATC
TCCTATGAGCAACGTGTTAGCAGAGCCAAGCCACAACTCTAATTTTAATACATAATGAAT
GGCCGCTCGT
>GGB83NF01BL1WA rank=0031245 x=544.5 y=392.0 length=258
CCGCGCAGGTGGTGGACATTCCGTGTCTGAGTCGCGGCTGGGCGTCGTAGAGATGCGTCG
ACGCTTAGTCGGTTGACTTATTGGGTCCGACTTCATTTCCTTCTTCAGCTGGGCCACTTC
CTCCTTGCCGAGTGCATCGATCTCGATGATGACCACCTCCTGATTTCCTTGCTGCAGGTG
CGCATCGTCTTGCTGCTGCTCCTCATTAGCTTCTCCTTTGCCGGCGGAGGGGCCATCATC
AAAAACTAGGCCGCTCGT
>GGB83NF01AI7CK rank=0031249 x=101.0 y=2402.0 length=114
CCGCGCAGGTAGCAGGGCACACAAGGGACTTCACAACGCGCAGATCCTCGAGAATGATTT
GACGCAATATCTCCAGGTCTCGTACTAACCACATCTTGTTATCGGCCCGCTCCT
>GGB83NF01B1EZ9 rank=0031255 x=719.0 y=423.5 length=84
CCGCGCAGGTGTGGTGGAATCCACTGGCCGACTGTGGTGGAACGATCGCTCACGAAGGTA
AGATCGGCTTGAACTTGAACGGGA
>GGB83NF01A13QO rank=0031259 x=316.0 y=3550.0 length=73
CCGCGCAGGTGGTCGCGACGGTGGTTCACATGCTTCCTGGCAGTGCGCAGACCTCTTGGC
TTGCCCATAATTT
>GGB83NF01B7T2N rank=0031272 x=792.0 y=877.0 length=62
CCGCGCAGGTCACCACCAGTCGCAACATCTTGCGTTGTTCAAGGGCACACNGGGACTAGG
NC
>GGB83NF01AG9UU rank=0031321 x=79.0 y=2452.0 length=465
CCGCGCAGGTGTAGAAGGAATCGTAGGGACGTGCCTGCTGTGACCTGCCCTCACCGGTGT
ATTCCTTATCATAGAAACGCTCATCCTCTTCCGACTCCTGCTTGGACTCTGCACTGGGAT
ATCGTTCAGGTCCGTAGTCATCGGCCACATCGTAGTACGGATCCTGCTCGTAGGAATCCT
CGCGACTCTGCGGCGGACCGTAGGCATCCTGGCGTTGTCCCAACACGGGAGAATCCATGC
TCTCTGCATTCACCACCACCGCCTGCTGCTCCTCGTAGAAGTTTCTGCCCTGCTGCGATG
CGGATGCACTCGGATTGCTTGCATTTCCGGCATCCCTAGCAATTCGCTCCACCGTGGCAA
TTTCTGTATCATTATCGGCACCGGACTTGAAATGATTCCACATGCGCGTAAGGATTAGGA
GATCGCTTTTCTCCGCCCGCGTACTCTGCGTTGATACTGGCCGCT
>GGB83NF01AUKYM rank=0031323 x=231.0 y=780.0 length=238
CCGCGCAGGTGTGCCATGCTTGCCGGGATGTCATCCACGGAGTATGCCGACTGGCACCGC
TTTTACAGTACCCATTATTTCATGATGTTCTGCTGGATATGCACTTTTCCGGGCTGACGT
ACACCGTGCTCAGCCTGTTTTTCAGCGATCCGGATATGCATCCGCTGGATTTCAGTCTGC
TGAACCGGCGCGAGGCTGACGAAGAGCCTGAAGATGATGTGCTGATGTGGCCGCTCGT
>GGB83NF01AKE5P rank=0031326 x=115.0 y=1835.0 length=51
CCGCGCAGGTAACGAACGAAGCGGATCGATGTTCGATGACTTAATATGGCT
>GGB83NF01ELVRP rank=0031333 x=1772.0 y=1411.0 length=48
CCGCGCAGGTCTCTGTTGCAGCGCCAGCACATCCGTTCCACTTCGACC
>GGB83NF01DZ5T4 rank=0031354 x=1524.0 y=3834.0 length=49
CCGCGCAGTCTGCATGCTAAGGAGGACGAGATCGCTGCCAAGGCACACA
>GGB83NF01DA3XQ rank=0031379 x=1239.0 y=2332.0 length=76
CCGCGCAGGTCTGTTCTGTACGGGAATGCGCGTGGGTCACGCGTGGTTTCTCAGGAGATC
AGCACTGGCCGCTCGT
>GGB83NF01DC22A rank=0031386 x=1262.0 y=304.5 length=255
CCGCGCAGGTTGGAGCAGCTGACTGGTCAGCAGCCAGTGTTCTCCAAGGCCCGCTACACG
GTCCGTTCGTTCGGTATTCGCCGTAACGAGAAGATCGCTGTCCACTGCACGGTGCGCGGC
GCCAAGGCTGAGGAGATTCTGGAGCGTGGCCTGAAGGTGCGCGAGTACGAGCTGCGTCGG
GAGAACTTCTCCTCCACCGGCAACTTCGGTTTCGGCATCCAGGAACACATCGATCTGGGC
ATCATGGCCGCTCGT
>GGB83NF01A2OSR rank=0031387 x=323.5 y=2169.0 length=150
CCGCGCAGGTCATGTTGAAGACTCCATTGCGTCCCATGGTGGCGGTGATGCCCTTGTTGA
GGCCGCTGAAGCCCAACTCCGTCCTGCTGTATGATACCCTTGGCCACGGCGAACGTGCTG
AGCATTCTTTTTGTTTGGCGATCACGCCTG
>GGB83NF01B3ZPH rank=0031401 x=748.0 y=1779.0 length=49
CCGCGCAGGTGGCCGCTCGTCTGAGACTCCAAGGCACACAGGGAGTAGG
>GGB83NF01B3J7F rank=0031441 x=743.0 y=2169.0 length=80
CCGCGCAGGTCTGCTCCTGCTCACCAGCCCCGGAACTACCACCGTGACACCGGATATGTT
GGTATTCCCCTGGCCGAACT
>GGB83NF01AM61A rank=0031448 x=147.0 y=204.0 length=181
CCGCGCAGGTAGCCTCGGTGGTTACCAGCAGCATGGAGTTCTCGTAACGCTGGCGCGCTC
TCTGCTTTCGTATCTGTTCGCGTTCGCGGCGAGAAGCTCCGGCTTGGGATTACCGCCGGC
ACCGGCTGGCCCGTCGTCCAGCTTGATGGCCGATAGCTTTGTGTGGCCTTCTTGGTCACC
C
>GGB83NF01DBGB8 rank=0031452 x=1243.0 y=2022.5 length=129
CCGCGCAGGTCCAGCCGCAGCACGTTCCTGCATACGACGTGTCTGCGGCTCTACCATATC
TCCTATGAGCAACGTGTTAGCAGAGCCAAGCCACAACTCTAATTTTATACATAATGAATG
GCCGCTCGT
>GGB83NF01EY4WL rank=0031458 x=1923.0 y=1283.0 length=182
CCGCGCAGGTCTGGCCGCGATTGCAGATGTTATCGACGCGTCACCTGACGCACTGAATAC
GCTGAATGAACTGGCCGCAGCGCTCGGGAATGATCCAGATTTTGCTACCACCATGACTAA
CGCGCTTGCGGGTAAACGAACCGAAGAATGCGACACTGACGGCGCTGGCAGTGGCCGCTC
GT
>GGB83NF01DTC8E rank=0031493 x=1447.0 y=2220.5 length=98
CCGCGCAGGTGTTGCTGGTGCCGGACTTCTTGGTCTCCAGGTTCTGCACCACATTGGCGT
AGGAAGTGGTGGCGCTGCCCGAGGCGGCGACAGTGGCC
>GGB83NF01D9NRB rank=0031496 x=1633.0 y=501.0 length=321
CCGCGCAGGTCTCCGAGTCCTCGGGCGTGGGCTTCTTCGCCAGCGCCTGAGTGGCTAAGG
CAACTGGCATTCCGATCGATGGAACTGACGCCAGCAGCGGATCCTTGTCTCTTAGATTAC
TCAGGGCCCGCTTGCGTTCCTCGATCTCCCGCTGGGCATGGGCCATCATCAGCTTGATCT
GCGTGGAATTCAGCGAGGCGGGCACGGCGACCTCTTCTTTCTTCTCACCACCGCCGCCAT
TCTTTTCCGGGACATCGAAGCGGGATTTCTTGGGCGCTTCAAGGGCGCTTCCACCACCAC
TTTTGGAATCTGGCCGCTCGT
>GGB83NF01DQNUH rank=0031498 x=1416.0 y=2983.0 length=126
CCGCGCAGGTTCTAACACGAAAGTACATGATTACTTTAACAAGATGATTCGAGAACTCGA
GAAACATTTGAGAGCGATAAGAACAGAACACAAATTTCTAAAATAATAACAAAATGAAAA
TGGCGA
>GGB83NF01CAIY0 rank=0031501 x=822.5 y=3578.0 length=67
CCGCGCAGGTTGCGTGGACGAGTCGCAGTACACGCCGAACAAGTGGACGATGCCGCTGCT
GAAGCTC
>GGB83NF01DMHQV rank=0031538 x=1369.0 y=965.0 length=276
CCGCGCAGGTCCTGACTGCCCAGGAGGCACTCGCGACGCTGGCATTATCCGGTGATGATG
ACGGACCACGACAGGCCCGCAGTTATCAGGTCATGAACGGCATCGCCGTGCTGCCGGTGT
CCGGCACGCTGGTCAGCCGGACGCGGGCGCTGCAGCCGTACTCGGGGATGACCGGTTACA
ACGGCATTATCGCCCGTCTGCAACAGGCTGCCAGCGATCCGATGGTGGACGGCATTCTGC
TCGATATGGACACGCCCGGCGGGATTGGCCGCTCGT
>GGB83NF01AIXMP rank=0031558 x=98.0 y=2095.0 length=107
CCGCGCAGGTCGGGCTTGGTGTATATTCCGTTCAGCGGAAATCCAGCATCTCCGGGTATA
TCGAACCGCGAGATGGCCAGCGTATAGAGCTCCTGCTGACCCTGCGA
>GGB83NF01AK3WO rank=0031563 x=123.0 y=1142.0 length=119
CCGCGCAGGTGGCAAGCATAAGCACACAGAATATGAAGCCCGCTGCCAGAAAATAGCATT
CCGTGGTTGTCATACCTGGTTTCTCTCATCTGCTTCTGCTTTCGCCACTGGCCGCTCGT
>GGB83NF01BAFS5 rank=0031578 x=411.0 y=3319.0 length=44
CCGCGCAGGTCTGGCCTGGCTGGTGATCAATGAGTGTGATTTTG
>GGB83NF01CGJU9 rank=0031579 x=891.0 y=2051.0 length=329
CCGCGCAGGTGTTGCTGGTGCCGGACTTCTTGGTCTCCAGGTTCTGCACCACATTGGCGT
AGGAAGTGGTGGCGCTGCCCGAGGCGGCGACAGTGGCCACAGGAGCGGCACCTCCCGTGG
ATGGCGTCTCCTCCTTGCTGGACATGCTCCTCAGTTGCGGCTGCTACTCCTGCTGTTTCT
TTGACTCCGGTTTCCTCTCCAGAGTGGGCAGCACACTCGCTGCTCCTGCTCCGGCTACGT
CAGCGGCTGATCCTCGTTGTCGGGTTGGGGAAACTCTTGTCTGCTTCCTTGCCTGCTCAA
CGGGATGTGGTGGCTCCATGGCCGCTCGT
>GGB83NF01AW10Q rank=0031583 x=259.0 y=1512.0 length=95
CCGCGCAGGTCTAATTGGCGTCCATTGCACACATGGAGTAATCGAACTGGATACCTGATC
TGCTACTTCATGATCTCCGTAATGAACATGTCCNC
>GGB83NF01BYPRJ rank=0031593 x=688.0 y=1373.0 length=422
CCGCGCAGGTCAAGGCGCAGCGGAGGCGGATCTGAGAGCGCCAAGCCCGCCAAGCAGAAC
AATCTCGGTAGCCAGCGGCAGCAGGCGGAGAAACTTCGTCGAAGCGAGCCGGCCAGCATA
AATTCTGGCTTGAAAACTCCCTTAACTGCTGTCAGTCGCTTGAGAGCCGTGGCCGGCGAG
GATGAACCGTTTATACACATCATCCAGGAGCTGCACGACAACTGTGTGGTGTCCGAAGTG
CGCGTGAACCGCCACAAACTGTCAGATTCTAGCTCCAGGTGCCGGCACAGGAGCACACAG
AGAGAGCCTACTAAAATGCTTTCCTATGAGCCCATAGCCTATAAGCCCTCAGCTCCTGTT
TTGTCTAACATCAGCGAACAGGAATCCCGCTGTGGAGGAAGATCGAAGGAAGAAAGAAGA
GC
>GGB83NF01ANI2Y rank=0031612 x=150.5 y=3528.0 length=59
CCGCGCAGGTGGCGACGACTTGGAGCGCTCCTCCGGTTGGGTAACCCACGAAGGACGTG
>GGB83NF01BIUDN rank=0031626 x=507.0 y=2233.0 length=46
CCGCGCAGGTCTCCGGCGAGAGCAGACCCATCAGCTCCGGACTGCC
>GGB83NF01A7IOS rank=0031629 x=378.0 y=2250.5 length=64
CCGCGCAGGTCTATTATTTGTTATTTCATTAGTGAACTAAGGGTCAAGGCACACAGGGGA
TAGG
>GGB83NF01ASXL6 rank=0031636 x=212.5 y=1692.5 length=171
CCGCGCAGGTATATCACAAGGCGAAGAAGAGCTTAAGAAGAAGACGATCTAGATCGTGGT
CAATAACGAAGGAGTCGCTAGGGAAACAGAAGGAAAGAACCCGCGATCGGGCTGTGACGG
AACGATCTTCGTAACAATTGAGAACAAAGGACACCAGTCATGAATGGACAT
>GGB83NF01B7IDY rank=0031642 x=788.0 y=2116.0 length=95
CCGCGCAGTCTGATGGAGTGTTGATGTTGGGCATCGATTCGCATTAGATTGTGCATGGGC
TCGGGCAGGAGTTTCTTCAGGCAGACCATGAACGG
>GGB83NF01DM5TV rank=0031657 x=1376.0 y=3505.5 length=396
CCGCGCAGGTGCAGCAGCCAACTGATAAGAGCCGAGATCAAGGCGCGCCTGGGCTGGTTT
GTAGAGCACAAAGACCATGCGTTGGTAACCAACGCCGCGCGGCGGGAACGGCGGTAGATA
CTCGGCGAGAACCTGACCCTCGCTCACCTTGCCGTTGGGTATGTTGGCAATGAACCAATG
CAGACACTCGGCAGTTCCATTTGTGTAGTGCGCATCGGGATTGCTGGCCACCAGGGTCCA
GTAAGTGTCCTGGCCGGCGGCTTGTCCCGTAATGGGATCCACTAGGCCATCGAAATCGAT
CTGAGGCGCCTTGGCTGCCTCCGTCGGCTTGATAACGTTGCCATTGTAGACGGGTGCCAG
GCTATCGCCGTCAGTTGGTAGCTTATGTTGAGCGGC
>GGB83NF01D3FAO rank=0031658 x=1562.0 y=414.0 length=325
CCGCGCAGGTGCCGGACAGCACCACAGACCAGCTGCAGAACAACGCTCTGGTCGTCATAC
ACTGAATCATCGATGTGAACAGTGCTACCCGACACGGCACTGGTCGGCGTGCAGGTGGAC
TCGGAGCAGTTCGGCAGCCAGCAGGTGAGCCGTAATTATCATCTGCGCGGGCGTATTCTG
CAGGTGCCGTCGAACTATAACCCGCAGACGCGGCAATACAGCGGTATCTGGGACGGAACG
TTTAAACCGGCATACAGCAACAACATGGCCTGGTGTCTGTGGGATATGCTGACCCATCCG
CGCTACGGCATGGGTGGCCGCTCGT
>GGB83NF01CFEJK rank=0031680 x=878.0 y=1742.5 length=81
CCGACGCAGGTTATCGCTCTTGCAACATCTCGACGGCAACACACCATCTTTGGAAGCTTG
TCGGAGGATTAGACACTCTTC
>GGB83NF01D5ROF rank=0031681 x=1588.5 y=3277.0 length=268
CCGCGCAGGTCAAGGCAGACCTCGATAGCCAAGGTTATACAGTATTGAGCAGGAGCATAA
ATCAAGCATAGGGCTTTCCGGAGACCAGACTTCCAGCTCACTTCATATTCAGAGCGAAGA
GGATTATCCCATTCACACGATTGCCCGCAAGTTCGGCGAGTGGTTCTTCGAACGCTTCAA
CGCAGACGCCCTTAGTCTGGTGGATTTATGGGCAGATGCGGCTCTACATCTCACGATCAT
AGCCAGTGATGGAATCAATGAGTGGGAG
>GGB83NF01DC2FW rank=0031682 x=1261.0 y=3594.0 length=108
CCGCGCAGGTACAATGCGGGCCTGAAGGCGAGCAAGTTTAGGGCAATCAACGTCCAACAC
CACCGCCTCCTCCTGTGATGAGCACCACCTGGCCGGAGATGTCCCTTT
>GGB83NF01EMUEM rank=0031686 x=1783.0 y=1244.0 length=68
CCGCGCAGGTCAGCAGATCCGACGACAGGTTGATCACATGACGCAGGGCAAATAATTCAC
CGGTTTTN
>GGB83NF01A428I rank=0031690 x=350.0 y=3600.0 length=350
CCGCGCAGGTATTGGCAAATGAGTTCGTCAATACATAGACAAATAGGATAATGATAGTTA
CAGTGCGTAGGCTGTGCAGATGAAAGTGTGTTAGTACATTCGGACTTATGGAAAGTCACA
TGGGGTCGACTCGTCAAAGAAGAAACGATAGTCCCGAGAAAAGGACTTTATTTGACGAAA
AGAACAAAAGACCATTGACAGTATAATATTGTGTATACATAGCAAGTCAACCACATAAAG
CATTGTGAAACCGCTAAAGAAGAATGTCAAAAATTAGCGTGAAATACATACACCTACGGG
ACCGGCGCGTCCCGCGTACTCTGCGTTGATACCACTGCTTGGCCGCTCGT
>GGB83NF01DYD2B rank=0031715 x=1504.5 y=3105.0 length=124
CCGCCAGGTTGCTGGCATAGCGCTCCAGGAGCTGCAACTTGGCAAGACGTGTCTCCACGG
ACTGGATACGCATGTACCAGGACTCGGTGTTTCGAGAAGCTGTAGAATGCCGGATCGGGG
CGGT
>GGB83NF01AD9GH rank=0031722 x=45.5 y=1231.0 length=48
CCGCGCAGGTACACGAGGAGTGAATGTTGAGCACTAAGAACGGATATG
>GGB83NF01A466V rank=0031723 x=352.0 y=533.0 length=332
CCGCGCAGGTCTTCGCCGGTGCACGGATTCGTCGACTGGCAGTTGCCAGTGGCTTTATTA
TAGTAGGGATTGGCGGTGCTGGAACATTTTCGGAAGTGCCATAGCCGTTGACGCAGTTGA
TGTAGTTGCCGCACTGGTTCGGATCGCCTACAAAGATGTTGGACAACATGAACCGACAGA
TGGTGTCCTGCGGGCAGGCGGGTCCCCATATACATTTTGTGGAGGATGCCGAATAGACGC
CGCCGGTGCCGCAATCGCCATAGGAGATTTGGCCTGTGCCATCGCAGTAGGCGTATTCGG
TGCAGTTCAACGGATTGGCCATGGCCGCTCGT
>GGB83NF01C7BZF rank=0031730 x=1196.5 y=2265.0 length=140
CCGCGCAGGTAGTATGTTGAATATGAACAGCACATATTTCACAAACGCCGCCGCAATCCA
TTGCTGAGATGTACTTGTGTATCACTTGTGTTCGATTTAAGAGTAAGACGTTCGATGCGA
TTTCGTTCGTGGTCCCNCCG
>GGB83NF01CHFUO rank=0031747 x=901.0 y=2542.5 length=89
CCGCGCAGGTCGTGCCGTTCGGGAAGCGGATTTTATAGGCACGGGTATCGCCTTCATTAA
ACCACGCCAGCAGCGCCTGCTGCCCCTCG
>GGB83NF01A4NG1 rank=0031748 x=345.5 y=3651.0 length=68
CCGCGCAGGTGTGGTCTGCGACATCACCTGACCGGTGGACGATATGATCTGCACTGGCAC
AGGGCTCT
>GGB83NF01BR6JJ rank=0031768 x=613.0 y=3725.0 length=366
CCGCGCAGGTCCTCTTGATGGGCACATCCAGTTCGGACAGATAGCGCAGCACAAGTTGAT
GAACGCTTCACCGTCTCCTCGCCCAAATGCATGATGATATTCTGCTTTCCCACCTCCTTT
CCGCCCTCAATCTGCACCAGCCCATTTTCCGGGAATATGAAGTCGAACTCGTTGAGTATC
TTCCTGCCATTCAGCTGCTCGAACATCTTCTCCAGATCCGAGCCTCCGACGATTCCGATG
GTCGCCCTCGGCTTAACCCGCGAGTAGAAGAACTCCTCGAACTCCGGAGTGACCACGGAT
CTGGGCATCGTTAACGTGCCGTCCACGTCGAAGAGCAGCAGGTATTTCATCACGCTTCAA
TGCTGG
>GGB83NF01EUP36 rank=0031774 x=1873.0 y=292.0 length=76
CCGCGCAGGTGAGCATTATGCAGAAGAGCACGTACACATAGTAGCTTCCCGGGATGAAGG
GTCAGTGCCCCGACCT
>GGB83NF01BGY62 rank=0031776 x=486.0 y=1180.5 length=94
CGCGCAGGTCCTGCCTCTGTCATCACGATACTGTGATGCCATGGTGTCCGACTTATGCCC
GAGAAGATGTTGAGCAACTTATCTGGCCGCTCGT
>GGB83NF01AIUGN rank=0031791 x=97.0 y=2085.5 length=142
CCGCGCAGGTCGGACAACTGCTGCGGCACCTCAACTCCGATTTAATGAACGCAATATTCA
CAAGCAATGCGTGGTGTGCAACCAGCACAAAAGCGGAAATCTCGTTCCGTATCGCGTCGA
ACTGATTAGCCTGGCCGCTCGT
>GGB83NF01DQKPM rank=0031817 x=1415.0 y=3016.0 length=49
CCGCGCAGGTGTCCGGTCAGCACATTTCCGGCTGAGAGTGGCCGCTCGT
>GGB83NF01CLG4E rank=0031823 x=947.0 y=2396.5 length=98
CCGCGCAGGATGCAATAACGGGAGGCGCTGTGGCTGATTTCGATAACCTGTTCGATGCTG
CCATTGCCCGCGCCGATGAACGAATACGCGGGTACGAT
>GGB83NF01A32FL rank=0031828 x=339.0 y=959.0 length=157
CCGCGCAGGTTGCGGCAAGAAGTTCACCGGACGCACATCGCTCTCTGACCACGTTCGTTC
TGACTGCGGCCGTCTACCGCTCTACGGCTGCAGCGTTTGCGGCAAACATTTGTCCACCGC
TGGTATTCTCAAGACGCACATGCTCCTTCACAAGGCA
>GGB83NF01AJ63U rank=0031829 x=112.0 y=3688.0 length=103
CCGCGCAGGTACAGCGACGTGGTCAAGAGCTATCTGGAGTTCTCGCTGGCCTCGCTCATC
TTCTACACCATGAAGGAGGCGCCGTGCTCGGAGCAGTCCTCCG
>GGB83NF01EM91V rank=0031830 x=1788.0 y=1041.5 length=105
CCGCGCAGGTGATTGCCAGGCTTAATGAGTCGGTGTGAATCCCATCAGCGTTACCGTTTC
GCGGTGCTTCTTCAGTACGCTACGGCAAATGTCATCGACGTTTTA
>GGB83NF01A8VUO rank=0031843 x=394.0 y=430.0 length=74
CCGCGCAGGTACAATCGCCCTGCTGGTCACCGCCTACATGGGCATCTACCAGGAGGTGAT
ATACAAGAATACGG
>GGB83NF01AYT0A rank=0031850 x=279.5 y=2520.0 length=388
CCGCGCAGGTACGCACACATATATTTATTTAACGGAGTTCCAATTAAGCAGGAACAGCAG
AAAGCAGAATAACAAGCATAACCGCCAAATAACATAATGAACGGTGGTGGTGGAGGAAGT
GGAGGAGCAAATGTGAGCAATGGCTCCAGCACCAATGTAACAGCTGCCGGGAGCACTGGG
GGCGGAAGCGCAGGCGACGAGACTGGTGGAGATGCCAGCTCCAGACGCCAGGCGACTCGG
GTGTTTAAGAAGAGCTCCTCCAACGGCAAGATAACAGTTTACCTTGGCAAACGGGACTTC
GTCGACCATGTCACGCACGTGGATCCCCATTGACGGTGTTGTCTTCATTGATCCCAGAGT
ACGTAAAGGACCGTAAGGTTTTTTGGCC
>GGB83NF01ANIHN rank=0031870 x=150.0 y=2761.0 length=254
CCGCGCAGGTACTATGTAATATAATTTCGTTGTCAAGCGATTTTGCAGCTCTTTCACGCC
ATACTGATTTGCCGCCTCGCTCTGGCTCACACACTCACACTCTGGCTACTCACGTAATTT
AGCTAACTTTCGTATTCTTCCTTTGCAGCCAAATCTCACAATTGGATCACTTCGATTCGC
TGCGAGAACAAGCACGAGTATTGTATTGTATAATTAAGAATTTTCTTCCGATTGTCTACG
ACCCCAAACCTAAG
>GGB83NF01BH725 rank=0031888 x=500.0 y=2015.0 length=70
CCGCGCAGGTGCAACTTTAAGCGACACCACTTAAGACACCAACTCCAACCGCAGACTCCA
ACTGCCAGAC
>GGB83NF01BAPHR rank=0031892 x=414.0 y=3581.0 length=51
CCGCGCAGGTCTACGCTGCGGGCTGCGAACCAGAAGCCGCTCCTGCCCGAA
>GGB83NF01CHH9A rank=0031900 x=902.0 y=1564.0 length=66
CCGCGCAGGTGAATAGTCGCAACTGCTGGAGCAGCGCATCGCCCAGCTCGAATCGGATGC
CAAGGA
>GGB83NF01ETADE rank=0031902 x=1856.0 y=2864.0 length=119
CCGCGCAGGTCTCTGAGGTTCTATATATGCAATTACGAATTCTTTGGAGTGCTCTGTGCT
CTGCAAACGCAAACAGTTTAAGCAATCGTGGCGAACTCGAGAACGGGCGGTATGTGACT
>GGB83NF01B0C7G rank=0031907 x=707.5 y=586.0 length=115
CCGCGCAGGTCCGTCAGGCTGCTGATCCCAAGCTGGCCTGCAAGCGCACAAAGAAACCCG
CGCATAGGCGGGTTCAAGCATCAGCGGCTCATTAAAGGGCCATGTGGCCGCTCGT
>GGB83NF01A5VF9 rank=0031923 x=359.0 y=3303.0 length=152
CCGCGCAGGTTCTGTTGTCTCACTGCTGCAGGTATCGCTGCCATCGGTGGATTCCTGCGA
CTCGGCTTCGCAATTGTTTATAACCTCCGCAATGATTTCTCCATCCTCGGCTGCCGATTC
TGTCTTGGGGTACCTTACCGGTGACGTTTTCG
>GGB83NF01BB1YW rank=0031936 x=430.5 y=870.0 length=229
CCGCGCAGGTCCGCGTTGTAAGTCGCGTATGCAATCTGTGAAGCACGTCTCGGACAGTTT
GTTGTAGGACATTAGGAAGTCGGAAACGTCTTAATTGATCCTTGTCCAACTGATCGATGG
CCATGTGAAAGGCGCCCTTTTTGAACGGATGCAGTGCGCCCGTATTGCGGCGCGTTCCCT
CCGGGAAAACCGACAGTTTGATACGTTGCTTCTTGATGCGCCGGTTAAC
>GGB83NF01EEI4C rank=0031944 x=1688.0 y=2490.0 length=306
CCGCGCAGGTGATCCATACTGTTTCCTGAAGTAATCTGAGATGGCATCATCGTAGGTGGC
GGTGTGCGTGAATGCCTTGAGAGCCAGAGCCTGACGCGTCTCCACGGTGGTATTCCCCGA
AGCCTTCAACTCCGACAGGACACGATCATAATCCACTGCTTCGCAGACAACTGTGACTCG
CTGGTGATTCTTAGCAGCCGCCCGGAGCAGAGTAACGCCTCCAATATCGATGTTCTCCAC
GGCATCGGCCAGCGTAACATCAGGCTTCGCTACGGTGCTGGCGAAGGGGTAGAGATGGCC
GCTCGT
>GGB83NF01AO19O rank=0031990 x=168.0 y=1322.0 length=121
CCGCGCAGGTCTGGCGACGGATTTCGTTCACTTCGTTCTGGTCACGGTTAGCCAGGCTCG
CCGGGAAAGTTGCCAGTAACTGGCTGAACACACCGTTGATGATCTGCGCTTGGCCGCTCG
T
>GGB83NF01ADTWH rank=0032004 x=40.5 y=1551.0 length=102
CCGCGCAGGTCTGGATACGATATCATTAAGTACAATGTGGCGAAACTATTCAGCTAAACA
CATTTAGTAGCGAGTAGTATGTTTAGTTACGTCTTTNTTGAT
>GGB83NF01A105X rank=0032008 x=316.0 y=211.0 length=155
CCGCGCAGGTCATAGATCAACAATCAGCCACGCCACTCCACTCACATGTGCCCGGAGCCA
GCGCGCAGCTAGCTTTCTCTCTAAATAATGAATTGTATCGACCTTTATGATTACTTTAGC
ATAGTTACCAATACGTTGCTCGTGTATAAGCACAT
>GGB83NF01DYOQ5 rank=0032017 x=1508.0 y=575.0 length=80
CCGCGCAGGTCTCGCGGACCAAGTCGCGCATGAACTTGGTGTGGCGGTTGGATGTTCTTC
AAGCGCGATCCGCGCAGACC
>GGB83NF01CW4CR rank=0032026 x=1080.0 y=953.0 length=296
CCGCGCAGGTTCATGTGGCATGGCTTAATGGTCGCCGTTTTGCCATCCGGGCGAATCTCA
TTTTCCTCTGGATTTAGGGTAACGAACTCGGCATCCATTGCGACCAGATCACCCGACTGC
GGCATTTCATCTGACTGCAGGGGCTGCAGCGTGGCGTCTGCACTTAAGTTGCCTAGCATA
GGACTCACAATTTCCTCTAGAAAAGGGTTGGATAGATTTGTTGGCGAGCCGCTGCTGCTC
TCTGATGGAATGGTTTCTTCACTTTCCGTGACGGTCGAGCTAGTATGGCCGCTCGT
>GGB83NF01CIZ86 rank=0032035 x=919.0 y=1912.0 length=246
CCGCGCAGGTCCAGCAGCAAGTTGGCCTTATCTTTGGGCGGCGACCAGGTGCTGAACACC
TGGAATCTGGTCAATGGCCGCGTCGCCTACAAGACCAATTTAAAGAACAAGGCTACGCTG
GGTCTCCAACCGGGCTGCTTGTCGTGGTCCAAGCAGGGCGATCACTTCACACTTAGCGGT
CCATTGGTTCTGGAGATCTGGGGCATCGAGAACGCTCATGTTATGCGTCGCATTGAGATG
CCGGCG
>GGB83NF01AM524 rank=0032040 x=146.0 y=3070.5 length=180
CCGCGCAGCTCATCTCGCGCTGTTCGGCCAGCTTCTTCTCCTTCTCCTCCTTGCGCTTGT
CGCCATCCTGGCGAGGATGCTGTCCGCCGGACTGGACCTGCTTCTGCACCTGCTGGATGA
ACTTCTGCTGCTTGTTGCCCTCTTGTTCTTCAGCCCGAAGGTTTGTCCTCAATGACTTCT
>GGB83NF01A2H4R rank=0032045 x=321.0 y=1721.5 length=98
CCGCGCAGGTGCGTTGCTCCGATCTTGCGATGTGCTTCGCCGCTATGCGCTGGGCAAGCG
GCTGCAGCAGCGCGGCGAGGACGCCAAGCTGACCTACC
>GGB83NF01AJ2N9 rank=0032056 x=111.0 y=2039.0 length=377
CCGCGCAGGTCAACTTAAACGGGAGTGCTCCAGTGATTGTTACGGAATATGACGAGAGCT
TCAAAACTAGCGTTTGTAAACCAAGGTTCACTGTGCTACGGTACACAGTTGATCAGGGCT
GCAATTTCTATATGAAAAGTGAGTAGAACATTTGGAAGCCATCCGTTTGTCGCGATCTGT
AAATTGCACGCCATTGAACAGAATAATTGGGACGTTTAAAGATGTCCAGCACGATTAAGG
AGTAATGTAATGGCCGTGATTAGTTTCTTGCCGAACTTCGAGAACTCTGCAAGGGAGTTG
GAAGCCGTCACAAAACCCACGCTGCACTGGGCGATTCCGCATTTACGAAAACTGTCTTCC
GATGTCTGGCCGCTCGT
>GGB83NF01BQ39K rank=0032069 x=601.5 y=3270.0 length=90
CCGCGCAGGTAACCAAGACTGGCTCGTCGATAAGACCTTCCTCGTAGAGATTGTAGAACG
GCGGCACTACGTTGTCCTCGGCAATTTGCT
>GGB83NF01EMC9Z rank=0032071 x=1777.0 y=3621.0 length=82
CCGCGCAGGTGTTCCTGGACAAAGTGCGCGAGTACAAGCAGAAGAGCGCCGGTGGCAAGC
TGGTGGACTCCAACTGCTCCTT
>GGB83NF01C0IR0 rank=0032084 x=1118.0 y=3966.0 length=390
CCGCGCAGGTGCAGCAGCCAACTGATAAGAGCCGAGATCAAGGCGCGCCTGGGCTGGTTT
GTAGAGCACAAAGACCATGCGTTGGTAACCAACGCCGCGCGGCGGGAACGGCGGTAGATA
CTCGGCGAGAACCTGACCCTCGCTCACCTTGCCGTTGGGTATGTTGGCAATGAACCAATG
CAGACACTCGGCAGTTCCATTTGTGTAGTGCGCATCGGGATTGCTGGCCACCAGGGTCCA
GTAAGTGTCCTGGCCGGCGGCTTGTCCCGTAATGGGATCCACTAGGCCATCGAAATCGAT
CTGAGGCGCCTTGGCTGCCTCCGTCGGCTTGATAACGTTGCCATTGTAGACGGGTGCCAG
GCTATCGCCGTCCAGTTGGTAGCTATGTTG
>GGB83NF01CDN8N rank=0032087 x=858.0 y=2917.5 length=75
CCGCGCAGGTCAGCTCTGTTTGGCAATATCAACCGCACGGCCTGTACCATGGCAATCTCT
GCATCTTGCCCGCCG
>GGB83NF01EFIFC rank=0032119 x=1699.0 y=3190.0 length=128
CCGCGCAGGTTGGTCGCAAGGCACGAAGAAGCTGAAGGCGCACGGCATCGGTGTCCACAG
CGCCGAGGAGAATCGAGGAGTTCGGACAAGGACGACCTGAAGGTGCTCAGCGAGATGCTC
GACTGCAA
>GGB83NF01BAQS3 rank=0032147 x=415.0 y=1189.0 length=53
CCGCGCAGGTGCTAATCTCAACAGTGTAATTCCGATCCCAACGTAGCTAGCCT
>GGB83NF01BNA6G rank=0032154 x=558.0 y=1734.0 length=382
CCGCGCAGGTAATTGGCTGATGGAGAATCCGGCGTACATTCCGCCAGCCATTAACCTACT
GGTGCGCGGCCTCAACTCCTCAATGTCAGCACAGGCGACGCTCGGCCTGAAGGAGCTGTG
TCGCGATTGTCAGCTGCAGCTGAAGCCGTATGCGGATCCGCTCCTAAACGCATGCCACGC
CTCCCTAAACACGGGCCGCATGAAGAACTCCGATTCGGTGAGGCTTATGTTCAGCATCGG
TAAGCTAATGAGCCTGCTGCGGCCAGAGGAAATACCCAAATACTTGGATATTATCGTCAG
TCCCTGCTTCGAGGAGCTACAGGCCATTTGCCAGGCAGATTCGAAAACTCCCGCGTACTC
TGCGTTGATACTGGCCGCTCGT
>GGB83NF01CU34U rank=0032164 x=1057.0 y=1564.0 length=41
CCGCGCAGGTCTGGCGCGGAAGCCGCGCTCGCCGCCTTTAC
>GGB83NF01DIYBU rank=0032170 x=1328.0 y=3768.0 length=150
CCGCGCAGGTCTGCGGCAAGCCGCGTGGCGACAATGATGCTGTCGTATTCCCAGCTGCTT
TTGTATCCATCATTGAGCGGAAGTTCCAGAAGAAGGGCCTGAGCAAAGCTGACAGTTGTT
GGTATCCACCCAGCCAGGAACCTCTTTCCG
>GGB83NF01BON77 rank=0032171 x=573.0 y=3861.5 length=49
CCGCGCAGGTGGCCGCTCGTCTGAGACTCCAAGGCACACAGGGGATAGG
>GGB83NF01BJVCG rank=0032195 x=519.0 y=990.5 length=109
CCGCGCAGGTGGAGGCGGAAGAACAAAGCCTGATGCAGGTAGCCAGTGAGCATATTGCGC
CGCTTCAGGATGCTGCAGATCTGGAAATTGCAACGAAGTGGCCGCTCGT
>GGB83NF01B2QDA rank=0032204 x=734.5 y=364.0 length=130
CCGCGCAGGTGAACCACCAGGCTATATCTGCCACTCATTGTTGTGAGTGTGGCGATCCGA
TAGGTGAACGAAGACGCCTGGTCGTTCAGGGTTGTCGGACTTGTGCAAGTTGCCAGGAGT
GGCCGCTCGT
>GGB83NF01CAI12 rank=0032210 x=822.5 y=3688.0 length=129
CCGCGCAGGTCTCACACACAACACCATATGCATTAGTCGCTTGAATTGCTATAAGCAGAG
CATGTTGCGCCAGCATGATTAATACAGCATTTAATACAGAGCCGTGTTATTGAGTCGGTG
GCCGCTCGT
>GGB83NF01D24LC rank=0032218 x=1558.0 y=2926.5 length=58
CCGCGCAGGTGGGCTGAGCCATCCGGCACTGGCCACACAGCTCCCGGCGTTTCGTCAG
>GGB83NF01C5KYF rank=0032219 x=1176.0 y=2501.0 length=63
CCGCGCAGGTCAGCTTGGGATCAGCAGCCTGACGGATGCGGTGTCCGGCGACTGGCCGCT
CGT
>GGB83NF01AMKS6 rank=0032222 x=140.0 y=72.0 length=174
CCGCGCAGGTATGCAGGAGATCCAGCAGACTCCAGAATTCCACACATCAAAGGTCACAGA
GCCGCTCGAGGGACTGGGCTCTCTGGCCGACTTCCAGACACATCGCTCTGCGCTGAGGGA
CAGCCACAGTTCCACGCACAGCAGCAGCACCGACAACATCTTCCTGCAGGAGCC
>GGB83NF01EOREK rank=0032223 x=1805.0 y=554.5 length=76
CCGCGCAGGTACATTATGAGATGACAATGATTAAGCAGTATTTCTACATTTTAGAATGAT
ATAATTATAATTGGTA
>GGB83NF01EY7MT rank=0032226 x=1924.5 y=723.0 length=44
CCGCGCAGGTGGCCGCTCGTCTGAGACTGCANGGCACACAGGGA
>GGB83NF01DLWWI rank=0032232 x=1362.0 y=2624.0 length=75
CCGCGCAGGTCTGTTCTGTACGGGAATGCGCGTGGGTCACGCGTGGTTCTCAGGAGATCA
GCACTGGCCGCTCGT
>GGB83NF01DIMGM rank=0032239 x=1325.0 y=676.0 length=96
CCGCGCAGGTGCGAAGATTCGACCGAAACACCGACGACAGTTCGAAGAACTCAAATGCGG
CGGATTCCGGTGTCAACTCCGAAGAATCTCACCCNC
>GGB83NF01AKBSN rank=0032244 x=114.0 y=1573.0 length=71
CCGCGCAGGTCTGGCTGGCTGACTGGCTGACTGGCTAGCTGGTTGCTGGTTGCTGGCACT
GGCTCTGGCCC
>GGB83NF01BRRVV rank=0032246 x=609.0 y=1113.5 length=86
CCGCGCAGGTCTCCACGCCGGATGCAGAGGAGAACGCGCCACACTCTGGCTGATGGACGC
AATCTGAGCCTCACCTGGCCGCTCGT
>GGB83NF01B16FZ rank=0032259 x=727.0 y=3213.0 length=107
CCGCGCAGGTGTCGTCATAGCTCTCCGGCTCAATTTACGCTTCCCTGCTGGACTCTGCGG
TGGTGTTGGGGCGTTCACCGGCAGCTCCTCCACCTTGGTCACCTCCC
>GGB83NF01DU4KG rank=0032265 x=1467.0 y=2382.0 length=75
CCGCGCAGGTCTCGTGCTAAGATTTGGTCCGAACTCGTATAATTTATTCGCAAAGCTTTC
ATAAGGTTCTTAGTT
>GGB83NF01BKPGJ rank=0032274 x=528.0 y=3153.0 length=137
CCGCGCAGGTACAATTGGAGGCTTCTTGTCTTACAACGCAATCGATCGGTCTGCCTTCTA
TTAAGTTCGATATTCCATTCAGTTAGAAGACTCGACTCATTCTGCTGCTACTCCTCTTTC
TATAATGTGTCTTCAAC
>GGB83NF01BDNR1 rank=0032278 x=448.0 y=2063.5 length=76
CCGCGCAGGTCTGGAAGACGTAGGCGGTCACGAAGCACGTGAAGAGCGTCACCAGCGGCA
GCAGGTGGCCGCTCGT
>GGB83NF01A65QU rank=0032280 x=374.0 y=1860.0 length=107
CCGCGCAGGTTGAGGAACAACAACTCTAATAACCACCATTAATCGAGTGCCAAGCCAACA
ACTCTGAAGCCAACTGAGGGAACTACGGCGAAGCCTACAACTCTAAG
>GGB83NF01EKKJS rank=0032294 x=1757.0 y=1654.0 length=168
CCGCGCAGGTCGGCTTGCTGGCGAGAGGTGTATCGATCTACTTCTCGCGCCTGCACATGG
GTCGACACATTAACCCAGGTGCGATTCCAGTTTGTACGGCCTAGGATGTTGTAGTAGCGG
ATCGCACGACCGTTGTGCGATCCGTCCACCCACTCAATGATGGCCTTC
>GGB83NF01BH5XX rank=0032297 x=499.5 y=3331.0 length=299
CCGCGCAGGTAGCACGAATCCGGCCAAGGTTTCGCCCTCGATCTTTGTCTTGTAGACCTT
GTTCTGCGCATAGTCGTAGCGGAGCAGGCTGCCTGCCTCCAAATCCACGTAGTACAGGCT
CTGCCTGGCCACATCCCAATGGGGACCCTCGCCCAGGCCGGCGTAGGAATCGGGCAATGG
TTCCACCTTGTGCGACATTGAAGATAAGCAATTAGCAAATCACAATTAACTACGGTTAAA
TTAAGCAAGATAATTACTAAACAAAACCCGCGTACTCTGCGTTGATACTGGCCGCTCGT
>GGB83NF01DTWBU rank=0032324 x=1453.0 y=2392.0 length=276
CCGCGCAGGTCCACGTCGAGCAGCTGGCGGAGGAACGACGGGCGTGGCCCAGATAGCCGT
GTCAGATGGCGGCGAGAACAACATCATCATTGTGGTGGGCGCCAACAATCGACTGAGCTC
GTGTGACGTTTCCTCGGCGAAGGCGCTCTTCCAGGAAGCCAAAGTTCTGGTGTGCCAGCT
GGAGACGCCCGTTGAGGCCACCCTGACCGCTCTGAGAGCCTTCCGGGGCGTGTCCATCGT
CAATGCGGCTCCGGCCATGGCCGACACACCCCACCC
>GGB83NF01DXKBS rank=0032338 x=1495.0 y=1430.0 length=198
CCGCGCAGGTTAGCATTCAGATCGTTTCGCTGCATGCTCTCGGTGAAGGGATCCGACTCC
TCGATCAGAGTGTAGCCATCGCCGCCTTCCAGCAGGAACTGGGGCACGATCACTTGGTAC
AGGGCCGTCTCATTGATGCTCTTGTACGTGGGCCCTATGCGCCAGCTGCGCCGTGCCCAC
GTACAAGTGGCCGCTCGT
>GGB83NF01EQM4E rank=0032343 x=1826.0 y=2300.0 length=420
CCGCGCAGGTCTAATGCACTCCAGGCACACGTCGACTGGCTCGTCCAGCGATGGAAGTCG
GACTCGGCGTGGGCGTCCATCACCTTCTCGTTGTCGTCCTCGTGGTTCTGCGTGATATCC
TTGGGACACGGCATGTTCCTGCTCTTGTAGAAGTCCCGCTCTCGGCGCGATTCATCTTCT
TGCAGTTTCGGCACCAGTTTGTACACAATGTCCTGCATGGTGCGATCGAAGCTGATGTAT
TGCAGGGGATGGGACTGATGGATGATGTTGTCGCAGGTGGGGCAGGTCTTCTTCTCCTCC
AGGTGCTTCACCAGGCAACTCTTGCAAAATGTGTGCAGACACTCCGTCACCGTGGTGGCA
TCGATGAAGTAGCCGCCGCAGATCTTGCACGTTATGTGCGGATTGATCGTGGCCGCTCGT
>GGB83NF01AHMW6 rank=0032344 x=83.0 y=3000.0 length=129
CCGCGCAGGTATGGCAAGAGTTTGAGCCAGCTCCTGGAACAGCTGAAGATCTTGGCACAC
GAACACGTCGAGAGGTCGAAGTGGCATTTGTTTGACTCGGCAATTGAATCCATTGCCGCG
GTCATCTTC
>GGB83NF01DQIN8 rank=0032354 x=1415.0 y=374.0 length=230
CCGCGCAGGTCATTCAGAAGGTCCTGAAGACCACCAAGCCGAAGACCCAAAACCGTGCTA
GCTCGAGCCAAAAGCCAGGCGGCTGTGCGATTCCAGAAAGACGCCGCCAACAAAGCCAGG
ATTCGATTTCGAGATCGAGAAAGCAGATGTCAAGGAGGAGGACGAAGGCGATAACCATGA
AGACGAGAAGCCGCAGGCCTCTGCCTTGGATGCCACGCTTGGCCGCTCGT
>GGB83NF01EPL34 rank=0032367 x=1814.0 y=3490.0 length=100
CCGCCATTCTTCTGCCAACTCCATGTTGGCAGGCGTGCTTCGTCTTGTCTGTCATTTGGG
TGTATGTTAGTATAGAGCTTCATCGAATACCCGGATCAAC
>GGB83NF01AWWDF rank=0032391 x=257.5 y=2385.0 length=58
CCGCGCAGGTGTCTGGGTCTGCATGTTGACCGTGTTGCTGCCGGCAGTGTTGGTGCCC
>GGB83NF01CU2EH rank=0032399 x=1056.0 y=3415.0 length=112
CTCGCAGCCGTCCAACTTGTTGTTGTTGTCCGAGTCGTGCATCTTGAAGTAGTGGAACTG
CAGCTCAGCCTCGGACATCTTGCTCGTATCGATTGGCACTTTGGCCGCTCGT
>GGB83NF01EG2OY rank=0032400 x=1717.0 y=2384.0 length=157
CCGCGCAGGTGCGTACCATACGCGACGTTCAGGCGGTGCTGATGTCCATGTTCCATGCCA
AACCGTGCTCGTTGGCCACAGTCTGGAGAGCGATTTGAAGGCACTCAAACTCATTCACGA
CGTTGTGGTGGACACATCGGTGCTGTTTCCCACCAAG
>GGB83NF01A8Y25 rank=0032444 x=395.0 y=527.0 length=190
CCGCGCAGGTTCTCCAGCCGGGTGACGTGCTCGCCCTCCTGCTGCAGGCACTCCACCATC
AGATCCTTGAGATCGTCCAGACACTTGTTGATCCTGGCTCGCCGTTTGCGCTCCAGCAGC
GGCTTCATCACCTTGCGGTACTGATACGTCTTGGACATCTCCATGACCATGATCGATTGG
GTTGTTTATG
>GGB83NF01COR7B rank=0032455 x=985.0 y=1077.0 length=112
CCGCGCAGGTGCAGAGTACGCGGGAGGAACGGCCGCCTCACGCTCCGGCTCCAGTTCGTC
ACGTTCCACACCCAGCCTCAAGACAAAGAATATGGAAAAGACCGGGTACACC
>GGB83NF01C0Q6O rank=0032460 x=1121.5 y=2574.0 length=127
CCGCGCAGGTCTAGAGTAGTAGTTCGCCAGTTAATAGTTGCGCAACGTTGTTGCCATTGC
TACAGGCATCGTGGTGTCACGCTCGTCGTTGGTATGGCTTCATTCAGCTCCGGTTCTGGC
CGCTCGT
>GGB83NF01AG9C6 rank=0032467 x=79.5 y=1816.0 length=273
CCGCGCAGGTGCCAACTGCCGCCGTGGCTGATCAAGTGCTTGATGTCTACATCCAACATG
CTGCCAAAAGGGCAATCCAGGGACTCTCCTGTGAGAGGGACCGTACGATTCCCAGCCAGA
TTGCGCTGGGCCGTCTAGGAGTCATAGGGCATGACCAGAATATGCCAAGTCTTTGGGTTC
CGGTTGAAATGGTCATTAAGCATCTAAAGAGAACATTATGGAACGAGAATAAGGTACTGG
GGAAGACTCACCGCTCCTTCACGCTGCTCAACG
>GGB83NF01A32S2 rank=0032474 x=339.5 y=1444.0 length=175
CCGCGCAGGTCGGAGTGGCGGAGTGGTGGAGTGGCGGAGTGGCGGAATTGGCGGAGTGGT
TTGTGGCTGCTCGGGCCACCGTGTGAATCCTTCACTATCCTTTGCAGTACTGCAAGAGCT
CCCTGTAGGTGCAGCCACCCGACTTGCAGCACAAATACGGTTACGTTCTGCAAGT
>GGB83NF01CYNG7 rank=0032486 x=1097.0 y=2761.0 length=130
CCGCGCAGGTGAACCACCAGGCTATATCTGCCACTCATTGTTGTGAGTGTGGCGATCCGA
TAGGTGAACGAAGACGCCTGGTCGTTCAGGGTTGTCGGACTTGTGCAAGTTGCCAGGAGT
GGCCGCTCGT
>GGB83NF01DLKS8 rank=0032487 x=1358.0 y=3338.0 length=110
CCGCGCAGGTACGGCATTAAACGCCTACACTTTATTTATAACCTAAAATGTTCTTACTTA
AATAGGATATTTTGTGCCACCAATTAATGGAATTTTCGCTTTTACCGTCC
>GGB83NF01CGCEE rank=0032489 x=889.0 y=564.0 length=157
CCGCGCAGGTCGCCGAATCCCTTGATGGGCGCACCAATTGCATCCTGTACCCGCGGATCT
TCGACCACACGTCTTAACGCGTCCGCGTATATATTGTTCGGGCTTTCGCTGGAGAATAGC
TCTCGGAATATGGCAAAGAACATCACGCAGGTCACCC
>GGB83NF01A3E91 rank=0032494 x=331.0 y=3719.5 length=91
CCGCGCAGGTACCATAGAGAATGCCAAGAGCGACTGAACATTACAAGCAGACGAACAACA
TTCGCGACGATTACAAATATACACCAGTGGG
>GGB83NF01AIDQZ rank=0032499 x=92.0 y=905.0 length=77
CCGCGCAGGTTGGCAGGTTCAGTTCGTTAATATCTTCTGTATGCGCAGCTGGCGGCGGAC
GCTTCTTCTGCTGACTG
>GGB83NF01CBJTM rank=0032528 x=834.5 y=2184.0 length=51
CCGCGCAGGTCAGCTTCCGCCTGCAGCCGCTGGCTTAGATCCTATAGCCGT
>GGB83NF01DPC3K rank=0032532 x=1401.5 y=3838.0 length=60
CCGCGCAGGTATCAGCCTAGCCGCCCAGAAGTACATGTCCGACATCATCGACGATGCACT
>GGB83NF01EIF3X rank=0032542 x=1733.0 y=891.5 length=261
CCGCGCAGGTGATGCGACGGCGGCGGTAAGCCGGGTCCGCCAGATTCTGCGGATCTTCAT
CCGGCAGGCGACGCAGGGTCATCTGCGGATTCACTTCATGCTTCGGCTTGACATATCCCG
GCGTAAATTCAGAGGTGGAGCCGCCACGGGAACGGATAACCTCACCGGAAACAATCGGCG
AAACGTACAGCGCCATGTTTACCAGTCCCGGAATTTGTGAGAGATAGACTTTCTCCGTGG
TGAAGGGATATGGCCGCTCGT
>GGB83NF01BM8PF rank=0032562 x=557.0 y=2625.0 length=71
CCGCGCAGGTGCATATAGTTTCTCGATCTCATCGGCATACATCTTGGACACAACGTTGCG
CTTAACCTTTA
>GGB83NF01AOAI6 rank=0032565 x=159.0 y=2240.5 length=60
CCGCGCAGGTGTTGGTAATACGTGCTCTAGAACCCTTGGTTGAACTCATGCCCATGGAAC
>GGB83NF01DTL65 rank=0032573 x=1450.0 y=1551.0 length=67
CCGGCAGGTCTAACACCTGCTTCATCATGGCGGATGTCATCATCATCAGAAGTATAACTA
AGCCTGT
>GGB83NF01AEVCM rank=0032578 x=52.5 y=932.0 length=304
CCGCGCAGGTACCGCCTCCTTCTCCTTCTTGGCGTCGATAAGTAGCTTCTCCTTCATGGC
GAACTTAATGACGGTGGCTTCCTTCTCCTTGTTGGCCATTTCCATTTCCTTGCGGCAGGC
CTGCTTCTCCTTGCCCAGAATGGCGTTCTCCCGCTGAATGAGCGTGATCATATTATCCTT
CTGGACATTGGACGTACGAAGTTGTTCCAACTGCTGTTCGTAGTTGCGCCGCTGCTCCTC
AAGCTGGGCCAAGCAGTGGACATGGGGATAGGATGTCGTTCTGTGGGGGTTGCTGGCCGC
TCGT
>GGB83NF01DSIA3 rank=0032579 x=1437.0 y=3101.5 length=230
CCGCGCAGGTAGTTCAAGTCAAGTACCAAACACACATTGTGGAGAATATGGTGGCGAAGA
GCATCTACAGGTTCCACCAAAGTCGCTATTGCTGGTGCAGACCGAGGAGTACATCGAGTA
CTCTCGCAGCGGCAAGGTTATCAAGGGCGTGGAGAAACCGAAAGCGCGCAGTATCTACGA
GGAGGATGTGTATATCAACAATCACACAACAGTTTGGGGTGGCCGCTCGT
>GGB83NF01ECMF8 rank=0032581 x=1666.0 y=3606.5 length=60
CCGCGCGGTGTGGCGCGTAACGCGTCCGTGGTGGCACAGAGTACGGCAGTGGCCGCTCGT
>GGB83NF01AZ515 rank=0032582 x=294.0 y=3355.5 length=77
CCGCGCAGGTGTCAAGCTGATCAACGACGACAATCTGTTCGAATGGAGTGGCAATCTTCG
GGCCACCGGACACCTCT
>GGB83NF01CA25C rank=0032584 x=829.0 y=1054.0 length=124
CCGCGCAGGTAACAAAACGTGAAGAAATTGTTAATGGGCTCTCTGCATCTTTTGAAATTG
CATTAAAATGTAATCGTAAAAGGAATGGCAAAACTCCCACAAATAATTATAATAATACAG
AGAT
>GGB83NF01ARW15 rank=0032635 x=200.0 y=3467.0 length=161
CCGCGCAGGTCTCGTGGTCATGGCCACATTGCAGACAGGAGCGGAGGTTTCTCTTCTCCC
TCAAGGACGTTCCTACGTTGTTATTCCGGTACGTATCCGAACCTTACCGTCCTTCTAGGC
GGTTTCTTCCACCGGAGTCTTCTTGTGCTTCGGTAACGAAG
>GGB83NF01CK8L4 rank=0032648 x=944.0 y=3658.0 length=48
CCGCGCAGGTAGCAGTGGTATCAACGCAGAGTCGCAGTCGGTACTTTT
>GGB83NF01EJWBE rank=0032655 x=1749.5 y=3016.0 length=129
CCGCGCAGGTATCAAGTCCGTGGCAGCCGATGGTTTCAACTGAATGTATGGGATATTGGT
GGTCAATGGAAGATACGTCCATATTGGAAGAACTATTTTGTCGAATAACTGATGTGCTGA
TCTATGTAA
>GGB83NF01CL8YF rank=0032661 x=956.0 y=1605.0 length=50
CCGCGCAGGTTCAGCGACTTGTAGGCGGTGAGACTTTCTTCACATTTTGT
>GGB83NF01C8I26 rank=0032666 x=1210.5 y=784.0 length=177
CCGCGCAGGTTCGAGATTTGCGACCGCACCGTGGAGCGGATTCAATTCGACGCCAAGTTC
GCGCTGCTAGCCAGTGAGCAACGCATATACCTCAAGGTCGACTGCTTATAGCCGCCGATC
CCATCCAATATCAGCAGCATTACGCTATGGGTTCCTGAAGGGCGGGAAAAGAAAAAA
>GGB83NF01DWTMU rank=0032673 x=1486.5 y=3700.0 length=98
CCGCGCAGGTCCATCTGGCGGAATGAGCCAACGCTTCATTCGCTCCACGTCGTGGCATCC
AGGCGATGCAGTTGTCCACTAAGATGCAACGCCGCCAA
>GGB83NF01A415F rank=0032697 x=350.0 y=2193.0 length=77
CCGCGCAGGTTGGCGATCCTCAGGCAGGGTTGGATACTTCGAGTTTTGTTAAAGCAGCCC
CAGGCTGCCTTCGAGAG
>GGB83NF01CE5OM rank=0032706 x=875.0 y=2548.0 length=291
CCGCGCAGGTGGGACTGGCCCTCAAGGCGACCGATAGCGAGAAGAATCTGCACACCGAGT
GGGACAACATCGACCTGCCCAGCAATGCCGCCGCTCACACGGTCTCCGTCAAGGTGGATC
ACTTCTAATCATTAAGATTCATAGCACTACCATTCACCAGCCAACTTGAACGATATACGA
AATTGTAAATAGATCCGTAGTATCATATGTGTAGTCTTAGGGCCGCAATTCCAGGGCAGA
CGAAATGAGCTGAGCAAAGAGGTAGTATAGGCATTGCTTATGGCCGCTCGT
>GGB83NF01D77TG rank=0032713 x=1616.0 y=2818.5 length=62
CCGCGCAGGTTTCTTCGGCGATAATCTCTATGTCATCGCTGGACTCGCTGTCCCTCCGTG
AC
>GGB83NF01COBG8 rank=0032722 x=979.0 y=3978.0 length=102
CCGCGCAGGTGCCGAGTAACCGTCATTACTAGACGCCAGCCAGCTGGAGAGCTCCGGATA
TTCTCCACTCTGTGCGATAGCGTTGGTGGTACGAGTCGCTTC
>GGB83NF01A4VKH rank=0032736 x=348.5 y=1855.0 length=51
CCGCGCAGGTCGTACTCTGCGTTGATACCACTGCTTCCCGCGTACTCTGCG
>GGB83NF01EK6XR rank=0032750 x=1764.0 y=1997.0 length=51
CCGCGCAGGTGCAGTGGTATCAACGCAGAGTCGCAGTCGGTACTTTNTTTN
>GGB83NF01CI8KX rank=0032753 x=922.5 y=415.0 length=111
CCGCGCAGGTCCAGAAGGTCTAGCCGAGATGAGCAGCGGAATGATGAGGAAGAAGATGAG
GACGACGACGAGGAGGACACGGAAGAGGTAGAGTCGCGTGTGGCCGCTCGT
>GGB83NF01AO4HI rank=0032769 x=169.0 y=100.0 length=195
CCGCGCAGGTCAGAGTCGCAGTCGGTACTTTTCTTTTCTTTATTGCACAACGACACACGA
CTGCGACGCTGCTGCTGAGCTGCGTCCTGCGGTTTTCTTCAGCTGCAAGAGGAAAACGAC
TGCCAGTTTCCTTTTGTCTTCCTTTTAACTTCGTTTCTTATTAATCGCGGAGCGCACTAA
CACGACCGAGAGAGA
>GGB83NF01B6L4J rank=0032787 x=778.0 y=1265.0 length=363
CCGCGCAGGTCTGTGCCGAAGAACAAGTCCAATGTGTTTGGTAGTATAACGCAGCCAGCT
GTTCTTTAGGCTCTTGTTTGATTCCGGCAATAGACTCCAAACTTGGCTGATTTGGCAAGG
CTCACAGCGTCCGTCTATTAGGGATTCAGCTGTCCATTTCTCTTTCTTCTTGACGGTGGG
AAACTTGGTGGTCACGTGCTTGTGTCCAGCATGCGAGGGTCGAATACCACACCACGGGCA
GTCGGTTTCTAGCATTATCCTGTCGTTGGGTAGCTTGCGCACCACTTCTGCGTTTTCATC
CGTCTTTAGGGAGCACCCATTGAAGCCTATGTAGAGACCGCCGAAGGCGAGGTGGCCGCT
CGT
>GGB83NF01DMW4X rank=0032792 x=1374.5 y=431.0 length=105
CCGCGCAGGTTCTTCGTAGACCTTACCGTGAGTAGGACTTCGGTATCTTCTGTGTTAGCT
TCAGTTTCCTCGACCTCTGATTCCGCTTCGCAAGGCACACAGGGG
>GGB83NF01BZU1N rank=0032796 x=701.0 y=1625.0 length=223
CCGCGCAGGTATATCCCAGAACTTCACAACTTCCCTGACAAACCGATATGTCATTGGATG
TTCACAACCTGTATCCATGAAACGTAATGCACGTCTTTACCTGCCCGTCGCTTTTGCTCC
ATTAGCCAGAGCAAATATGCTGACGTCCTGCCACCGGAGAAACTAACGACATTTATCATG
CAGCCCTGTCTCCCCATNTCGCTTTCCTACNCCAGAGCCACGT
>GGB83NF01A5BMI rank=0032797 x=353.5 y=2184.0 length=250
CCGCGCAGGTCTTGCTGTCACCATCGGCATCTGTTCCATCATCGCCAGGTTGGCTTGGAT
CTGGATTGCTGGAGCTACTGCCGTTGCTCTCGGCCAAATCGTTCTGGTCGAACCATTCGT
GTATTCCGGCGTTGGAGCCGTGTCATTGGCGCTGGGCGGCGGGTAAGTCTTCCGCAGCTG
CTGACGGGCGGGCATGGACGGATCTTTTCCTACGCTCGACGCACTCCGTCTCGATCTCGT
AGTTCTTGGA
>GGB83NF01EKQMK rank=0032829 x=1759.0 y=1338.0 length=116
CCGCGCAGGTCAAGTATTCACCGATCTCCTGTCGCTTGTTCAGAAGTCGTACTTCTCTAG
AGCCAACTTCAGGAGTACGTACTCCAGGCTTCGAATGCCTCCGAGATTGTTTGGAT
>GGB83NF01ED2XT rank=0032834 x=1683.0 y=1999.5 length=242
CCGCGCAGGTAACAATGGATAAATCCTGGCCGTCCATCACAATACTATACAGCACACCTG
GACACTCTACACTCTGCTCGGATTGGTAACGTTCCTAGCAGTCATCTTATGGCTGCACCG
ACGAACGAAACACATCGTCCACATCCACGAGGATCATCACGTACCAATCTTCGCGTCATC
CATACCTTCGCTATGGCCGTCACTTCGAACTGGGGGNGGGAGGTACTACCCACCCACCCA
CC
>GGB83NF01EN2TV rank=0032836 x=1797.0 y=1473.0 length=261
CCGCGCCTGGCGGACGGAGGAGCTGCGTATCAAGTCCAACAAGGAGCTGCACCAGCTGTG
GTTCGTGCTCCTCAAGGAGCGCAACATGCTGCTGACCATGGAGCACGAGTGCAATGACAA
AATGGAAGTCTTCCCTAGTCCGGAGCGCATCGATAAGGTGAAAATCTCCATGGAAAACCT
GGAGACAGTAGTGAGGGAGCGGAACAAGGCGTATCACCTGCTGGAAACAGGTGAAACGGG
TGAACGGCCCTGGCCGCTCGT
>GGB83NF01BIQNQ rank=0032839 x=506.5 y=1508.0 length=177
CCGCGCAGGTGCGATGAGGACTTTGAGCAGCGATCTGTGGCCACTGGGTCTGGAGAACTT
TAGTTGGAGCCTTGGACCAGAAAGACAAAGGTAAGGAGCAGCAAATACCAATGGAGCAGC
TCCAGCGGAATCGAAGAAGCAAAGAAGGCCAAGGGCAAGAAGATGGTGGCCGCTCGT
>GGB83NF01CRS4J rank=0032841 x=1019.5 y=2977.0 length=196
CCGCGCAGGTGTCCTGGCATGCCCAGCGGAACAGCACACACATGTCGCGGTGGTTACGTC
CGTCACGTTCACGCATCAGGCGGATATCGTTAGCCCACCCAGCAAAATTACGGTTTTACT
TGGTCTGATGGTGCGATAGTCTTCACCATGTCAAACATCCACTCTGCGGCGGTCAGGTCT
TCTGCTGTCCCCCACC
>GGB83NF01EMMQF rank=0032844 x=1780.5 y=3589.0 length=49
CCGCGCAGGTCCTATTGGGTAGGACATGAGATGCCAGAAACAATGACCT
>GGB83NF01AHBT6 rank=0032851 x=80.5 y=924.0 length=47
CCGCGCAGGTGTGGTATCAACGCAGAGTCGCAGTCGGTACTTTTTTC
>GGB83NF01DJKKY rank=0032872 x=1335.0 y=3936.0 length=72
CCGCGCAGGTGACTCCGGATCCGAGGACGATAGCGAGGAGCAGGCGATACCACAGAGCCA
GAGAACGCCAAG
>GGB83NF01ESA99 rank=0032878 x=1845.0 y=2447.0 length=76
CCGCGCAGGTTCTTGTGCCGCATGTCGTACGGCTGTTCCACGTAGCTCAGAAGTTCCAAA
GCTTTACGGAATTCCG
>GGB83NF01DVHWV rank=0032887 x=1471.0 y=3293.0 length=140
CCGCGCAGGTCTGGTTCGCCAATCGATGTTCACGACCGCTTCTGGCTCCTTGAGGCAAGT
TTCAGTATTCTGTTTGGGTTTCAGCTCCGGAATGATTTCCTGCACATCGTTGGGTACTTT
CAACTGACTGGTTTCTTTTN
>GGB83NF01CJJ8O rank=0032889 x=925.0 y=3238.0 length=105
CCGCGCAGGTGGCACAGACCTCTCACGTATATCGCATCCGCCGATGTGGTATCCAGTTTC
ATTACACTGACCGCAATGTCCAAGGCCTCATCACATCGCCCCAAA
>GGB83NF01DHI1P rank=0032902 x=1312.0 y=2843.0 length=187
CCGCGCAGGTACTCATCGACGTGCCGGCAACATTGGCGGTGGTGGCGAGAAGGGTCGCGT
CTGGCCAGGCACAAGATGCCGGGACACATGGGAACCGGTGGCGCATCATCAAGGGTCTGC
GCGTGTGGCGCATTAACACCAAATATAATGTTATGTGGGTGCAAGGGAGCTCGGTGGCCG
GCCACCG
>GGB83NF01C70YB rank=0032920 x=1204.0 y=1857.0 length=139
CCGCGCAGGTTAAGTCCTTTACCGTAATGTGCAAGGACTTTAAGTTAGTTTCGAGTGTGT
GTTGGTTGTTGTTGTGTGTGTGTGTATCTGTGTGTGTTGTACTCGTGCAGGACACGCGTA
CAATTAGTTGGCCGCTCGT
>GGB83NF01B036U rank=0032923 x=715.5 y=2788.0 length=185
CCGCGCAGGTTATGGCAGCGTGATTTCACGGTCGAGCGTCAGCGTCCGGGTCTGGCTGTT
CACCGCCTAGCACACGACCACCGGTGCTGATACCGGCATAAGTCATCATCGCAGATTTCA
ATAACATCGCCCGGTACATGGCGAAGCCCTTCTGCGCCGACGCTGAAATCCACGTGGCCG
CTCGT
>GGB83NF01D3971 rank=0032928 x=1571.5 y=3631.0 length=123
CCGCGCAGTCAGTGGTGGCACGGAGCGCACGACTTGGTTGTGGTAAGCGGACGGCCAGCT
GCTGCATGTGATGGTGGATCAGTGCGCACAGCGGTACGCCGTTGGCATACAGGTGGAGTA
CCA
>GGB83NF01DU8PM rank=0032933 x=1468.5 y=3656.0 length=214
CCGCGCAGGTACCAGAGAGACTTTGATGCTCTGTGCCAGCGCTACGAGGAGCCGCAGAGC
AACAACCGTTGGGACAGTCCGCTGGTGGTAGTCTTGCCCAAGGACACGCTCGACATGGAG
GCCATCTACAAGGCCTTGTACGAGTCCCAGCCACTGCCACCCAACCACGAGTACTTATAA
TAGCACCGCCTGGGAACGAAACCAAACCTAACCT
>GGB83NF01BHJRG rank=0032937 x=492.5 y=3258.0 length=118
CCGCGCAGGTTTGAACTGTCGAATTGGATTCCACAGAGGACGCGAAAGTGCCAACGATTT
GGATGGAGATGGAATACCCGATGACGAGGACGATGATATCGATGGGACGGCATTCCGA
>GGB83NF01AJSCW rank=0032960 x=108.5 y=958.5 length=50
CCGCGCAGGTACTGGGTTTGCCTGAGCAGATCCAACGCTGCATTAAATTT
>GGB83NF01BIATI rank=0032975 x=501.0 y=1460.0 length=270
CCGCGCAGGTCGCTCCTTCTGTCGCGCCTCGTTGATCTCGGCGACGGCGTTGCGCAGTTT
GGAGTAGCCCAGATGCTGTTTACCCATCAAATGGTCCTCGATCCGCTGCTGTGCATCGCC
GACTATCAGGAAAGCGCCACAGATTTCGCACACCTTCATTTGTTTCTCGGGCATGGCATC
ATGCGACCAGCCAGCCGCCTTGCTATCCGTCTTCTCTGACGTTTTGTCCTCGCTGGCTGC
ACCAGCTGCTTCACCGGCATGGCCGCTCGT
>GGB83NF01DGGAT rank=0032984 x=1300.5 y=1779.5 length=76
CCACGCCGGAGGCTACCGGTGATGCAGTCGATAACGGTGCGCAGCTACCACGATGTGATG
ATCAGCCTTCGAGCAT
>GGB83NF01B3UCN rank=0033005 x=746.0 y=3029.0 length=55
CCGCGCCTTGTTGACATCCTGCTCGGCTTGTCTGTGAGCTTCTGTGTTGTGTTTT
>GGB83NF01BMN0H rank=0033011 x=551.0 y=383.0 length=410
CCGCGCAGGTGCGAACTGGACTACAATAGCACCACGGATGATGCCCAGCCGCAGGATTTC
CGGGTACTCAACTATGTGGTGCATCCGGCGTACGGCGAGGATGATGACACGGGCAGTCGC
AAGAACGACATTGCCGTGGTGGAGCTGGAAATGGAGGCGACTTTCAGCGAGTATGTGGCA
CCTGCCTGCCTGCCGCTCGATGGCGGAAATGAGCAACTGCAGGTGGCAGCCGCCGGATGG
GCGCCACCTCGGAGAGTGGACACGCCTCGTCGCATCTGCTCAAGGTGAGTCTCGATCGAT
ACGATGTGGCCGAGTGCAGCCAGCGACTGGAGCACAAGATCGATGTGCGCACCCAATTGT
GTGCGGGATCGCGGTCCACCAGTGCGGATACTTGTTATGTGGCCGCTCGT
>GGB83NF01CFUC1 rank=0033039 x=883.0 y=1763.0 length=368
CCGCGCAGGTCTGCTCATTTATGCCGGAAGTAAGCAGCGCGATGACTTCATAGCCGTGTA
TCTTCTGGACGGTCGGGTGACATACGAGATACGGGTGGGTGCACAGTTGCAGGCCAAGAT
CACTACCGAGGCGGAGCTGAACGACGGCACCTGGCACACCGTGGAGGTGGTGCGGACCCA
ACGCAAGGTATCCCTGCTCATCGACAAGTTGGAGCAGCCGGGTTCCGTGGATCTGAATGC
GGAAAGATCCGCTCCGGTATTGGCTGTCGAGTTGCCCATCTATCTGGGCGGAGTTAACAA
GTTCCTGGAGTCGGAGGTTAAGAATCTCACCGATTTCAAGACTGAAGTACCGTACTTTGG
CCGCTCGT
>GGB83NF01C7QW7 rank=0033080 x=1201.0 y=1145.5 length=370
CCGCGCAGGTAGAGCCTCCACCCACTTGACAGCCACCTCGCCCAGCATATTGGTGGGCAT
GTCCAGCACCGTGTGGATTAGGTCGTGGCATTCGCGATATCGCGTCATCAAGTAGGCCAA
CTTCGGGTCCTCCAAAACCGCACGGCCATGCGACTGTCCGGCGTGACTTGATTATCTTTC
AGAAACTTTACGTAAGCGGCTCCAAAGGTATCCGGTGGCAAAGTTTCCAGATACTTGAAG
TCAATGGTGCTGGTGTGGATGCGGGGCTTATCAGCCATGATGCGCTGACCCTCCTCGCTG
GCTTGCATGGTGTCCAAAATTGTCCATAGAGCATCCTCTCCAGTCGTCTCACCCAAACAG
GCGATCATGG
>GGB83NF01CY661 rank=0033082 x=1103.0 y=3739.0 length=45
CCGCGCAGGTTCATCAAAGCAGCAAGTTCATCATAACCGCCACAT
>GGB83NF01C1LV2 rank=0033088 x=1131.0 y=1408.0 length=52
CCGCGCAGGTAGTTGCGATCTCCAGATCGGCGGCAGGCTAGGCCTAGCTACT
>GGB83NF01BG1KQ rank=0033090 x=487.5 y=168.0 length=151
CCGCGCAGGTCGCGGGAGTCTCCGTTACACCATCGAACCGAAACCTACGGGAGCGGCGAT
GTGAACATAATCTGAATCCCATTCTACTCCGTTAAGTGTTGTTTGTACGGGTGTTGTGCG
TGTGCGTGTGCTTGTGTGTGTGTGTGTGTGT
>GGB83NF01CR0TY rank=0033092 x=1022.0 y=676.0 length=109
CCGCGCAGGTCCTCATCGTAAAGCTCGCCGGGATCGCCGCTTAATGGTATCCTTGGCCAG
GGTGGCGTTCAGTCCATGGGCGTGTTGGATGACCCACTGATGGTTGGGC
>GGB83NF01EMSSZ rank=0033094 x=1782.0 y=3265.0 length=217
CCGCGCAGGTTTCTTGCAGATGTCAGCTTTGTGTCCTCTTGAATTACAGTTTGCGCATCG
TATGGCATCTTTGTAGTCGGTTGGCTGTACAGGTGGCTCCCTCCGAGCTGGCTGATGCGT
TGTACGAGAAGTCCGGAGTTAACAAATACATGAAGGTGGATGCATAAATACAGACTTAAC
TATATATAGTTGACGTTTTGTATGTTAGAACATTTTA
>GGB83NF01EDZ1H rank=0033104 x=1682.0 y=2339.0 length=203
CCGCGCAGGTGATGATGGAATATTGGAGATTTCACAGGGAAAGACGATTAAACAAGCTGA
AGATTTAACGGCAAATGACAAAAGTCCTTGCTCCTGTGTTCCCTGATGGTCGTCCCAGAG
AACGGTGGTAGTCTTCCTCGATCTTTCAAGCTGGAATCTTTTATGCAAGACAGCATCTGG
CTTTAACTTTGGAGTTTTTAGTC
>GGB83NF01C5U58 rank=0033111 x=1179.0 y=3454.0 length=111
CCGCGCAGGTGGACAGGAGCTGTTGCTTGATTGGCTTAGTGGTGTGGTGTCCGTGGTGTA
GGTGTAGGTGGGGTAGGTCGGGGTGGTAGTATAGGTGTACGTCGTCGTCGT
>GGB83NF01A6J5O rank=0033146 x=367.0 y=2554.0 length=156
CCGCGCAGGTTCGTGAGCGGGCAAACTTTATCTGCCACCTGGAGGGCCTCAAAAGGAATG
CCCAGCTGGCCTTCGACCTGAAGGCGGTGATCGATGAGAAGGAGGAGCTGATAACCGAGC
GGGATGCCTACAAGTGCAAGGCACACAGGGGATAGG
>GGB83NF01ARJ3H rank=0033157 x=196.0 y=3051.0 length=425
CCGCGCAGGTTCTACAGGATGCTGCAGGAGCTTTTCTCGCGAAACGGATTCACCTTCTGT
GTGAAGCCGCTGAGCAGGCAGTCTTCCTCCTCGTGCTCCAACATGTACTTCATCATCAAG
GAGCATGCCACCGAGACGGGCATACGCTCCATCTCCACTTCCCGCCGTAGCTGCAAGTTG
ATGGAGCGCTGCTGTTGCAAATTAGCAGCCATTATGTCCAGGACGGCTGTCTCCGCGAGA
CCTATGGTGGTTGCTGGGATGCTAATACTGCTGTAATATTGATTTGATTCAATTTGAGTT
GTGCTTATTTCGATTTCCCCAATATTGTAAGCGAGAAATATGCGCTCTACTTCTCGATGA
AATATTTTATTGGGGGCGCTGAAAAATCAATCCCCGCGTACTCTGCGTTGATACTGGCCG
CTCGT
>GGB83NF01EOVMY rank=0033163 x=1806.0 y=1944.0 length=76
CCGCGCAGGTCACGTTGTGCGTGATGAGGCGGGTGAGGCGCTCTGGCAGTTCCCGTATCA
GGACCACGTCCCGCCG
>GGB83NF01BMXGY rank=0033167 x=554.0 y=352.0 length=83
CCGCGCAGGTCTACATCTGTATTAACGAAGCGCTGGCATTGACCCTGAGTGATTTTCTCT
GGTCCGCCGCATCCATACCGCCA
>GGB83NF01B2CNF rank=0033172 x=729.5 y=3065.5 length=148
CCGCGCAGGTGTTGGTGGCCGCCACGGCGATGATGCGTTTAACGCAACCGACGGTGGAGC
CAAGCCAGGAACTGCGGCCGACAGTCTGGATATGTTGGAGTATCCCTCCTGACAATGACA
AAATAACCCGACCAGGATTCATTCTTCA
>GGB83NF01BFPQD rank=0033174 x=471.0 y=3699.5 length=75
CCGCGCAGGTATGTGCACCGGCACTCACGGCTGTACCGGACAATGAGTGACTGTGGCTGC
CCTGACTGTCCGTTT
>GGB83NF01D00OA rank=0033185 x=1534.0 y=2840.0 length=130
CCGCGCAGGTGTTACCAAGATGCGTTTGCGAGGCAGCGGCAACTCGATGCCGGAGACGCG
GAGAGACTTGTCCAGTCGGTCGAAGTCATTATAGCGGCGCAAAACGGTCCAGTAGTTCTT
GTTGCTGGCG
>GGB83NF01CDS6U rank=0033191 x=860.5 y=1140.5 length=163
CCGCGCAGGTGACTCAATCTCGATCTGCTTGCGTCGCTCCACCACCTCGATCTGAATCTC
CTCGTTACGGATGCGCTGGCGGATCTTGGCTGCCTGCAGCTCGTAGGCCAACTGCGATTC
GGCCTTGGCCGTGTTGATCTCCTGATCGAAATTGGCCGCTCGT
>GGB83NF01AN4Q9 rank=0033194 x=157.0 y=2947.0 length=129
CCGCGCAGGTGAACCACCAGGCTATATCTGCCACTCATTGTTGTGAGTGTGGCGATCCGA
TAGGTGAACGAGACGCCTGGTCGTTCAGGGTTGTCGGACTTGTGCAAGTTGCCAGGAGTG
GCCGCTCGT
>GGB83NF01A4PS0 rank=0033198 x=346.0 y=2578.5 length=70
CCGCGCAGGTCAATAATTGTGTAGTAATTGATCCGTGGCCAGCTTAAGTTAAATATTAAT
TCCATCTTTA
>GGB83NF01AGQHW rank=0033200 x=73.0 y=1938.5 length=61
CCGCGCAGGTATCTACGGCGCAACAGCGGTACAAGGACTTGCTGCACTGAATCGGGCTAA
T
>GGB83NF01DTTQF rank=0033209 x=1452.0 y=3125.0 length=242
CCGCGCAGGTCGCACAGCGCGAAGGCATTAACGCCTCTGCCCGTTACCCGAAAACTGGGT
GACCACCGGCGATCCGGCGCGTGAGTTCACCATGATTCAGTCAGCACCGCTGATGCTGCT
GGCTGACCCTGATGAGTTCGTGTCCGTACAACTGGCGTAATCATGGCCCTTCGGGGCCAT
TGTTTCTCTGTGGAGGAGTCCATGACGAAAGATGAACTGATTGCCCGTCTCTGGCCGCTC
GT
>GGB83NF01A64D0 rank=0033221 x=374.0 y=102.5 length=116
CCGCGCAGGTAAGAGCGAGGCAACGAAGCCGCTAGGGAGGAGGACTTCTTTGCCCAGTGT
GACAATGAGGTGGACTTCAATGTCCAGAACAACAATGTCAGTAAGGATCCAAACCN
>GGB83NF01C6NEZ rank=0033235 x=1188.5 y=3193.0 length=325
CCGCGCAGGTTTAGGTTATAATCCGCATGCAAATCTTTCTATCCACAGCGAGTTCATATG
GCTTGGGCACGCAGCAATCCTTGCCAGGAAGCGGGTGTCATACTCGCCCAAGCGTATTCT
CCTGAGTTTATATGACTTGGGCACGCAGCGCGAGCAATCCTTGCCAGGAAAGCGGGTTTT
ATACTCGCCCAAGCGTACTCTCATGTGTGTACTAACGATGCAATGGGGCGGCCGTGAGAA
CGAAGCGACTGGTGATTAGCGAGCCACCACATAGTTTCTCGCCTAGCACCTTCACCATCC
ATGGGATTTGAGAATAGGCCTGCGT
>GGB83NF01B2BPP rank=0033240 x=729.0 y=1851.0 length=153
CCGCGCAGGTACTACATCTCCATTCGCGGCGACAACTCCGGCTGTTGGTCCTCCGTTGGT
CGAGTGGGTGGCAAGCAGGAGGTGAACCTACAGTCTCCCGGCTGTCTCAGCCGTCCAGGA
ACCGCCATGCACGAGCTGATGCACGCCCTCGGC
>GGB83NF01D8WNV rank=0033246 x=1624.0 y=2249.5 length=102
CCGCGCAGGTGTCTAGGATGCGGATGGTGCGGTCGTCACTTCCGGAGAGCAGGAAGTGTC
CGCTGGGATGAAGGCCACATCGTTGACCGGCGCCGAGTGCGA
>GGB83NF01DDOQ3 rank=0033253 x=1268.0 y=3837.0 length=136
CCGCGCAGGTTCGTCCAATCGCTAGATCCGGCTCGAATCACGTAATATTGCGGTTTACTG
TACTCCAGCACACAGTGAGCAGCAGTCAAGATGATGTTGGGCGAATGATGGTTCCACCGC
ATGCATGCCGGGTGCC
>GGB83NF01D5PTO rank=0033254 x=1588.5 y=874.5 length=49
CCGCGCAGGTGTGACGCTTCGGTATCGCTCTGCTGCTGCGCATTTGTTC
>GGB83NF01CWQ6V rank=0033266 x=1076.0 y=277.0 length=81
CCGCGCAGGTGATTGCCAGGCTTAATGAGTCGGTGTGAATCCCATCAGCGTTACCGTTTC
GCGGTGCTTCTTCAGTACGCT
>GGB83NF01EUA7U rank=0033280 x=1868.0 y=1464.5 length=337
CCGCGCAGGTGTCATATTCGCATGCTCCTCTGCGGCTGGGTAGCTCCCTCTTGATGAACA
CAGCTTGGCGCACGGCGGAGGAACTACTCGCATCAGGTACCACAGTTGGTGTGGACTGAG
TGGAATTCCTGCTACTGCTCGGCGTGCTTGGCGTGACAGCCGCTGAGTTTGGTGTCAAAG
GCGCTGTTTGTGAAGGTCTTGTGGTTGCTTTGATGATTGTGTTGGGCGGCAGTGAATTGA
TGGCCACTCCCAGACTTTGAGTGTCCTTCCTCGCCAGCATCTGGAGCTGATGGCCAGAGG
ATCCACTCGGACTAGTCTGAACCACATGGCCGCTCGT
>GGB83NF01B5BQ5 rank=0033286 x=763.0 y=2607.0 length=107
CCGCGCAGCTTCTGCTTGTAGTGATACTCCTTAAGGTAGCTCTTCAGCCGACCGGGCAGC
TCCATCTGGTTGATCCCGCGTACTCTGCGTTGATACTGGCCGCTCGT
>GGB83NF01BVLL0 rank=0033292 x=652.0 y=3478.0 length=85
CCGCGCAGGTGGCAGTCGGAGCACCGAACGCAATTGGATTTGGCATATCCTGAACGCTTC
AGTGCGCTGTGAACATACTCCCACG
>GGB83NF01AOAX3 rank=0033297 x=159.0 y=2777.0 length=178
CCGCGCAGGTGCGGCGGACGCGTCTTTATGTGCGGTCCGCTGCGGTGCATCTGCTGCAGC
GATGCCATTCCACGGACGGCGGTCTCATAGCTGCACTGGATGGCCTGCGAAGCCAACTGT
TTCGTAATGCCAAAGGATTGCCGCAGAAATTCATGCTCTTGGAGTTTTGTTCTAGTAG
>GGB83NF01CSKMQ rank=0033298 x=1028.5 y=1760.0 length=110
CCGCGCAGGTAAGCTGCGATCAGCCTTTGACAGGCGCGACGAGAACAAAAGGTCAATGGC
AAATTGCTTTGCTGGCTGTGTGCCTGCGCCTACAAGCGAGCTCTACTCAA
>GGB83NF01CGO02 rank=0033307 x=893.0 y=548.0 length=192
CATCTCAATTCATTTGGGAATGTGATTGTTGTACAAGCGTTGAATGATTTATACAACGTT
CTTAAATGAGTGCCTTGGGAACAAGCTTTGAGAATGGGTTATGTTGTGATATGTAGCTAT
TATGGTCGTATAACTTCGTATAATGTATGCTATACGAAGTTATTACGTCCTGATATCATT
ACTATGTTTTCT
>GGB83NF01B0NRH rank=0033314 x=710.0 y=1979.0 length=141
CCGCGCAGGTGCCACATTAGCCAAAGCAACCAAAGCATACCAAGCCTCCCAAGCCTGCCA
AGCGGCAAAACAAGACGAAAGATGGCAAAAGCTGAAGGCAACTTTAACGGCGGCCATGTC
ATCGTCGCTGCTGCGACGCAA
>GGB83NF01DD9OO rank=0033327 x=1275.0 y=2294.0 length=314
CCGCGCAGGTTGTGGTGGACGGGTGGCGGATATCGGGGTGGCGTCTTGTTGCGTGCGATG
AACGTGTCCGGACAATCGACGGCCATCTCACGGTGTGGACCGTTATCTTGGTTCACGGAC
AACATGGTCAACATTTCCTGGTCAATCTCCCTGATGTCGCCCGAGTGCGTGCGATAGTGT
TGCTGCTGGAGCGGATGTTGCTGCTGCAGCTGCTGCTGCAGTTGCAGCTGCTGCTGGTGG
TTCAAATGATGCTGACCGCTTATGTAGTCATCCGGCAGACATGGCTTCAAATCGTCGCCA
TCCTGGCCGCTCGT
>GGB83NF01DVSI0 rank=0033330 x=1475.0 y=666.0 length=210
CCGCGCAGGTATGGTCGCACTGATTAGCTCACCGAACGTTCATTGAATTGTTTGATTATC
TCGAATAACAAGCTATTTCTCAATTTCCTGACAAATGACATCGATTGCCAAGTCCATAGT
ACTATTGGCATCCCTGGCCACGTTCGCTTACTCCCTGTACGTGGTTGGCAGCCTGATGAT
GTTCCTTTCGACGCCTCGTTCGATTTCCAA
>GGB83NF01A3IKQ rank=0033336 x=332.0 y=3896.0 length=94
CCGCGCAGGTGCAGTGCCTCCGTCAGCCGGATGAGCCGAGTGCTGCGCCAGTGTTGTGTG
GAGATCTGCGGCGGAGTCCACGAAGACGCAATAC
>GGB83NF01AFH3V rank=0033342 x=59.0 y=1753.0 length=56
CCGCGCAGGTGCGGCGATGCACCAGACGCGGGCGCGACCCTCCCTCGTGCATCCGG
>GGB83NF01BX67T rank=0033373 x=682.0 y=1911.0 length=79
CCGCGCAGGTGGAAGACTGGCTGCAGGCAGAAATGCAGGGGTGAGATTGTGGCGCTGGTC
CACAGCCACCCGCGGTGTN
>GGB83NF01B2TYJ rank=0033380 x=735.0 y=921.0 length=195
CCGCGCAGGTGTGTCGAGTGTTTGTGCGAAGCATTCAACACTCGACACTGCTGCGCTGAT
TTGATATCCTGCCACTTCCTGGCGATTCGGGGATGCGTGTGTGTGTGTTCACTTGATTGA
GTGCACTGCGCTCGATTGGCGTGTTCGATCTGTCGGTCAGAAGGCAACCGGTAAACTGTC
CCCGCGTACTCTGCT
>GGB83NF01EN2FZ rank=0033385 x=1797.0 y=973.0 length=50
CCGCGCAGGTCTGGCATTGTTGATCAGTATTTGAAGCTAGAAGCGAACCG
>GGB83NF01BFI95 rank=0033408 x=469.5 y=3531.0 length=48
CCGCGCAGGTATCGTACAGGTCGCAGATTACAGCAACTGCATCCTCCA
>GGB83NF01AS16H rank=0033435 x=213.0 y=3511.0 length=467
CCGCGCAGGTACGTGCCTTCTGGTGCCCGTTCACCTAGACGGCATGCACGTTATAGAGAT
GCCCAGTGACCTCTACTCCGCAGATACGGTGCAGCCGGCACGCTCTCTGACCAAGCTCCA
GTCGGAGGTGCACGTGCCCGAGGGCGGAACCGTCTACGACTGCGTCTGGTATCCGCACAT
GAACAGCCTGCAACCAGAAACCTGCTTGTGGCTGGCCACGCGGCAGCACGAACCCATACA
CATGTGGGATGCCTTCGACGGTTCCCTGCGATGCAGCTACAGTGGGTACGATGCCGTAGA
CGAAGTAATGGCGGCCATTTCCTTGGCCTTCTCCCATGACGGCGAGCAGATCTATGCGGG
ATACAAGCGCTGCATCAAGATCTTCGACACCAGCAGACCCGGACGTTTTTGCGACGATTA
CCCTGTCAAGTTTGCCATATCCTGCATTGCACAGACTGGCCGCTCGT
>GGB83NF01A0YMX rank=0033444 x=303.0 y=3527.0 length=156
CCGCGCAGGTCTGCAAGGCGGCGCTCCGCGAGAACAATGGCATTATCCATAAGAACCACC
AGGTCTTCATTGTGATGAATCCCATCGACCTAAACCTTGAAAGCCCATCTTAGCACAACC
GTTCACCTGCGAAGTTGAGCACAAGTGGCCGCTCGT
>GGB83NF01CB4T0 rank=0033447 x=841.0 y=742.0 length=288
CCGCGCAGGTTCCATTTGAACGGGAGGCGGGTGATAGCCACCGGAGCAGCGACTGCCGGT
ATTCCCCTATCGACCACATCCAAATCGGAGGCATTCATGGTACTGCCGCTCTGAATGCTG
CTGGCATTTGAGGATCGCTTGGTGCTCACCATACTGATGCTACTGATATTGGCACTTGCT
CCGGGCATCTCCTGTTTAGGTGCCCCTACGTATCCCATTTCTGACTGGCACTACCGTTTC
ATTGCACGCAGCGGCTGGCGAGATGCCGGTTTNACCTTGGCCGCTCGT
>GGB83NF01B3XHZ rank=0033450 x=747.5 y=3013.0 length=53
CCGCGCAGGTCTCAGTTCGCTGCACTGCTCAATGCGCCAGCGTGGCCGCTCGT
>GGB83NF01CRA12 rank=0033451 x=1014.0 y=40.0 length=180
CCGCGCAGGTACACACGAACAACTGGGCGGTGCTGGTGGACGCATCGAGATTCTGGTTCA
ACTACCGGCATGTGGCCAATGTGCTGTCTATCTACCGCTCGGTAAAGAGACTGGGCACTC
CTGACTCCCAGATCATACTGATGATCGCCGACGACATGGCCTGCAATGCTAGGAACCACG
>GGB83NF01AKXTK rank=0033467 x=121.0 y=1446.0 length=298
CCGCGCAGGTCTTGAGATCCTTGGCTTTCTCTTCTTGAGCAATTGGTTTCGCTTCCTCTG
GCTTAACTTCCTCTGCCTTAACTTCCTCTTTGACCAAAGACAAAGCTACTGGTGGCTCCT
TATCCTCGACAATGGCCACAGGAATATCGATCGCCTCCTTGGGCAAGTTGAGTACTCTGG
CTTGGCTAATGGCCAGGAAACCAGGATCAAGGCAACGGGCTTCATTATCGCGACTTATCT
CCTATATCTCCTTCGATTTCAAGATGTGTTCACTAGCGCCTCACGGCCGCAACTCCCG
>GGB83NF01BNVQA rank=0033473 x=564.0 y=3792.0 length=69
CCGCGCAGGTGATCAATTCACAGTCAACTTTGCCAAAGGCGGCTTCAAATGGGGCGTGGC
GAGTGGGAC
>GGB83NF01C2AND rank=0033480 x=1139.5 y=727.0 length=275
CCGCGCAGGTACGGACAAGCGATTCCAGCCGGTGCACGACCTGACCATTGGCGTGGAGTT
CGGAGCACGCATGATCACCATCGACGGCAAGCAGATCAAGCTTCAAATCTGGGACACGGC
TGGGCAGGAGGCTTTCAGATCTATCACACGCTCTTATTACCGCGGAGCTGCTGGCGCCTT
GCTGGTGTACGACATCACGCGACGGGAGACCTTCAACCACCTGACCACCTGGCTGGAGGA
TGCGCGTCAGCACTCGAGCTCGAATGGCCGCTCGT
>GGB83NF01CS7KR rank=0033491 x=1035.0 y=2825.0 length=139
CCGCGCAGGTCCGATACCTTGTGTGCAATTGCATCAGATAGTTGATAGCCTTTGTTGTCG
TTCTGGCTGAGTTCGTGCTTACCGCAGAATGCAGCCATACCGAATCCGGCTTGTGATTGC
GCCATCCCTGGCCGCTCGT
>GGB83NF01CW7L2 rank=0033492 x=1081.0 y=1080.5 length=273
CCGCGCAGGTCGACTCGCTCATCATAAGCCGCATGCAACCCGAAGTCCACTTCACGATGG
AATGTCCATCCTCGACAGCTTCATGAAGCCCTGAGCGTGAGAAGTACCTCGTTCTGTACA
TCCATACGTACATCCGTGCATATGAAATGCGATCTGTACCTTGGAAAATCTCGGTGAACT
ACCGCAGAAGACATGAATAGGTGTAGGTTGTAGGCATAAATATAGGAAGAGTATATACTA
CCCGCGTACTCTGCGTTGATACTGGCCGCTCGT
>GGB83NF01BK3XP rank=0033499 x=533.0 y=1435.5 length=274
CCGCGCAGGTCTACACATCCGCTCCCTGCGCATCAGAAAGTCGCCAGCACTTCCACATCC
CAGACCACGCCCAAGCCAGTTAGCAAACGAAAGGTCGTTCATCTGGAAACGCCTCTAAGA
AACGGACGCAAACGAGTGCTGAGGAGAAGTCCTTCAAATTCCAACTCCCGATCACTGCGG
TCAGGAGATTCAACGGCTCTCTCTTCGCCCCGCGTTTCGTCCGCGGCGGAAGCAGCAACG
CCTAGACAACAGGAGTACCCGGCGACAGCAGATG
>GGB83NF01A0OSA rank=0033518 x=300.5 y=3048.5 length=52
CCGCGCAGGTGGTGGGACAACAACAGTCGCAGGGACAGCAGATCCACACGCA
>GGB83NF01C9N6I rank=0033529 x=1223.5 y=792.0 length=291
CCGCGCAGGTCTTCGATTCCAGTTGAGGAACCAGCCAGGTGTGCCAACGAGGATCTGCTT
ATCCTGCTTGCTGGATCTGAACGATGCCATCGCATTCCGGGAGCGCTGCATCAGGACCAA
TTCGTCTTGGTTCGAAAAGCAGGGCAAACAAGAGGATTCGGACACTGAGACTGCAAGGGA
AGGCGGGAATAACAGGTTAGAAAGTAGGGTGGATGTTATGCCCATTAGTATTGCACAGCC
GCAAAAGGAGAAGGGATTCTACCACAACGCAGCAAAGAAAGTGGATGGAGT
>GGB83NF01BWU09 rank=0033532 x=667.0 y=907.0 length=282
CCGCGCAGGTTTGAGCGGCAGGCGCAGAACGCCGAGTTTCGGTGTCGGACCGCGACTTAT
CCCAGGAAGTGAAGCACAAGCCCGGCCTTAAGAAGTGGGACCGAATTAAGAAAATAAGGT
CTCTGTACAAGATCCGCGAGCCAACAAATTACGGACCGAGTCCGGTGCGTGGATTCCTGC
CTCCTTTAAAACAAGGTCGTTATGCTGAGTGGAAGGAGAAGTCTAAGATCGAGGACCAGC
TGCAGCGCGAAAAATAGCAGGTAGTGATGACTGGCCGCTCGT
>GGB83NF01D81LG rank=0033538 x=1626.5 y=450.0 length=271
CCGCGCAGGTGTGATATCCGTCAGGCAATCGACCGTTGCAGCAATATCTGGGCTTCACTG
CCGGGCGCTGGTTATGGTCAGTTCGAGCATAAGGCTGACAGCCTGATTGCAAAATTCAAA
GAAGCGGGCGGAACGGTCAGAGAGATTGATGTATGAGCAGAGTCACCGCGATTATCTCCG
CTCTGGTTATCTGCATCATCGTCTGCCTGTCATGGGCTGTTAATCATTACCGTGATAACG
CCATTACCTACAAAGCCCAGTGGCCGCTCGT
>GGB83NF01EL1FP rank=0033542 x=1774.0 y=563.0 length=385
CCGCGCAGGTCTGCTTCTTGCGGTGCTCATAGTTGACCAGCCTCTGACCCACCAGGTACT
TATCCACCTTGATGGACAGATAGAGCTTCTTCAGCTGATCGATCTGGAACAAAGGATGCA
TATGCTGCCCACCACAATGAAGCTTACGGGATACACGAGCCGTGCGACGACATGCTGAGC
ATAGGCGTCCACTAGGAAATCGGAAACATCATATGTGCCAATGACATAGGGTATGGCCAG
GGCCAGACCAATGGTAGTAACGACCGGCACAGCCAAGTCTCGCATCACAAACTTCAAGTC
GAAATCGCGCAATCCATCCATGTAGGCTCGATCTAATGCACGCTTCAAGTGCCAATCTGG
GCCCATCATCGTCATGGCCGCTCGT
>GGB83NF01ADZA1 rank=0033544 x=42.0 y=363.5 length=100
CCGCGCGGTTCTGCTTGAACTTCTCGCCACGGTGGCGCAATAGTGTCGAGGAACGTTAGT
TGTCGGCGACTTGGTCGATCGCAGTCGAGAATAGTGTGGC
>GGB83NF01AN0OO rank=0033547 x=156.0 y=1766.0 length=130
CCGCGCAGGTTTCTCAATCTGGCAACTGATTTCTACAAAGCACTGGACATACCATTCAGG
ATTTCTTATGCAACAGCAGCAGATCTAACTCCGGCGGAGAGTATCCGGGCAGTCATCGAA
GTTTATGCCC
>GGB83NF01AXC17 rank=0033559 x=262.0 y=3533.0 length=415
CCGCGCAGGTAGCCCACGGTGTTAATCAATATCCTTGGATGGCACGAATCGTGTACGACG
GCAAGTTCCATTGCGGAGGATCCTTACTGACGAAGGATTACGTTCTATCGGCCGCTCACT
GCGTGAAGAAACTGCGAAAATCCAAAATCAGAGTCATATTCGGCGACCACGATCAAGAGA
TCACCTCGGAGTCACAGGCCATCCAACGTGCGGTTACGGCTGTGATAAAGCACAAGAGCT
TTGACCCCGATACATACAACAACGACATTGCCCTGTTGCGACTTCGCAAGCCTATATCGT
TTTCTAAAATTATAAGCCAATCTGCCTACCGCGCTATAATTACGACCCCGCAGGTCGCAT
TGGAACGGTTGTCGGCTGGGGACGGGACATCCGAGGGGAGGAGATGGCCGCTCGT
>GGB83NF01BVUIR rank=0033561 x=655.0 y=2737.0 length=126
CCGCGCAGGTCTACGAGAGCTGTATTCTCCCGCGTACTCTGCGTTGATACCACTGCTTCC
CGCGTACTCTGCGTTGATACCACTGCTTCCGCGTACTCTGCGTTGATACCACTGCGTTCC
CGCGTA
>GGB83NF01BNYR0 rank=0033567 x=565.0 y=3646.0 length=74
CCGCGCAGGTGAGGCTCCGCTATTGTTCTGGATCTTGAGTCTGGTGCTATTGCCGATTAC
TTGCAGTTGCCCGA
>GGB83NF01DP08H rank=0033568 x=1409.0 y=2351.5 length=299
CCGCGCAGGTCTCAAGAACGCTACCTGAGAGTCCAGAACCACAGCCGATGTCCAAATCAA
CCGAGACTCATCATCATCCGGGAGCGCCAATAGTTCCAAGGCACGTCGCGATTCGTACTG
ATCTCAATGATGCGGGTGTTTGTGGAATATTTCTTGGCCTCATCATCGTTGTAGAAAATT
TCTGGCGGCGCCGAATGCTCTGGTCTTCTGGCCATTCTTCCTATATTATTTATCTGTAAT
TTACAAAGTTGTGCACAGAAATTCTCCCCGCGTACTCTGCGTTGATACTGGCCGCTCGT
>GGB83NF01DPTTW rank=0033600 x=1407.5 y=946.0 length=366
CCGCGCAGGTCCCGCTCCCTGTCTCTCTTCTTCCTTTGTGGTTGCGCTCTTCTGTCTTCT
CGTCCGTACTTGTGCTTGTTTTGTTGTGTCTGCCAACGCGGTTGTTGTTGCAGTTGTTGT
TGCGGCTGTGGGTGCCCCTCGCAGTTGTTGCCACCGACGATGCTACTGCCTGTTCCTCTT
CAGCTGCAGCTAGCATTATACGTGCATTTGTTGTGGGTATTNCGTGCCATCGCCTGACTG
CAGTTGTTGTTGCTGTTGTGTGGGTAAGTAGTTGCCGTTTGTAGTTGTTGCTGCTGCTGT
TGGTTCCACTGGCGTAATTGTTGTTGTTGCTTCTCGCTGTGCGCTTGTAGTTGTTGGACT
GGCATT
>GGB83NF01C9YLN rank=0033602 x=1226.0 y=2009.0 length=193
CCGCGCAGGTTTGCAGACCCGCCAGCCAACCGAAGGAGATGAATCGAACTTCGCTGTCCA
GTGGCAGCACCAGCCGCAGACTTCCGGCTCTCTTGTTTGTCCTGCTGCTCTGCCTGGTGG
CCAGGACCAACGGTCGTCCTTCGCAAGAGGACGAGAGCGACTTGGCCATCATTCCGCCGG
ATTGGCCGCTCGT
>GGB83NF01BE6QF rank=0033605 x=465.5 y=3653.0 length=146
CCGCGCAGGTAGTTCTCGCCATCCGAGATCACCGTCAAGGTGGCCGACAAGTTCGTCATC
GTGGAGGGAAGCATGAGGAGAAGCAGGACGAGCACGGATATGTCTCCCGCCAGTTCTCCA
GACGCTACCAGCTGCCAAGTGATGTC
>GGB83NF01BFZ8R rank=0033624 x=475.0 y=937.0 length=295
CCGCGCAGGTACCCTCAGCAAGGTGCTGACCACGCACCATCACTGGGACCACGCCGGTGG
CAATGAAAGACTGCTCAAGTTGTGGGAGAAGGAGCTGGACGTGTATGGCGGCGATGACCG
CATCGGGGCATTGAACAAAAGGTTACAGCAGGACGACACCTTTCACCATTGGTGGTCTGC
ATGTCAAGTGCTTGTCCACGCCGTGCCACACTACCGGCCACATCTGATACCACATCACCG
CGCAGCAGGGCAGCGGCGAGGGAGCCGTCTTCACCGGCGACACCTGGCCGCTCGT
>GGB83NF01AJ0AB rank=0033654 x=110.0 y=3041.0 length=94
CCGCGCAGGTTTGCGTTGCCACAAAGATTTGTACCGCATTCGTTTGTGTCGCCGTATAAA
GACTAGGAATGGGGCCCATACAAATACGCTTCCG
>GGB83NF01ENG3H rank=0033663 x=1790.0 y=1979.0 length=313
CCGCCCAGGTCACGCCGCTGGGAGTCAAGCGACTGTTGGAGCATATGAAATCGAAACTCT
CGGTCGTAACGCCGTTGTGGTGGGACGCTCCAAGAATGTCAGTCTACCGATGGCAATCTT
GCTGCACGCGGATGGCAAGTATGCCACCAAGGCAATGGATGCCACGGTGACCATCTGCCA
CAGGTATACACCGCCCAAGGAACTGGCTCGCCATTGCCGCCAAGCGGATATCATTGTGGT
CGCAGTGGGAAAGCCGGGTTTGATCACCAAGGACATGGTTAAGCCCGGAGCCTGTGTCAT
CGTGGCCGCTCGT
>GGB83NF01EZNGP rank=0033669 x=1929.5 y=759.0 length=52
CCGCGCAGTGGTATCAACGCAGAGTCGCAGTCGGTACTTTTTTNTTTTNTTT
>GGB83NF01BKMGD rank=0033678 x=527.5 y=3355.5 length=57
CCGCGCAGGTAATCGACAGCGTGCGGCCGAAATAGCTTGTAACAAGCGATCGCTAGG
>GGB83NF01AG3ZF rank=0033679 x=77.0 y=3033.0 length=227
CCGCGCAGGTTGGTGTTGCAGTCCTGTCCGGTGGAGATCACAGTGTATGTCCAGCCAGAC
CAACCGAGTGATTTGCGACTGCGGATGGGCATTCTTGATGATAGTATGTTTGGCCGGATT
GGCCACGGACCAGATAATGATAGTAGTGTCCAATGATCCACTAGCAACCAGCAGCGAGTT
GGGCGACCAGGCCACCGTATTTACGCGAGCACTGTGGAAGCCCACCT
>GGB83NF01DR1F1 rank=0033681 x=1432.0 y=1727.0 length=43
CCGCGCAGGTGCAGTGGTATCAACGCAGAGTCGCAGTCGGTAC
>GGB83NF01BWRKD rank=0033699 x=666.5 y=507.0 length=48
CCGCGCAGGTGCGACCACACCTGTTCTTCTGTCTCGTTAGCCTTGTCA
>GGB83NF01CKFA1 rank=0033706 x=935.0 y=2539.0 length=195
CCGCGCAGGTCCAGGCGTTTCGGGATCTGGCTGGCGAGGCTGCTCAATATCGCACGAGTA
CAATGAGATGCACAAGAATATCCAGGCGAACGATACGCACACCTATCTTCCGGAATGCCG
GGCCGGTCTAGTGCCAGTCAAGGCGGAACTCTACAAAGCATTCGCACATTTTCTACAAGG
CACACAGGGGATAGG
>GGB83NF01CL3V7 rank=0033711 x=954.0 y=3237.0 length=163
CCGCGCAGGTCAGATATATTCACCAACACGGACACATGCTATGTGCTCAGCTTCGCAATT
ATAATGCTAAATACCTCACTACACAATCCATCTGTTAAAGACAAACCCACCGTTGATCAA
TTCATATCGATGAATCGTGGCATCAACAACGGCGGAGATTTGT
>GGB83NF01A0IYZ rank=0033717 x=298.0 y=3705.0 length=59
CCGCGCAGGTGTGAGCCGACTGGAGCTGAGACCAATGCCGCCGGTGCGTCGTAGTTTCG
>GGB83NF01BQG5S rank=0033722 x=594.0 y=1998.5 length=102
CCGCGCAGGTAATCGAGGTACTATTAACTTAGACATTTGCTAATGCTCATAATTTGCGTA
TTGTGCGTGCAATTTGACTATTTTGTGTGCGGGGCATCAATT
>GGB83NF01D38FN rank=0033726 x=1571.0 y=1313.5 length=63
CCGCGCAGGTCTATTATTTGTTATTTCATTAGTGAACTAAGGGTCAAGGCACACAGGGAT
AGG
>GGB83NF01CD3KM rank=0033733 x=863.5 y=2308.0 length=78
CCGCGCAGGTCTGCTCCTGCTCACCAGCCCGGAACTACCACCGTGACACCGGATATGTTG
GTATTCCCTGGCCGAACT
>GGB83NF01AWAMC rank=0033742 x=250.0 y=2866.0 length=56
CCGCGCAGGTCTTCGGCTTGACATATCCCGGCGTAATTCAGAGGTGGAGCCGCCAC
>GGB83NF01D963X rank=0033744 x=1639.0 y=1003.0 length=111
CCGCGCAGGTCTCCAGGCTATCCACTTTGATGTCCGCTCGCTGCTTGAAGAAGGCGCAGC
CAAGGGCGTGCGAAATCAGCACGAAGCCGCAGAAGAGCGTTTGGATGGGAG
>GGB83NF01C0GNO rank=0033758 x=1118.0 y=1218.5 length=108
CCGCGCAGGTGAGGACCACCACGTCCTCAACGCTATAGGCAGCCTGGCACAGCGGACAAG
TGCTAGCCACACTGCCTTTGATCTGTTTCAAGGCACACAGGGGATAGG
>GGB83NF01BXIJG rank=0033764 x=674.5 y=2698.0 length=92
CCGCGCAGGTCTCCAACTGGCTGACACCGCCTACCACCTGCTCATCGGCTGCTTGGGTGG
CAATCAAGCTGACGAGAACCAGACCCAAATAC
>GGB83NF01C40R7 rank=0033769 x=1170.0 y=933.5 length=287
CCGCGCAGGTCTGTGGTCAACTTCAAGAAGATGAATTCTCCGTGCTCAAGGGCTCCTTCT
CCAAGGACGGCATCAACGAGTTCCTGCGCGACATCTCCTACGGACGTGGCCACACGGCGC
CTGTTCGCGGAGCCAAAAGCCGGCGATTGTGTCCGTGGATCCTTGGGACGGCAAAGATGG
CCAACTGCCCACCGAGGAGGACATCGATCTGAGCGACATCGATCTGGATAAGGACGAGCT
GTAAGGCTGTGAGGATCGGAAATCAAGACTGTGCGGTGGCCGCTCGT
>GGB83NF01AODGO rank=0033787 x=160.0 y=1942.0 length=89
CCGCGCAGGTCTGGTGGAGACGCAAGACAAGGCGCTGCGCCGAATCAGCGAGCTGAGGAG
CAGTGCACGCTGGAGCAGCAGGCCAAGGC
>GGB83NF01AMAVC rank=0033797 x=136.5 y=3574.0 length=87
CCGCGCAGGTTGGCCTTGGAGTCCACCAGGCGTCCGCTGATCCCGAACTACACAGAGCTT
GTATGTTCCCGTCCGCTCATCGATCAG
>GGB83NF01BV9CX rank=0033801 x=660.0 y=1487.5 length=58
CCGCGCAGGTCGGCACGGCAGTTCCGGCTGTCGCCGGTATTGTTCGGTTGCTGATGCG
>GGB83NF01AGGQB rank=0033802 x=70.0 y=1569.0 length=106
CCGCGCAGGTGCGTGATCAGTGCAAACTTGATGTAGATCTTAAATGTCAAGTATGTGAAG
GAACAGCTGATGCAGCAGCTCCATTAGATCCATTATTGCGGCCACG
>GGB83NF01AO0GJ rank=0033809 x=167.0 y=3073.0 length=359
CCGCGCAGGTACCTAGGCAGGTTTGAGGTCGCAGGGTAAATGTGACACAGGCCGACTTTG
CTATGTTTCATTTGGCAGTCCATCGCTCGGTTGCATGCAGCCATTCCTGAACTGCATTGG
AAGCGAATTGCAAGAATGAGTGCGACGCAAGCATGGCGGTGTCATCAGCGTAGGTGGCCA
GGTGTTGGCATGTCAGCAGTGTACAGGATATACAGGAAGGGTCCAAGCACACTTCCTGTG
GAACCCTTGAAACCATGAATGTGTTCCATGCTTGACCGAGAGTCCCGTACTGCAACATCG
AAGGTCCGATCACCAATGAAGGAGCTGAGGATGGCATAATAGACTGCTGGGAGGAGATA
>GGB83NF01C930B rank=0033813 x=1228.5 y=825.0 length=81
CCGCGCAGGTGTGCTCATGCTGCCCTGCTGACGCTTCAGGCAGAACTCCGGACGCTGGAG
AAGCATGCCGTGGCCGCTCGT
>GGB83NF01CWPWN rank=0033814 x=1075.0 y=2709.0 length=123
CCGCGTAGGTTGGCTGACGGTGCACTGATCGGATCGCCACAACGTGGCCAACACGACAGG
TATGTTGGTTGGCTGGTCGGTTGGTTGGTTGATTGTTGGTGGTAGGCTGCTGAGTATACA
GGG
>GGB83NF01AWOFK rank=0033829 x=255.5 y=286.0 length=74
CCGCGCAGGTTGCGGACGCGGCAATCTGGCCAATGGAACGTACAACGATCTGGGCGGCGC
TTCCAAGGCGACAA
>GGB83NF01AVYBN rank=0033845 x=246.0 y=3313.0 length=55
CCGCGCAGGTTCTTCTTCAGCTCCTCAGCGGCTTCTACGCAGCAGCAACCTGTAG
>GGB83NF01D0HGO rank=0033846 x=1528.0 y=2518.0 length=302
CCGCGCAGGTCACCCAACTGCGCCTGCTCTTCAAGGCCTTTTGGCAGACGCTCAGTCTGC
TGATGGCTCTCATCTCCATTGGCCGTCCCAGCTTCCTACTCGTCCAGAATCCGCCCGGCA
TTCCCACGCTGATTGTGTGCTATCTGTACTGTGCGGTCACACGAACCAAGCTGGCCATCG
ATTGGCACAACTACACGTACACAGTGCTGGCATTGGGAATGTCGAAGGGAGGGCAGAGTC
CTCTAATACGATTGGTTAGGCGACTGGAGCGATACTTCGGCTCCAAGGCACACAGGGATA
GG
>GGB83NF01DRDXI rank=0033851 x=1424.0 y=4020.0 length=133
CCGCGCAGGTCGGTGACCAGTACCTAGTGTGCATCGCCAACCAGGTCGTGGACACCTGCC
TGCACAAGGGTAGCCGCGACAACATGAGCATCATCATCATTGCCTTTCCGGCGTCGCACG
ACCGACCGCGAGG
>GGB83NF01EOCDK rank=0033855 x=1800.5 y=1558.0 length=89
CCGCGCAGGTCGGACACCAATGGACCATCACCTGGGAGACTGGGCGTGTTCCTCCTCAGC
GGGCGTCGCACTTACTCGAATATGCGCCC
>GGB83NF01A3LND rank=0033857 x=333.0 y=3783.0 length=87
CCGCGCAGGTCCGTTCGTAAGCCTTCTGCGCCTCTTCGGTATATTTCAGCCGTGACGCTT
CGGTATCGCTCTGCTGCTGCGCATTTN
>GGB83NF01AORER rank=0033866 x=164.0 y=3633.0 length=91
CCGCGCAGGTACATACCGGCCGGCTTTCTTCTCGGGAAGAATGGCGTCATCATCCGGTCG
ACGCTGCAGCGGCTGAAGAGGGTGCACGCCC
>GGB83NF01BS5TK rank=0033867 x=625.0 y=294.0 length=83
CCGCGCAGGTCTGTACGCAGCCGCTCCTCTGGCTGCGCCATGACCTACTCCTCGCCTTGG
CTTACTCCGCACTGGCCGCTCGT
>GGB83NF01D2KZB rank=0033874 x=1552.0 y=2085.0 length=74
CCGCGCAGGTTTTATACGCAACGCAACTATACACAATCAAGTCGCGGAAGACAACGAATC
TTTCAGCCAACAAC
>GGB83NF01BIPDU rank=0033878 x=505.0 y=3952.5 length=107
CCGCGCAGCTTCTGCTTGTAGTGATACTCCTTAAGGTAGCTCTTCAGCCGACCGGGCAGC
TCCATCTGGTTGATCCCGCGTACTCTGCGTTGATACTGGCCGCTCGT
>GGB83NF01A1WSB rank=0033887 x=314.5 y=2729.0 length=301
CCGCGCAGGTTAATGGGCTCAGCGCTGTTGGGCTTCCAGTCATCTAGATTTGTTTCAAAT
CATCGGCAAATCGCAGGCACAGACCCTGGAACTTTCCCTTAGACACTAAAGCTCCCGAGT
TGCAAGCTGAGATAATCGTGTTCTCCAGCGTGATTACAACCGCGCCCTTGGCATCAAAGT
CTTGGTATGAACGGGAGCCAAAGGTCGTAGTGTTGACCTGTTTCAGGGGCAAGCAAATGC
CCATGTCCTCCACGGTGAGTTGCAGGAAGAGCGTAGACAAATTTGAGCCTGCAATCTGGC
C
>GGB83NF01AGDMJ rank=0033889 x=69.0 y=1641.0 length=152
CCGCGCAGGTCCATGATTCTGATGCGAACTCTGCGCAAGGATTATGCTCGGTACAGTAAG
GACGAGGAATCGACGACATGGAGCGAGATCTTGGTGATGAATACGGCTGGAAGCAGGTGC
ATGGCGATGTCTTCCGTTCTCCGCCACACACT
>GGB83NF01CYJBG rank=0033892 x=1096.0 y=1466.0 length=178
CCGTGCAGGTGAAGATGTGACACCAGCTCCGGCGCCTGCTCCAGTTCAACGAGTAACAAG
GCAGAGCAAAGCCATCGCTGAGGAGAAATCCGTACATCCACCTGTTCCAGCTGCGAGTAA
GCACATAACACGGAAGACCAAACAGGTTTTNTTGTGTAGACTCAGTCGGATGGAGGAA
>GGB83NF01DTPRE rank=0033901 x=1451.0 y=2072.0 length=337
CCGCGCAGGTCAGGGAGCTCAGCACACTGCCACTCAGGTCGAGGGATTGGAGGCGCGGCA
GGAAGAGCGACAGGCGGGACAGGCTGACTGTGTAAGAGATCACGCGCAGACGCACTTGCT
CCACCGCCTCCAGATCCGTGCGTTGCGTCACTCGGCGCAGTAGCTCGTCCAGTGTCGGTT
CCGGGCCCTGTTGGGGTAGGCACCACGGGCGAGCAGGTGGACGAAGGCCGGAAGGTGCTG
TTCCTCCTCGGCAATGGCCACATCCCGATCGAAGGAGTTCCGGCGACCCACGTTGGCGGC
GGTTGAACTGCATCCGCTGCTGCTGCTGGCCGCTCGT
>GGB83NF01DUQ08 rank=0033904 x=1463.0 y=1226.0 length=348
CCGCGCAGGTACAGGTTCAAGTTCCCGTGCAACAGCAGGCACCGGTCCAATATCAGCAAG
TTCCTGTGCAGCAGCAGCAGCAGCAACATCAACCAATCCACCAGCAACCGACGATGCAGC
AACAGCAACAGCCGCAGCAGGGGCACCACCAGCAGGCAGGTGGCCACCACCATGGGCAAC
CGCAGCAAGTCCTAAACACCGGCAAGGCAGCAAGGAGCAGCCGAACGGTGAGAAGCCGCA
TGTGGAGGAGAAGGTTTTCTCCGACGAGGAGCTGGTGGCCCTCATTGATCCCATCCTGCA
GATGGACGACACCTCACGCGACGGCTACATCGACTATTGGCCGCTCGT
>GGB83NF01DOSYF rank=0033905 x=1395.0 y=2309.0 length=221
CCGCGCAGGTAGTTCAAGTCAAGTACCAAACACACATTGTGGAGAAATATGGTGGCGAAG
AGCATCTACAGGTTCCACCAAAGTCGCTATTGCTGGTGCAGACCGAGGAGTACATCGAGT
ACTCTCGCAGCGGCAAGGTTATCAAGGGCGTGGAGAAACCGAAAGCGCGCAGTATCTACG
AGGAGGATGTGTATATCAACAATCACACAACAGTTTGGGGT
>GGB83NF01BY8CA rank=0033908 x=694.0 y=872.0 length=153
CCGCGCAGGTCAACTGTATTATTGTGTTCAGTCACAGTCCGGCACGCAAATGCAGCAGCA
GCAACAACTACAACTACAAATCAACATAGTACAGACCTAAAGAACTACAATTATGTTAAT
TATAAAGTTTAAATAGGACAATTTATTATTTAA
>GGB83NF01CZ7H5 rank=0033909 x=1115.0 y=1643.0 length=290
CCGCGCAGGTCGCTGACGTTTCGCGGAAGTAAGCGTACTGTCAGCGGCAGGACAACGTAT
TCGATGTGTTATCTGAAGTACTGATGAACGGTGCGGTGATTTATGATGGCGCGGCGAACG
AGGCGGTACAGGTGTTCTCCCGTATTGTTGACATGCCAGCGGGTCGGGAAAGTGATCCTG
ACGTTCACGCTTACGTCCACACGGCATTCGGCAGATATTCCGCCGTATACGTTTGCCAGC
GATGTGCAGGTTATGGTGATTAAGAAACAGGCGCTGGGCTGGCCGCTCGT
>GGB83NF01DWPAK rank=0033917 x=1485.0 y=2170.0 length=262
CCGCGCAGGTCAGCCATTTAGAATCGGCGCTAAGGCGGCATCGAATTGATCGCCGGTGCG
GTGCAGTTGGACTCCAGGTCGTACAGCCGGATGCACTGGTATCCGCACGCCGCCAGTCGC
GTCTTATCCGGTGTCCTGTCTAGCGCATTCACTTGCGAGGTCTCCACGAATCTCATCGTC
TTAATGCAGTTGCCCGTGTGCGCCTGCCACACCTTAATGGTGTGGTCATAACCACCGGTG
GCCAGGATCAGCTGCTGTTGGT
>GGB83NF01AJKY0 rank=0033918 x=105.0 y=3674.5 length=89
CCGCGCAGGTGCGATGTCGGAATCTTGGGCAAGCCGAACTCATCCGTTTCAATGGTGCTC
TTTCCAGGGACGATGCTGTCAGCTCCGCC
>GGB83NF01C9CP3 rank=0033920 x=1219.0 y=2329.5 length=46
CCGCGCAGGTAAGTGATGCAGGTGGACGGCATAGACTACAAGGTGG
>GGB83NF01BQ1AK rank=0033929 x=600.0 y=3514.0 length=107
CCGCGCAGGTGGCGTGGCGTACTCCAACATGGGCAATTTCGAGAAGGCGGACAGGCCTAC
GCCAAGGCCATCGAGCTGGAACCGGACAACGAGGTGTACAAGAGCAA
>GGB83NF01ANL7I rank=0033931 x=151.0 y=3484.0 length=160
CCGCGCAGGTTTAGTTATAACCGGAGCGTTGGTGGCTCATCCGGATAGCGTTCGCCGCAC
TCGATCTTTAGTGAATACATTCGATTCTCGAATGGTGTTCTAGGCGGACCGATGATCATG
CCGATCCAGTAGGTGAGCGTCATGTCGTCGTCGTTCTCCA
>GGB83NF01ETOO5 rank=0033932 x=1861.0 y=951.0 length=100
CCGCGCAGGTCGGCCTACTGTTGGCCACCTGCTCCTCGGACGGCAGCGTCCGCATCTTTC
ACTCGCGCAAACAATAAGGCGCTCGCCGAGCTCAAGGGCA
>GGB83NF01AP1E8 rank=0033943 x=179.0 y=1826.0 length=430
CCGCGCAGGTCCGCTGCTGTTGCTGCTGCTGGTGGAGACTGCGTCGCTGATGTTGTTGCA
GCTGGTGGTGACTGCGTCGCCGCCTAATGTACCCGCTCAGCTAAGGGCTAGCGCCAGTGC
CGCCGTTCGCGTTGATAAGACGCTGATGTTGCTGCTATACTAGCTGCGGGCTGGCGGGCA
TGGTGGCCTGCTAACGTCGTCGAGCTGCACATCCGGCCGGATCATCGTCGTCTTCGCCAT
TATACGGTTTGATGTTCACTACGCCGCCGCGGAAACGCTAGCATGTATGGCAACGGCCGG
CATGGCCCGTCAGCCCAGATGCGAGCATCCTTACTGTGTCGGAAGGGAACATGCGTTGAG
TCCGACGTCATTGCCAGGAAACATGCTAGGTTGGCCAGGAATGCACTTTAATACCCAACT
GGCCGCTCGT
>GGB83NF01BNQUQ rank=0033945 x=563.5 y=1568.5 length=269
CCGCGCAGGTCTGCAGGTTCAGTGAGTCACCCGGCATCAGGTGCGGTACTTTTGTCGCCT
CCCAGCCGGACCGGCGCTGCGGCGTAATACGCGGCAATTTCACCAATCCAGCCGGTCAGC
CTTTCCCGCTGCTCCTGACTGTTCGCGCCCAGAATAAAATACCATCGCTGACTGCGTATC
CAGCTCACTCTCAATGGTGGCGGCATACATCGCCTTCACAATGGCGCTCTGCAGCTGCGT
GTTCTGCAGCGTGTCGAGTGGCCGCTCGT
>GGB83NF01A25ST rank=0033957 x=328.5 y=3723.0 length=68
CCGCGCAGGTGTGGTATCAACGCAGAGTACGCGGGAGTCATTCGTTCGCGTACTCTGTCG
TTGATACC
>GGB83NF01DOJXB rank=0033982 x=1392.0 y=2893.5 length=83
CCGCGCAGGTGGTTCAGGCCACGCATCTTGAGGGTCCGATTAAGATCCCTACCGAATAGC
TCACCAAATACGTCATCGGTAAT
>GGB83NF01DFT1D rank=0033995 x=1293.0 y=1599.5 length=323
CCGCGCAGGTGCATGGCCATGATTCCACACAAGTTTGACCACGGCGAGGAGCGGAAGATC
ATAGTTTTCACCAAGGGAATAATGAAGTCCTGGAGGCCAGGGAAGCTGGCGCCTCGCTAG
TCGGCGGCGTGGAGCTCATTAAGGATATTACCAGCGGCGAGCTGCTGCTCTCCGACTACC
AGTACGTCATTGCCCATCCGAATATACTGGCCGAGCTGGTGGCCCTGCGAGGCCTGATGA
AACGCAAGTTCCCAAATCCAAAGAGCGAGACGCTGGGCACCAACCTGGCCGAGATGATCG
TCAAATTCTCCATGGCCGCTCGT
>GGB83NF01DH9SE rank=0033997 x=1321.0 y=636.0 length=232
CCGCGCAGGTTTAGAACAATAATTGCACGGCACTTGCGAGTTGGGTAACGAAAACAAACT
TAATTTGACCGCTCAGTATGTACATAGGTATTTGTATAGTTGTGGTTGTAATCCGTGGCA
CGCCGCGCACCAAAAATGCTCAACAAACTCCTCCGGCAGTCAAACAGCAACTCCCCGCGT
ACTCTGCGTTGATACCATTCCCGCCGACTCTGCGTTGATACTGGCCGCTCGT
>GGB83NF01AI8B2 rank=0033999 x=101.0 y=3680.0 length=43
CCGCGCAGGTGCAACGAGGCACTCCATTTGGGATTCATCTTCT
>GGB83NF01CAWVZ rank=0034017 x=827.0 y=1133.0 length=209
CCGCGCAGGTCACTAGCGGACATCATCACTCCCAATCAATTCGAAGTGGAGCTGCTCACG
GAAAGGAGGTACGCAGCGAGGCGGCTGTTTGGGAGGCAATGGAGTGGTTCCATCAGCGTG
GCATCAAGACTGTGGTCATTTCCAGCAGTGATCTTGGCCAGCCTGGCGTTCTGCGTGCTT
TCCTTAGCCAGCAGAATGGTCCCCGCCTG
>GGB83NF01EIE0N rank=0034018 x=1732.0 y=3573.0 length=75
CCGCGCAGGTCCAGATTGTGCCGACTGGTACAAGGATCGTCTGACCGCAAGGAGCTGGGT
GAGCTGGAGAACCCG
>GGB83NF01DFPEM rank=0034025 x=1291.0 y=3788.0 length=327
CCGCGCAGGTGGACAGCACGCGAATCTTCTCGTGGCACACCTGGCGATACTCCTCCCGCC
TTCACCATGGCCATGAGTTATGTTCTCTGTGGACATGAACGGCAGCTCTTGGGAAATGTG
CCGTTCAATCACCTTTGGGTAAACGACCAGTCCCTGCGAGATGTTCAGCAGAGTAAGCAG
GGCGGCATCTGCAGCCAGGAAGGCCTCGGATAGGGTCAACCTCCTGTTGGCAGAGTCATC
CAGAGTGCGTTCCAGCCACTGAGTGGCATGTGTATTAGCAGCACTGCTGAACAAGGTGAT
GAGGTGACGGGCCAGGTGGCCGCTCGT
>GGB83NF01AZ6IS rank=0034027 x=294.0 y=3954.0 length=49
CCGCGCAGGTGGCGGATGGCTACGAGTTGGACCTGAAGCTGCTTCATCC
>GGB83NF01BJ4LO rank=0034053 x=522.5 y=698.0 length=67
CCGCGCAGGTGGTCTTCTTATGATATCCAGCAGGTACTTTGTCGAGAAGATGCACCGCTC
GCGGAAC
>GGB83NF01EFHX4 rank=0034057 x=1699.0 y=2570.5 length=324
CCGCGCAGGTGTGGGTGTCACCTCCAGTTGGGCTGCTGTTGCTGCGGCTGCTGCTGCTGT
ACGTAGTTCTCGCAGTCACCCACCGTCACACCAACTCCCACTCCCATTCCGGGCATGGTG
TTCATGTGGATGACGTCGTCGCTGTTGTAGGCGCTCGGGTAGAGCGGACTCTTCTGCAGT
TGATGCGGCGATGTGGGCGCCGTTAGATTCACGGAATTGTAATCGGCCAGATTGCCACCA
CTGCCGCTGAGAGCCGGGTCGTTGTTCAGGCTACTCGGAAGCGTCGACTGACGCAGGACC
CTCCGTCCCAGCTTGGCCGCTCGT
>GGB83NF01C6GLP rank=0034062 x=1186.0 y=2555.0 length=265
CCGCGCAGGTGGGCGAACAGCGCTGTGGATATCATCCAGGCCACGATGTTGAAGCAAATA
GCGTGTATTTCACGCAGCCAATTTGCTTCTCCAGCTGCTCGTCGGAGGCTCCATAGCCGA
TGCCCATCGTTTCGGAAGCTTGCTTGGGTCGATTCTCGTGGGGTCGGAAGAAAATAAGCT
AGCTCAGTGGCGGACTAGAAACAGATGTCCGTTGGGCTCGTTCGTTGAAATCGTTTTCCC
CGCGTACTCTGCGTTGATACTGGCC
>GGB83NF01A30DU rank=0034074 x=338.0 y=2400.0 length=406
CCGCGCAGGTAGAAGATGCGAAGGAGGACAAGCCGGAGGCTGACGATAGCCAGCTGAAGA
ACGAGTTGGACCGCAGCATCTGCGATATCATGAAAGTTCCTGAAGGTGAATCTCAGCCAG
ACGAAGGCGAACCCAGCCAGAAGCGCGCCAAACTGGACGATTGTCGTCGGCCCAAACCAA
CCAAGGAGCATCAGGGAGCTGCTTTCTGGACAAATGACTGGCGAAAATCACTCTGTCAGT
GCTCCGAATGCCTGTCGCTTTACAAGGAACTTGCCGTGGAGTTTCTGCTGGATGTCGAGG
ATTCGGCTAAGACGTACGAGGAGCGCGGCATGAAGCGGGCTGAAGAGAATTCCAGTTATG
AGCAAGGAATCCGGGCACTGGCCTCCATTGACCGGATGCCGCTCGT
>GGB83NF01AN55K rank=0034086 x=158.0 y=662.0 length=72
CCGCGCAGGTGTGCCAACCTGCTGGGGCTCCCCAGTTCCGTAGTGTATACAATTCTTGAT
GAACCAAGGCAC
>GGB83NF01B9H2P rank=0034087 x=811.0 y=815.0 length=370
CCGCGCAGGTATGCCAAAGGCAGCTCCTCCGCCGCCGCCGCCGCCCAGTGTGGAGACTTA
TCGAGTGATTGAATCGCGACCCAAGCAGCAGCACCATCATCACACTCATACTCACCATCC
GGTTGAGGAGGAGGAGGTGGACGACGATTATGGATATCACTATCCGAGCGGGGGAAATAC
ATCATCATCATCATCATCATCAGACTGGCGCCTATGCGGAACCCGCACCAGTGGAGGAGC
ACATCGACCAGGAGCCGGATACGGGCTATAAGTATTCGCCACACAGTCACGCCTACATCC
CGCCCAGCCACGGTCAGGCCCAGCGGAGCTCCAAGCAAACCAGAGCGCCAGCGTACACTT
GGCCGCTCGT
>GGB83NF01ALKPX rank=0034093 x=128.0 y=2451.0 length=135
CCGCGCAGGTTGCGCCACCACAGCTTCGATAGTCAGACGCGGGAGATATTGACTCGATTT
CAATCTTAGTCTGAACTCCCTGGACGACGACGATGATGACGAGGAGGCGGAGGATGGATT
TCTGACACCCAACGG
>GGB83NF01D9JUQ rank=0034104 x=1631.0 y=3632.0 length=53
CCGCGCAGGTACGATGACGACCAGTACGTTGTATCAAGGCACACAGGGATAGG
>GGB83NF01BKJ08 rank=0034107 x=527.0 y=218.5 length=43
CCGCCAGGTAGCAGTGGTATCAACGCAGAGTCGCAGTCGGTAC
>GGB83NF01ALJ2C rank=0034110 x=128.5 y=1602.0 length=128
CCGCGCAGGTAAGAACTAACGCAGTCGCGTCGTGCTAAGTGCGAAAATTCAACAAACCTA
AGCTAAAGAACTATAACTAAGTGAATAACAAACATTATAAGTGAATTAAATTAATAAGTG
AACAACAC
>GGB83NF01EB88X rank=0034118 x=1662.0 y=2879.0 length=215
CCGCGCAGGTGTCGTAGCAGTCGTTGATGTTCTCCGCTTCGATAACTCTGTTGAATGGCT
CTCCATTCCATTCTCCTGTGACTCGGAAGTGCATTTATCATCTCCATAAACAAACCCGCC
GTAGCGAGTTCAGATAAATAAATACCCCGCCGAGTGCGAGGAGTTGTTATTGTAATAATT
AGGTTTAAGTTACATCTATATGTTTGTTACAGAGA
>GGB83NF01DRC7J rank=0034127 x=1424.0 y=3085.0 length=332
CCGCGCAGGTGGCTCTCGTAGGCCAGCTTCTCATCGCCACCGATGACGGCGGGCTCCTCC
TGCACATCCTCCACATAACCATCCTCGAAGTCGTCCGACTCCGTGTCCAAATCGGCGGCA
TTGGCCGCACTCAGCAGCAGCAAACTGCTGGCGAAGAGCAACGCCAGCGTTGCGGCCCGG
TTCCTCCCATTTCCACGCCATTTCACCCACTTTTCGCTCGCTCGCTGGCTGCCTGGCTGG
GATTAGTATCCGCGGAAACCAGGTGGTGGACTCACTTGTGCGCGCTGTGCTTTTCTAACA
GTTTTCCCCCACCTGCGGTCGTGTTGTCGGAA
>GGB83NF01DKQ29 rank=0034153 x=1349.0 y=1683.5 length=64
CCGCGCAGGTCCGATGATGAGCGACTCACCACGGGCCACGGCTTCTGACTCTCTGGCCGC
TCGT
>GGB83NF01DQR4T rank=0034155 x=1418.0 y=347.5 length=47
CCGCGCAGGTCGTGCCGTTCGGAAGCGGATTTATAGGCACGTGGCCG
>GGB83NF01EQQJZ rank=0034167 x=1827.0 y=2653.0 length=59
CCGCGCAGGTCCATACGGCGAATCGAGGATATCTGGGTGGTGAAGGACAAGCACACCCN
>GGB83NF01C35EY rank=0034184 x=1160.0 y=1240.5 length=124
CCGCGCAGGTATGGATGAACGAATAGACAGATCGCTGAGATAGGTGCCTCACTGATTAAG
CATTGGTAACTGTCAGACCAAGTTTACTCATATATACTTTAGATTGATTTAAAACTTACA
TTTT
>GGB83NF01CS99U rank=0034190 x=1036.0 y=2224.5 length=189
CCGCGCAGGTCGGCCGGAGTGACTGTCACCGCAAGTGCGGCAAAGACAGCAACGGCAATA
CACACATTACGCATCGTTCACCTCTCACTGTTTTATAATAAAACGCCCGTTCCCGGACGA
ACCTCTGTAACACACTCAGACCACGCTGATGCCCAGCGCCTGTTTCTTAAATACACCTGG
CCGCTCGTA
>GGB83NF01CWSD6 rank=0034202 x=1076.5 y=1836.0 length=123
CCGCGCAGGTAGGAGAACGAGGATATTGCGCTAACAGTAGGGAACTGCGTGTTGAGCTTG
AACAGCAAATCAAACTCAACGAGCAGCGTGAGTATTACGAAGGTGTTATCTCTGGCCGCT
CGT
>GGB83NF01CWXNR rank=0034206 x=1078.0 y=469.0 length=296
CCGCGCAGGTACTGCGCCTGCTCTTCAAGGCCTTTTGGCAGACGCTCAGTCTGCTGATGG
CTCTCATCTCCATTGGCCGTCCCAGCTTCCTACTCGTCCAGAATCCGCCCGGCATTCCCA
CGCTGATTGTGTGCTATCTGTACTGTGCGGTCACACGAACCAAGCTGGCCATCGATTGGC
ACAACTACACGTACACAGTGCTGGCATTGGGAATGTCGAAGGGAGAGCAGAGTCCTCTAA
TACGATTGGTTAGGCGACTGGAGCGATACTTCGGCTCCAAGGCACACAGGGATAGG
>GGB83NF01DQF7J rank=0034220 x=1414.0 y=1277.5 length=230
CCGCGCAGGTCTGTATGTCATCGGCCAGTACTGCGACCAGTCAGTGCCGGACGGCTTTGG
CGGCACGGAGCCGCGCATCACCTGTAATGCGTACCTGACCACACAGCGTAAGGCGTGGGA
TGTGCTCAGCGATTTCTGCTCGGCGATGCGCTGTATGCCGGTATGGAACGGGCAGACGCT
GACGTTCGTGCAGGACCGACCGTCGGATAAGACGTGGACTGGCCGCTCGT
>GGB83NF01C4N3I rank=0034224 x=1166.0 y=876.0 length=50
CCGCGCAGGTGCAGTGGTATCAACGCAGAGTACGCGGGCTTTCGTTCCTA
>GGB83NF01EMO0L rank=0034225 x=1781.0 y=2451.0 length=123
CCGCGCAGGTGGTCAGTGGTATGACCATCACCGTGAACGGCGTTGCTGCAGGCAAGGTCA
ACATTCCGGTTGTATCCGGTAATGGTGAGTTTGCTGCGGTTGCAGAATTACCTGGCCGCT
CGT
>GGB83NF01ARJF4 rank=0034233 x=196.5 y=2210.0 length=129
CCGCGCAGGTACGTCAACACTATGTTCGCCACATGGCGCGTTCCCGCACCCTGGCAGCCG
ATCACTAAGAAGGGCCAGGGCCAACGGATGGGCGGCGGAAAGGGAGCCATCGACCACTAC
GTGACCCCN
>GGB83NF01AEJBO rank=0034238 x=48.5 y=1730.0 length=45
CCGCGCAGGTCAGTGGTATCAACGCAGAGTCGCAGTCGGTACTTT
>GGB83NF01DD9ZK rank=0034250 x=1275.0 y=2686.0 length=242
CCGCGCAGGTGTGACCCTTACGCGAATCCGCTTTCAGACGTTGACTGGTCGCGTCTGGCA
AAGTTAAAGACCTGACGCCCGGCGAACTGACCGCTGAGTCCTATGACGACAGCTATCTCG
ATGATGAGGTGCGGCAGCTGCGGCGTGGAGACACGCTGACCATCGGTGAGGAAAATTTCT
GGGTAGATCGGGTTTCGCCGGATGATGGCGGAAGTTGTCATCTCTGGCTTGTGGCCGCTC
GT
>GGB83NF01BNX15 rank=0034259 x=565.0 y=2715.0 length=314
CCGCGCAGGTCGAACCATTCGTGTATTCCGGCGTTGGAGCCGTGTCATTGGCGCTGGGCG
GCGGGGTAATCTTCCGCAGCTGCTGACGGGCGGGCATGGACGATCTTTTCCTAGCTCGAC
GCACTCCGTCTCGATCTCGTAGTTCTTGGAGACCAGCAGCACCCAATGGGCGTTCCTGGG
AGGCGCAGTCGCTCGCCGGCCTGCGTTTGCGCCTGCTTGCGCTGCCAGTTGACATCTTGA
ATGTCCTTCTTCAGCTGCTGCAGCTGGAGCTGCGCCTTCGCCTGCATGGCGGTGAAGACC
TCCTGGCCGCTCGT
>GGB83NF01BSM9L rank=0034274 x=619.0 y=823.0 length=184
CCGCGCAGGTGTAAGGCGGAGAGCGCCCATGTGGTTCTACTGACGGAACTGGCATCCTTG
GTCCTCAGAATAGCCAGCAGCTGGAGGACCTTACTCGTGGCTCCAATGGGAGTGCAGAAA
GGCACCAGGAACTTAAGGATGATAATGGGAAAGAGCTTCATGTATATGAGAGTTGGCCGC
TCGT
>GGB83NF01AGJNF rank=0034279 x=71.0 y=1257.5 length=262
CCGCGCAGGTGCTCAACTTTAAGCACATCTTTCTGTACATGGCGCCCGCTTTTGGGGTCT
ACCTGCTGCGTTTCTATTGCCTGGAGCAAGCGAGTGTGGTGTCTGCGGTGGGTGCCGTTG
TCAAGCTGCTGGTCGTTGGACTTACTCCGTTCGTCGTGTCTTTCGGACCCTTCTGGCAGC
AATTGCCGCAAGTCCTCTCCCGTCTGTTTCCTTTCAAGCGTGGCCTAACGCACGCCTACT
GGGCACCCAACTGGCCGCTCGT
>GGB83NF01BCZCG rank=0034284 x=440.0 y=3166.5 length=62
CCGCGCAGGTCGGATAACCTCACCGGAACAATCGGCGAACGTACAGCGCCATGTTTACCA
GT
>GGB83NF01BI0JK rank=0034287 x=509.0 y=2030.0 length=166
CCGCGCAGGTCCACCGCATTGTAGCTCGCCAATATAGGACCATGTGCTCCCGCGAAGGGG
TACGTCACAACGTCTGGTGTACTAGCTCCATCGGTGTGCGATGTGGAGTCGGCGTTGCTG
CGCCCTTCTCCGTTCGCCGATCCCAACTCCGGTGGTTTGGTGGTGT
>GGB83NF01CM1JO rank=0034298 x=965.0 y=1794.5 length=127
CCGCGCAGGTGCTGGTGTTGTTGTGATGTTCTCTTCTGTTGGTAATTGGTTATTCAGTTT
CACATTGTTGTTGTTATTGCTGCTGTTGTAGTGGCTGTTGTTGTTGTTGTTGTTGTTGGT
GGTGTTT
>GGB83NF01BE9WY rank=0034303 x=466.0 y=3680.0 length=322
CCGCGCAGGTGTGGGTAAACGTGTGTGTTGATGCCACTCCAACCACCATTCTCGTTAATC
CACGGAACCAGCTCATCTTCGATCACCTCGGAAACGCTCTCCATCAACTTGGGCAAGTAT
TCCGGATGTCCTTGGCGTACACAATCAACGGACAGCCCACCGGCGATGGCGAACAGAGAG
ATCACCTTGCTCCACGTAATCTCCACCCGGAAGAGCTCGCGACCAGCGGCTACCCAAAAG
ACAAGCTCACAGCATCCGGAGTATGGAACTCACCACCCGGATTCCGGCAAATCTGACGAG
CTACTCCGTTGTGGCCGCTCGT
>GGB83NF01C25AX rank=0034313 x=1148.0 y=3591.0 length=50
CCGCGCAGGTGCTGTTGCTCCTCCATCGATACCTCGGATCCGCACCTGCT
>GGB83NF01AI8D9 rank=0034314 x=101.0 y=3759.0 length=95
CCGCGCAGGTGCAAGGTGTACGACCTGAACCGCAAGAAGGAGTACAAGGCGAACAAGGAG
CGCTGGAAGCGGAGCTCTCCATGGATGAGTCGACG
>GGB83NF01BYUBT rank=0034317 x=689.0 y=3191.0 length=167
CCGCGCAGGTCATCGCGAGCACTCCGCCGGGGATCCCTCGATGATGCGGCAGCTTGGGCG
GTAGCTTAAAGGGCCGAATGAACTTGATGTTCGTCTTGAGGCAATCGGGCAGCAAATTGG
GTGGCAGCAGGCAGTGCAGGAAGAGGTGCGTCAGATAGCCGGTGATG
>GGB83NF01AKXPN rank=0034324 x=121.0 y=1305.0 length=131
CCGCGCAGGTAGCAGTGGTATCAACGCAGAGTACGCGGGATCAGCAGCAACAGCAGCAGC
AACACGAACAACAACGCCAACTACAAGATGAAAGAGCGGAACCACCTGCACACCATCATC
ATTATCATCAN
>GGB83NF01CCONP rank=0034332 x=847.0 y=1859.0 length=115
CCGCGCAGGTGTCGTTGAACAGTCGCTGAGCCGACAGGCGCTGGCTGCACAGAAGCGGGA
TTTCCGTCGGGCAGTATAAGCCGCCATGCGTATGCTGCCTGCACTGGCCGCTCGT
>GGB83NF01APS1R rank=0034363 x=176.0 y=3261.0 length=74
CCGCGCAGGTAGACTGCAGTAGACGAGCCAATCTTTCGAATCTGGATTCCGGATCGAATG
AAGGGTATCCCGAA
>GGB83NF01C3KEE rank=0034372 x=1153.5 y=2676.0 length=62
CCGCGCAGGTTCCAATAGCTGAACCTTAGCCTTCTCCACATCGTCCTTGGGACCGCGANA
GN
>GGB83NF01CUYXZ rank=0034377 x=1055.0 y=3029.5 length=325
CCGCGCAGGTCACTACGCGGGCATTGTTCCTCGCCTGCAGGGCGGCGATTAGCAGCGTGC
CTCGGCCAACGGCATGCGGATAGTCGGAGACACTTGCCTCGGGATTGTAGCTATAGGCGG
TGCTCTCGGCGGTCAGCAGCTTGAGTACCAGCGGGTTCTCCTTGTCGGCAATCAGTCCTG
TACCGCGATAGAGCAGCGGTGCGGCATCCGCCTGCCTGTTGGCCTTGCCCACAATGGTGT
CGGCCTGTATAAGATTCTTGGCGGAGGTCAGGATGGTTGTGTGCTCGCCAGCATCGCTAA
CATCGTAGTGCAGATTGGCCGCTCG
>GGB83NF01DJPIM rank=0034379 x=1337.5 y=2140.0 length=44
CCGCGCAGGTAAGATGCCGAAGAAGGTGCGCTGCTTTGCTTTAG
>GGB83NF01BOPXL rank=0034411 x=574.0 y=1975.0 length=273
CCGCGCAGGTAACGTGAACCCAGTGACTTCATCTCGCCCGTCATTTCCAGATAACCTGGA
CCCGCTTGCGTGAGTCTCGCAAATCGACGCAGTGCCTTGCCCAAAGCTCGAGCAGCAGTT
CGACCGCGTGGAATGACCACTCGGACGGCTGAAAGGAGTTCCAGCTCAGGCGGCGCTCCA
ACGAATCGTCTAGTTTAGGGGGATGGATTTCCGCGATCCCCTCCTCGCACAGTTCCTCGG
TACGCAGGTAGTCCACATGGCATGGCCGCTCGT
>GGB83NF01C9FCS rank=0034423 x=1220.0 y=1642.0 length=222
CCGCGCAGGTATCACAAGAGCAATTACTCCTCGCATCCCTCAGCCTTCTCGCCGCCGTCG
TCATCGTCAACGCCATTAACGTCCTCCTAGGCAGACTGCTTGAGAGCCTTGAGCTCATCC
AGGTACTGTGCTTCCATCTTAATCTTGTTCAGTTGGTTCAGCTCCAGATTCTCGCCCTGG
CTGCGTCGGACCTTCAGCTTCTTAATGTCCGTGGCCGCTCGT
>GGB83NF01DKXXG rank=0034434 x=1351.0 y=2354.5 length=53
CCGCGCAGGTCGCCTCCTCCAGTACCGCGAACTGACTCTCCGCCTTCCACAAT
>GGB83NF01ATACA rank=0034441 x=216.5 y=1800.0 length=303
CCGCGCAGGTCCAGTGGACCCGTAATCAAGTGTAAGATGCAACACAGATATACTAAACAC
ACTCTATTAACAAACAATAAGCCGCAGCTTGGTGGGATGACAAGCTAGCCACAATTAACA
GATTTTCGATTTGTATCTAACATTACCAATACGTAGGATATGAATATGGCAAACAGCATA
GTTCTTCTAGACATACTATAATAAGCCGAAATGCTGACAAGATTTTTACCAACGACGGAC
GGGGACTGCCTCTGGATCCATCCAACTTCACATCACAGAATCCTGGCAACATTGGCCGCT
CGT
>GGB83NF01BA6AN rank=0034444 x=420.0 y=781.0 length=335
CCGCGCAGGTGGGCACTCTGGTTCTGGATGTTCTTCTGGCGGGCGTACTCCTTGCGTCGC
AAGTGGCGGTACACATGGAACTCGCCGGAACCCGCTCCAGCACTGCTTCCCATCACATTC
CGCACGAACGTGGGCACCGAGGACATGAAGTCCCGTTCGCGACGCTGCTCCGGTATGACC
ACGGGCTTATCCGGATTCTTCATGAGCTTCTCCAGCTTCAGCCTCTGTAGATCTGTCGCG
GTTTTGATGAACGGCCGCAGAGGCTTGTCCTTCTCATCGGAATCGCTTTCTCCAGATCCC
GCACTCTTTTTCTTTTCTTTGTCCTTCTGTTCGGG
>GGB83NF01AOK06 rank=0034447 x=162.0 y=3560.0 length=231
CCGCGCAGGTTAGGCGGTCATGTACTCGTACGCTTGTGCCTGGGCATTGACGCGGGTTTC
AGTGCCCTCCACTGGCAGTGCAAATGCATCCATGACAATCATTGTGTTGTCCTCTACCTT
GCCAAGCATTAGACCCATCACCTCCAAAGTACCGCCAGAGCGAGCGTGCATCACCATCTT
TAGGAGCGCCAGAGCCGAGATCTTAATGTCCTTAAAGAAGTGGGGATCTTT
>GGB83NF01DLH2N rank=0034454 x=1357.0 y=3885.5 length=102
CCGCGCAGGTCGCAGCATTGGTTGAGATGGATGTCTTAATACTTCCTTGACGGTTATACG
TTGCGAAGGATCAACGACTAGACATTTGCGTATCAGATCCTT
>GGB83NF01B22IP rank=0034455 x=737.0 y=3823.0 length=105
CCGCGCAGGTAAGAGCTGCGAAGACAGAGGTTCACACTGAGATCAATACGAATACGCGGC
ACCAAACTCTGGGTGGGATCAATTGCCCGCGTGAGCGAGGCAACG
>GGB83NF01AJQ6D rank=0034459 x=107.0 y=3523.0 length=246
CCGCGCAGGTGTCACCTGAAGAACGTTCATCGGAAGGTGTACCTGCACTCCTGTCCAGAA
CCGGGCTGCAAGAAGCGTTTCCAGCAGAGGCGGGAGTGTGATCAGCATGTGAAGACGGTC
CACCAGAATGAGCGGAACCTCGTTTGCGACACCTACAGTGCCCGTTTCAGCCATCCTGTA
AATTATAGAAAGCACTTGGCGTCCCATGGCTCCGCGAAGAGCTACGGCTGTCCGATCTGT
GGAAAG
>GGB83NF01DTJQ2 rank=0034468 x=1449.0 y=2476.0 length=442
CCGCGCAGGTCCGGACAAGAAGGCAAGGAGGCACGTGCACGAGAGGCAGAGATCAAGACG
GAGCTGCAAATGCTGCCAATCAGCCAACGCCCAAGTTAATCGAACTGCAGCAGATTACAG
CAAAGCTATCCCAACGCCAATTATCCCTTCACAATATACCCTCCGATGGCGACTGCTTAT
ATCAGTCCATCAGACACCAACTTATCGTAAATGCTCTTCCAGGTCACAGTGTTCAGGAGT
TGCGGGAGGAAACTGCCAATTATGTGCGTGCTCACAAGGACTCGCTTATCTCATACATGA
TCCACCCGGAAACAGGAGACATTCTGAACGACCAACAATTCGAACAATACTGCCACGACA
TAGCAAAAACTCACGCTTGGGGTGGCCACATAGAACTGAAGGCCATCTCATCGCTACTCC
GGGTGCCCATTTGGCCGCTCGT
>GGB83NF01BSU41 rank=0034479 x=621.0 y=2835.0 length=68
CCGCGCAGGTTAAGAACGTTCCAGTCGCTGCTGGGAGCACATTTGTCCATGTCCTGCACC
TTCATTTT
>GGB83NF01EVEQ0 rank=0034490 x=1880.0 y=3546.0 length=42
CCGCGCAGGTGGCAGCATAAGCACACAGAATATGAAGCCGCC
>GGB83NF01BXO3Z rank=0034500 x=676.0 y=3021.0 length=89
CCGCGCAGGTCTAGGATGCGGATGGTGCGGTCGTCACTTCCGGAGAGCAGGAAGTGTCCG
CTGGGATGAAAGGCCACATCGTTGACCGG
>GGB83NF01CBO0Y rank=0034501 x=836.0 y=736.0 length=169
CCGCGCAGGTAGTACGCTTACTTCCGCGAACGTCAGCGGAAGCACCACTATCTGGCGATC
AAAGGATGGTCATCGGTCACGGTGACAGTACGGGTACCTGACGGCCAGTCCACACTGCTT
TCACGCTGGCGCGGAAAAGCCGCGCTCGCCGCCTTTACTGGCCGCTCGT
>GGB83NF01A35XO rank=0034508 x=340.0 y=1402.5 length=302
CCGCGCAGGTCTGAATGACGATCTCGTCGTCTCCGGTAACCGAGGAGCCGCAGGCAAATT
TCGTGCCAAGAACTTGGCGGCCACCTTGAGATCAATATCTGGAACAGACAGGGAATGTAT
TATGCTTAGTTAACAAGAATAACGACTGGTCCTTATCCACGGCTTCGATTGGCGGCACTT
CCTCTGTGGATCCTTCATTTTGAGACAGTTCCTTTAGCACACAGAAGTCGTACTTGGGCT
TTATAATCAAGGCCTTAGATATGGTCTGGAATGTGGAGGCGGCCTTCTGGGTGGCCGCTC
GT
>GGB83NF01BTMWM rank=0034515 x=630.0 y=1956.0 length=391
CCGCGCAGGTATAGTGTAAATAAGGCGAAACAAACGCACTAGCTGCATTAGTCAGGTCAC
ACGCTCACCTGCAAAATTCAGATAATTCCAAACACGCGCATCGATTCGGTCTTATTACGC
ATTCGCAATGGAGGACACAAAAGCTCCAGCGGCAGCGCAGGCGCAAAGTCATCCTTTGGA
GGATGTGTCCCTCAATGGGAACGATGACGACAAGCAGACGCCCAAAAATTGGGTTAAATT
CGACGACGAAGCGGATAGCGGTGAAAAAACAATAACAGTAACGACGGCGATGCCACACAG
CAGCAACAACAACAAAACAAGTTAACTCTGCCGCCACCGCCGTCGGTGGTCAGTAGCAAC
AACAACAGGAGGGCGCGCTCTGGCCGCTCGT
>GGB83NF01C0B9P rank=0034540 x=1116.0 y=3723.5 length=109
CCGCGCAGGTACATAGCCGTGACACTGTAGAGCCGCCTCCTTGGTAGATATGCCGATGAC
GGCCACAGTGCCCACGCGGTCCCTCCCACTACTCACCTCCCACGGTCGT
>GGB83NF01ANURV rank=0034554 x=154.0 y=2297.0 length=254
CCGCGCAGGTCCATGGGCATGCCCTGCCCTTGTTGTTGCTGACCAGCTTGATTTTGTTGC
TGTTGTTGTTGCTGCTGCACTGTAGCCTGTGCCGCATTGGGTGCAGCCATTTGGGCCGCC
ATGCTGTTGGGACTAGGTGCTCTCTCCTTGAGGCTGTATCCCTTTAGAAGCACTAGGTGT
CTTATGTTCTTGGCATAGTTTTTGTCNCGTAATAGGCGTNATCTCCGTCGGCTCTATAGT
AAGTTAGTACAACA
>GGB83NF01B3YYX rank=0034561 x=748.5 y=823.0 length=328
CCGCGCAGGTTGTTGCTATGTCCCTGCAGCTCGTAATGGTGCCACGTCTGCCACCAACAT
CCCAACTAGCACGGACTGATCGCAAGCTCCGCTAAACAAGAGCTGAGGGCCTTCCACCCA
TTTGAGGCACCGGATTTCCGCCGAATGTCCATTGAAAGTGGTAATTAGTTGCACTCCCTG
AACATCGCACCTTAGCATTGTTATCTGTCCAGCATGATCGCCCACAAAGGCATACTTGGG
CCAAAAGCGTCGAACTGGAGAGCCCGTGCATGGTGTCTCAAAAGTTGTATCCGCCCACCC
GTTTGCCCGCTCTCCGTGCAAATGATAT
>GGB83NF01BNIGU rank=0034567 x=560.0 y=2988.0 length=90
CCGCGCAGGTCAAGATCTAGGATGTGGACATAGGGCATAACTGCTCCATCGAAGGCGACT
TGGCGCACGCGCTCCAGGATCTCTCTGTTT
>GGB83NF01DWQ2V rank=0034570 x=1486.0 y=389.0 length=278
CCGCGCAGGTTTGAGCGGCAGGCGCAGAACGCCGAGTTTTCGGTGTCGGACCGCGACTTA
TCCCAGGAAGTGAAGCACAAGCCCGGCCTTAAGAAGTGGGACCGAATTAAGAAAATGGTC
TCTGTACAAGATCCGCGAGCCAACAAAATTCGGACCGAGTCCGGTGCGTGGATTCCTGCC
TCCTTTAAAACAGGTCGTTATGCTGAGTGGAAGGAGAAGTCTAAGATCGAGGACCAGCTG
CAGCGCGAAAATGCAGGTAGTGATGACTGGCCGCTCGT
>GGB83NF01BZN2O rank=0034587 x=699.5 y=782.5 length=70
CCGCGCAGGTCGTCACGCACATGGACTCCCGTGATGACCTCATTAAACACGCTGCAATCT
GGCCGCTCGT
>GGB83NF01E1CH5 rank=0034598 x=1948.0 y=2043.0 length=54
CCGCGCAGGAGGATGCGATTCCATCGACAGCGACAGCAGCAACTGGCCGCTCGT
>GGB83NF01AL0HT rank=0034601 x=133.0 y=2415.0 length=251
CCGCGCAGGTCAAGGCGGCAATCGCAGTCGCTGCTCCTCGCCCTTTTCGCGGCGTAGCTT
TCCATCGTACTGTTCCCACTCGTTTCTGGTGTTGTCCGGATTCTGCACAAAGTCATGGAA
ATTCGGACCCTTTGCCAGACGTTCACGAATCTCCTCAAGCTTCTCCGCATTCGTTGATGC
CGCACGGGTGGCAACTACAATGGGGGCCTCCGCGTGAGTTTTTAAAGCTCGCAACATGAC
ATACATATGAA
>GGB83NF01ENHNI rank=0034608 x=1790.5 y=2700.0 length=52
CCGCGCAGGTGCCGCGCTCTGTCATTTCGGCTGCCACACCGGCAGAGACACG
>GGB83NF01CB9RJ rank=0034610 x=842.0 y=3037.0 length=280
CCGCGCAGGTGATCAGCTCATCAGCCAGGCACTCGGCGATGGTCTTGATGTTCCTGAAGG
CAGCCTCACGAGCTCCAGTGCACAGCAGCCAGATAGCCTGGTTGACGCGACGCAGGGGCG
ACACATCGACGGCCTGGCGACGGACGGTACCGGCACGTCCAATACGGGTGGAGTCCTCAC
GGGGTCCCGAGTTGATGATGGCGCTGACCAGGATCTGCAGAGGGTTCGTTCCCCGCGAGC
AGATGATAGATCTCGAACGAAGTGCTGTACGATGCGGCGA
>GGB83NF01BAQSI rank=0034624 x=415.0 y=1168.0 length=59
CCGCGCAGGTCGACTTGGCCAGAATTGGGTGTTGAGCTTGGAGCCAGTGCCCAAGATCA
>GGB83NF01BJY6V rank=0034625 x=520.5 y=1877.0 length=288
CCGCGCAGGTCCACGACTTCTGCGATTGATCAGGTCTATGTCCTCTGCCGAGATCTGCTC
CACCTTGCCGGTCTTGGTGTTCTTGAAGATGATGTTCTGCTCGGTCATCTTTAGGCGTCC
GGAACACAAGACTCCGCGCACTTCGGCGTTTATGTCGTTGTACTCCAGAGAGTCTGTCAT
CCTGCACTTCTTCCTCTCCAGTAACAAGATAATAGATCAACTATGTATTACGCCGCCTTG
CGAAATTGTCACCAATTTTACAATAATTCCGGCAGACACAAACAACAC
>GGB83NF01EZ4QK rank=0034629 x=1934.5 y=2666.0 length=266
CCGCGCAGGTGCGGTGAAGCGTAGGCGCCGTATCCGAATGATGGCCCGTATCACGAGTAT
GGCGAATTGGAACTTTTGTCGCGCGTTGTAAGACGACTTTGTTTGTCGCAGCAGTGCGAT
CTCAGTGATGCGACTCATTCGTCGGGACGTTGTCGACAGGCTGCGCTTGAGGCCATCAAT
GTTTTGTCTCGAACAGCATTTGGTTTGAAGAATGGATGTCTTAATACTTCCTTCCCGCGT
ACTCTGCGTTGATACTGGCCGCTCGT
>GGB83NF01CTF6E rank=0034636 x=1038.0 y=1684.0 length=78
CCTCGCAGAAGTCGCAGATGGCGCCACCATTCCGAGGCCCGTGGTGTAGACGCCCGGATG
TTTGACCTGGCCGCTCGT
>GGB83NF01BS9HI rank=0034642 x=626.0 y=948.0 length=93
CCGCGCAGGTGGCAGTGGCGACTGGCGTACTGACGGATTCATCGTTGGGTCGGTTATAAT
TCTGATTAGCCAGGTAACACAGTGTTATGACAG
>GGB83NF01AI9WE rank=0034643 x=102.0 y=1612.0 length=54
CCGCGCAGGTATATGACTGCGAGAATTAACCGTGGTGAGGCGATCCCTGAACCA
>GGB83NF01DB41F rank=0034648 x=1251.0 y=1265.0 length=129
CCGCGCAGGTATGGACTGAGACAAGGGGAGGACAAGCGCTTGGCGGGCCAAACACTGAAC
AGTAGGCGCAAGGATACAGATAAACGGCGAGGATGAGCAACTACCGATATCAGGGTGCTG
GGCTCGGGG
>GGB83NF01AIULB rank=0034664 x=97.5 y=2253.0 length=267
CCGCGCAGGTAACGGGTTGCGAGGCCACAGGACTAACAGGCGCGACAGTTGGCGCATATG
TGGCTGGTGGCATTGGCAGAATCTGCGGAGGAACTCCACCAAATAGGCAGCTGCAATGCT
GGGCGGCAATCCGGCAGCTCCACTGGGTCCATAGCTCAAGTGATGGCGGAGATACGGCGA
CATAGGATTGGCAACTGGATGAGCTGCTCCATAGTAAGCTGGCGAAACACTACCCGTTGA
GTCCTGCTCAAAATCCTGGCCGCTCGT
>GGB83NF01BJ2MM rank=0034666 x=521.5 y=2236.0 length=256
CCGCGCAGGTAGCATCAAGAATCATTAATCAACAACACTAAGCATTCCCTTGCTAACGCA
TTTCTTTGGGGTCATGCAAGCAAAGCATTATACACTTCTGGTAACGAGAACACAATGTGA
TTGGACTGAAATAGCTCACTAAAGTCAATATCTCACTATAGTTATGTAGCAAATTTACGA
TGAAGTAACTGATTGTCACAACGGCTACCGCATTGTCTTTTACATTTTATACTTCATTCT
TTTTATACTCTTTTTT
>GGB83NF01DTI99 rank=0034667 x=1449.5 y=1871.0 length=70
CCGCGCAGGTGTAGGCAGCGGCCGCGGCGAATAGGGCAATGAAGAGGATCAAACTTCATG
GTGCTGATAC
>GGB83NF01D3MTN rank=0034672 x=1564.0 y=1977.0 length=47
CCGCGCAGGTCTACTTGACGTGGCATACTTCTGGCTCTGCTGCCNCC
>GGB83NF01AZP59 rank=0034680 x=289.0 y=3247.5 length=72
CCGCGCAGGTTACACGCACGGACACACGCACACACTTGCAAGCCCTGTGACACACACACT
GACATGGCCGGA
>GGB83NF01AF22Y rank=0034681 x=66.5 y=264.5 length=47
CCGCGCAGGTTCTCAACACATAGGTGCTCTCATATTCCGGAGTTTGA
>GGB83NF01BG4QB rank=0034689 x=488.0 y=161.0 length=104
CCGCGCAGGTTTAGATTGTGCATGGGCTCGGGCAGGAGTTCCTTCAGGCAGACCATGAAA
CGGAAGGTCTTTCTGGGATCACCTCTGACCACAATCTTCACCCN
>GGB83NF01DT8PA rank=0034694 x=1457.0 y=2044.0 length=104
CCGCGCAGGTGGTGCGCAGGATAGCCACAACGTGAGCCGTAGGTTAAGCATTTTCCGCTG
CAGCAATCTGTATGCATGTTGCAATTTCCAAAGACTGGACTACA
>GGB83NF01CZ0OL rank=0034699 x=1113.0 y=995.0 length=113
CCGCGCAGGTTGCTGGAGTATATGCTTATCTATTGGAGCCGCTCTGACCTTCCTCAATCT
ACCGCTGGAGTACTTGTCGCTGGTCTACGAGATGCCGTACATGCTGCTGCTAA
>GGB83NF01DEE69 rank=0034710 x=1277.0 y=1251.5 length=123
CCGCGCAGCACATTACATCTGTGACCACCACAAGGAGCGCATCCAGTCGGTGCGCACCAA
GCGTCGGCGCAAGGACAGCGAGGACGACAGCAACGAGACGGACACGGACCTGCACGAGTT
CCC
>GGB83NF01D262W rank=0034724 x=1559.0 y=2054.0 length=139
CCGCGCAGGTTGATGCGTCCGTTGAGGGCCAGCAGCTCAACACCACCGCAGGTATCAGCA
GAGAGGAAGTCTTTCTCGTCGATGAACAGCTCGACGTTCTGATTGATCTGGGCCTTGTAT
TGCTCCACAGCGGCAGGCA
>GGB83NF01ENEUF rank=0034739 x=1789.5 y=3157.0 length=70
CCGCGCAGGTGCCGTTACTCACGCGAGTCAGACAACGTGGCCAAGTCGTGCAAGGCACAC
AGGGGATAGG
>GGB83NF01AZZBT rank=0034750 x=292.5 y=2823.5 length=64
CCGCGCAGGTTCCTCCTCCTGACCGCGAGACTTACGCTTCTTGCTGGAAGCACTGGATGT
GGGA
>GGB83NF01ARBN4 rank=0034759 x=194.0 y=322.0 length=276
CCGCGCAGGTGAAGCTGGCTGAACGTGTCGGCATGGATTCTGTCGACCCACAGGAACTGA
TCACCACTCTTCGCCAGACGGCATTTAAAGGTGATGCCAGCGATGCGCAGTTCATCGCAT
TACTGATCGTTGCCAACCAGTACGGCCTTAATCCGTGGACGAAAGAATTTACGCCTTTCC
TGATAAGCAGAATGGCATCGTTCCGGTGGTGGGCGTTGATGGCTGGTCCCGCATCATCAA
TGAAAACCAGCAGTTTGATGGCATGTGGCCGCTCGT
>GGB83NF01D67SV rank=0034768 x=1605.0 y=1197.0 length=290
CCGCGCAGGTTGCTGCGCTGAGACTCTTCAATCGGTACCCTGAGCTCGCCAGGCAGCTGC
AGCGAACATACAACATGGAACCCGCTGGGAGCCAAGGAGTCTGGTCGCTGGACGATTTCC
AGTTCGTGCCCTTCATCTGGGGCAGTGCACAGCTGGCGGTTAAGAGTCCCTTTGATCCCT
CGAAGTTCGTGGACGAGGCGATAATCACCGAGTACAAGGATCACTTCATGTTCATCAGTT
GCATCGACTACATCTGCAAGGTCAAGACTGGACACTTTGTGGCCGCTCGT
>GGB83NF01C4T8O rank=0034772 x=1168.0 y=646.5 length=168
CCGCGCAGGTTCAGCTCATTGCGCTTCGTTTCCAGCTCCGCTTTGAAGTCATCCATGTGG
GCGTTGTGCTTCGCAAAGCGGTTGATCCGCTGCTGATCCTCGAAGGAGATGTGCACGTCA
TCGTGGTTCTGGAACACTTTGTTCGTGCCGCTCGCTACTTTTGCTGCC
>GGB83NF01A5UFK rank=0034775 x=359.0 y=1982.0 length=87
CCGCGCAGGTTCATAGGCGAAGCGGAGCGATCGTGATACACACGGCGTCCTCCACGCTCA
ATTTCACCGCGTAGAGTGGCCGCTCGT
>GGB83NF01AHGF3 rank=0034792 x=81.0 y=2801.0 length=124
CCGCGCAGGTACTATGTAATATAAATTTCGTTGTCAAGCGATTTTGCAGCTCTTTCACGC
CATACTGATTTGCCGCCTCGCTCTGGCTCACACACTCACACTCTGGCTACTCACGTAATT
TAGC
>GGB83NF01A61EK rank=0034795 x=373.5 y=330.0 length=141
CCGCGCAGGTTCTTGGGCATTTCTGCAGGTTGGCCGGGTACTCCTCCAAGGTCTTGAAGA
GCTCCGCATAGTCGGCTACCGAGCTAAGATCCCTCGGGGCGGTAGTGGCGTGCTGCCTCC
CTCCCATCATCTGCTGCAGGC
>GGB83NF01B8H68 rank=0034798 x=799.5 y=3474.0 length=112
CCGCGCAGGTATGGATCAGTACGAGAAGGCCACCGAGAACTGGTTCATCAAGTATGGCGA
CTTGGGAGGCTACGCCAATGCCAAGACCGCGTACATGAAGCAGAAGCATCGT
>GGB83NF01A17SC rank=0034800 x=318.0 y=602.0 length=107
CCGCGCAGGTATGTCAGCCTGACGGGACGAAGAAGAACTGGCGCTCCGTGTGGCAGAGCT
GAAAGAGGAGCTTGATGACACGGATGAAACTGCCGGTCAGGACACCC
>GGB83NF01BMND1 rank=0034812 x=550.0 y=3671.0 length=78
CCGCGCAGGTCGCGTATCGTTTCATCGGCGCGGGCAATGGCAGCATCGAACAGGTTATCG
AAATCAGCCACAGCGCCT
>GGB83NF01D6E24 rank=0034813 x=1596.5 y=846.0 length=169
CCGCGCAGGTAGTACGCTTACTTCCGCGAACGTCAGCGGAAGCACCACTATCTGGCGATC
AAAGGATGGTCATCGGTCACGGTGACAGTACGGGTACCTGACGGCCAGTCCACACTGCTT
TCACGCTGGCGCGGAAAAGCCGCGCTCGCCGCCTTTACTGGCCGCTCGT
>GGB83NF01D28XE rank=0034816 x=1560.5 y=352.0 length=59
CCGCGCAGGTACCGGTGAGAGTCTTGTACTGAGCCTTAAGTTCAAGAAGAGTTTACTAG
>GGB83NF01CZF24 rank=0034823 x=1106.0 y=2974.5 length=316
CCGCGCAGGTTCGATGCAGCTGCTCCTCGTCGCTCAGCCAGGTGAGCACATGGCTATGCA
GTCGCTTCTCGTTCAGTGTGGCGCGTATGAAGGCACGTCCTCTGCCCACATTCGTCCAGA
TCTGCTTAAGGTCCATATACCTCTGACGTTCGTGGGGCGTCAAATGCGTCTGGCAGAATT
CCCAGAAAGTGGCGTCATTGTTGTTGCTGCCTCCGCCCGCATTTCCGGACACCATCTCCT
GCATGTTCTGGATGAAGCTGGCGGCGCTGAAGGAGGAAGTGCCTGCCGATTGCCTAAGTC
CGTAGTGGCCGCTCGT
>GGB83NF01A1YHQ rank=0034830 x=315.0 y=844.0 length=65
CCGCGCAGGTAGCTGAAACTGTACGATAACGGTACGCTGAGGCGGAAATCGTCGTGGCCG
CTCGT
>GGB83NF01ASX13 rank=0034883 x=212.0 y=2265.0 length=245
CCGCGCAGGTAGGAGCTCCTCAGCACTAAGTGGGTGAGTGGGCTTAGGTGTTGCCAAGCC
CGTTGCAGCTGATTTTGTCGGATTCAGTCCAACGACTCCGCAGACCTGATACTCCTATGG
ATGGCCTAAGCATGTCCAGCACTCTTTTAATGATAGAGGGACTGGAATCCTGCTGCGGAT
TCGGGGAAGTGATCCTGCTGGTGGTGGTTATGTTGCTGGTCGCTGGCCACACTGCCCTGT
GGAAC
>GGB83NF01AG7JR rank=0034890 x=78.0 y=3557.0 length=112
CCGCGCAGGTACAATTCGGTGAAAGAATCGCACATAGATGGCATAACTGAGCAGCATGAA
GAACTGGCAGAGCTGTGTCAATGTTATATACTTCTTCCACCAGATATTGGCC
>GGB83NF01A8AXZ rank=0034895 x=387.5 y=2005.0 length=301
CCGCGCAGGTTCCGCATTAACGGCAATCGAGCTAGCCTCGTACTTAATGGCAGCGAAAGA
TCTTCTTCTGGTCCTGCACGAGAGTCAACTCTTTGATGCAAGCAAGTGCAATGATGTTCT
CGTTGCGCAAATGGCCAAGCCACGTGGCTGGCAGTTAAGCTTCACCACATAGTCCGTGTA
GGAGTTGCCCTCCACGCTGAACTGGCGTAGGCTGTCGTCGATGCCACAGGTATAGACAAA
GTCACCCACGNGGCGATAGCGTCGTANCGTTCCGTTCGTCACGTGCCGCCGTACTCTGCG
T
>GGB83NF01A07F1 rank=0034916 x=306.0 y=2655.5 length=81
CCGCGCAGTTGCCGATTCCATCGTGGGACACGGAGTGCAGATTTCCTATGTCAAGATCAC
CAGCGACTTCTCCGCATCAAT
>GGB83NF01DQ8H2 rank=0034932 x=1423.0 y=1080.5 length=352
CCGCGCAGGTCAGTAGACCGAACTAGCAGGCGTCTCCCGGCAACCCATGTAGAAGGGAAT
CACGGTAATGCGCACGTTCTCCGTGGTCTCCTTGTGTACATCGCTCATGTCCAGCCAGGG
ATGGTTCTTCTCCTGCCACGCCTTCAGAGTGTCCTGGCCCACAAATGGCGGGTCCGCGTC
CGGAGCGTGCGTAAGGAACTTATCGAACAGCTCGTGCTGCAGCGGACTCTTCTCGCTGGA
GCTGTAAGGCATGATGTCCTCGTGGGCCACGTAGTCCAGCCCGGGGATGGCGTAGAGGCT
GCGGTTGGAGTCCTGGTTGCCGAGAAAGGTGACCGCCTCGGTGGCCGCTCGT
>GGB83NF01DHGMF rank=0034937 x=1311.5 y=3797.0 length=115
CCGCGCAGGTTCGAGGAGAGTCGACGCTGCACATCAAGGATGCGTACGACTATCAGGGCC
GCTCTTATTGCATGCTCCTCATGATCTGGGCGTGAATCTACGATCGAATGCACCA
>GGB83NF01B5N88 rank=0034939 x=767.0 y=2426.0 length=72
CCGCGCAGGTGTGAGCTGGATACGCAGTCAGCGATGGATTTATCTGGGCGCGAACAGTCA
GTGGCCGCTCGT
>GGB83NF01D0VZA rank=0034943 x=1533.0 y=852.5 length=45
CCGCGCAGGTGTGGTGGGCGACCATGGATACGGCCATGTGATTCC
>GGB83NF01B6KQ9 rank=0034946 x=777.0 y=3587.0 length=197
CCGCGCAGGTTCGGGAATGGACGACAGTGATCGAATCTGGCGTTCCTGCTGATCCACCTT
AAGCACGCTCGCCACGGATGCGGCGCGCCAACTGGATGTCCTTAGGTATGATTGTCACGC
GCTTGGCGTGGATAGCGCACAAGTTGGTGTCCTCGAAGAGACCCACCAGGTACGCCTCAG
ATGCTTCCTGCAAGGCA
>GGB83NF01AL8JZ rank=0034958 x=136.0 y=573.0 length=76
CCGCGCAGGTATTATTTAACACACTCGACGACAGGCGACCGCTGCGATGACGAACCCAAC
GAAACGTCTCCGAACG
>GGB83NF01CLBWH rank=0034961 x=945.0 y=3823.0 length=241
CCGCGCAGGTGTGCGGCGAAACGTCAGAACGAATGCTGCAGCGTCACAACAATCAGCCGC
CACGTCTGCCTCCACCGCGGCCACGAAGCGTCAGAGGCCGCCACTTCAGCACGAGATGCG
GTGGCCTCAAAGAGGCAGCAAATCATCAGAAACGAACGCATCATCAAGTGCCGGTCGTGC
AGCTTCCTCGGCAACGGCGGCAGAAATTCTGCCAGGGCGGCAAAACGTCCTGGCCGCTCG
T
>GGB83NF01CW42R rank=0034964 x=1080.0 y=1889.0 length=49
CCGCGCAGGTGGCCGCTCGTCTGAGACTCCAAGGCACACAGGGGATAGG
>GGB83NF01ASTSJ rank=0034967 x=211.0 y=833.0 length=216
CCGCGCACGTCCACCGCCCACTGACCATCCCACATCCCGACCCTGCGCCAGTGGAAGACA
GTGAAGAGGCCAAGTGCATCGTGCATAGAGTACCTTCATCCTAATCATCGACAGCCGAAT
TCGCTGAGGCCACCAGAGCACCACCAGCCAAACCACAGAAGCAACCACACAGCCACCAGA
GCCATGGCGGACGCTGCACCAGCTGGCGATGCACCA
>GGB83NF01BRWWM rank=0034971 x=610.0 y=3524.0 length=205
CCGCGCAGGTGATTTCGTTTTAATTTGCAAGCTGCTTTAATTACTAATGATTCACAATAC
AATCAAGCGATCGCGCGCGCACCGTCTGCACTTTCGGCCAAATTACAATTAATTAGTTGT
GTATTTTACTCTACTTCTTGTTTTACTTTGCTCCGCTTTCCTACTCGATTCCCCGCCGTA
CTCTGCGTTGATACTGGCCGCTCGT
>GGB83NF01AWW1L rank=0034980 x=257.0 y=3255.0 length=161
CCGCGCAGGTTCGGATCCAAGGCGTCCGGCGCAAATTTGGTTCTGCTGCACTAACCTGCC
AAGAGCTTGCATGCACTGGGATGAATTATAGCGCTGGAGCTGGGTGATCTGCAGAACACC
TCGTGTCCTGTGTGTTCTAGTCTCGCCCACCGTACGGCGAC
>GGB83NF01ARDIL rank=0034982 x=194.0 y=2715.5 length=244
CCGCGCAGGTCACCGCCTTTGTCGTCTACGAGGACATTTTCGATGCCAAGAACGCCTGTG
ACCATTTATCGGGTTTAATGTGTGCAATCGCTATCTGGTGGTGCTCTACTACCAATCCAA
CAAGGCCTTCAAGCGCGTGGACATGGACAAGAACAGGAGGAACTGAACAACATTAAGGCC
AAGTACAATCTGAAGACGCCTGAAGCTCCTTAGAACCCACACTTGATGCGGCATGGCCGC
TCGT
>GGB83NF01DOVMP rank=0034992 x=1396.5 y=1679.5 length=336
CCGCGCAGGTACATCAGTCGTGAGGCCCAGGATGCCTATGCCGTGCTGTCGCAAATCGAG
CCGAGGAGGCCCAAAAGGGTTAACTTCGACAAGGAGATTGTGCCCGTGGAGATCAAGGAT
CGCAAGGGTACGACCACATTCAGCAAGGATGAGTACATCAAGGCGGGCAGCACCGTCGAG
GGTATACAGAAGCTCAGGGCAGCCTTCAAAGAGGGCGGCTCTATAACCGCTGGCAATGCC
TCAGGCGTCAACGACTCCGCTGCTGCCGTACTACTGATGTCCGGCGAGGAGGTGGCCAGG
AAGGGTCTTAAGCCGCTGGCTAGGATTGTGGCCGCT
>GGB83NF01AYHAB rank=0035008 x=275.0 y=2417.0 length=266
CCGCGCAGGTTCTGATCCGCTTGGGACTGTTTTACCTTGACCACGATCTCATCACTCGCA
ACATCGACAAGGCCAAGTATCTGATCGAGGAAGGCGGCGATTGGGACCGACGCAACCGGT
TGAAGGTCTACCAGGGTGTTTACTCGGTGGCGGTGCGTGACTTCAAGGCGGCGGCCACGT
TCTTCCTGGACACCGTAAGCACCTTCACCTCACACGAACTGATGGACTACCCACCTCGTG
CGTACTACCGTTACCGTTGGCGACTG
>GGB83NF01BB5OM rank=0035012 x=431.0 y=1588.0 length=92
CCGCGCAGGTCCTGATCATTTACTTTGCTGACTCGAAGAGTGGGCGTTTCCGCAGTTGCT
CCATTAACATCTGCATCCACCACTTTTNTTTN
>GGB83NF01ERVR5 rank=0035016 x=1840.0 y=2835.0 length=72
CCGCGCAGGTTCGGCCAGCGTGGCCGCCCTCAAGGAGAGCAGCCAGAAGGCGTCCGATCA
GACCCAGAAGCG
>GGB83NF01BIWBU rank=0035028 x=508.0 y=664.0 length=88
CCGCGCAGGTCGAGTCGTTAAGTTACAGCCCTTCTCGTAGTACTCGTAGGCCACTTGTGG
ATTCCCCTTCGTCTACCGCCTCTTGTCC
>GGB83NF01EZK98 rank=0035033 x=1928.0 y=2030.0 length=107
CCGCGCAGCTTCTGCTTGTAGTGATACTCCTTAAGGTAGCTCTTCAGCCGACCGGGCAGC
TCCATCTGGTTGATCCCGCGTACTCTGCGTTGATACTGGCCGCTCGT
>GGB83NF01BZ8DY rank=0035039 x=705.0 y=2532.0 length=77
ATGTCAAGGAGAGGGTACTTAAGGAAGTCTGGAGTTACCTGAATCGTATAACTTCGTATA
ATGTATGCTATACGAAG
>GGB83NF01DY4F3 rank=0035040 x=1513.0 y=433.0 length=114
CCGCGCAGGTCTCCTCCTGCACCACCTGCGGAGTTACAGCGGTAGTGCTGGGAGTTGTAG
TCGTCTTACGCTTTGTCCCGCGTACTCTCGTCGGGCGTTCGTTTCGTTTGTTGG
>GGB83NF01A6PK1 rank=0035047 x=369.0 y=1395.0 length=82
CCGCGCAGGTAATGAAGAGAGCGCCAAGAGAGAGAGAGAGAGAGAGAGAAACGAGAGAGC
GAGAGCGAATGCTAGTTTNTTG
>GGB83NF01C0HFR rank=0035052 x=1118.5 y=2229.0 length=46
CCGCGCAGGTGTAGCGGTTCTCCTCCTCCGGCTGGCTGTTCGCAGT
>GGB83NF01AVFRO rank=0035064 x=240.0 y=3842.0 length=135
CCGCGCAGGTTTACGGCCATCGAGAGTAGCCAAACATTGGAGTCGCTCAAGCTGTATCCG
CAGGAAACGGTCATCCTGGAGGAGCGATGATTCCGCTTGTTACTTAAGGCCGTTTCGTTC
GATTGGGTTTAGTTT
>GGB83NF01AFBJH rank=0035077 x=57.0 y=1435.5 length=235
CCGCGCAGGTAGTGTCTGCACTGCTAGGCGCCTGGATGTTTGTCTCCTCGTCCATGTTCT
TGATGGCGCTATCCTTGCTGTCTTCGGCCAAAGCCTCTGCCTTGATGGCCTTTCTCGGCC
TTGCTCCAGATCGTTGGTGACCATTTCGCGCTCCTCCTTGCAGCTGACCGTCTCCTTGCT
GTCCTTTGTGGACTGCTGCTCGGCGGTGGTGGTGTCCGTGGTATTCGATTCCCAC
>GGB83NF01EA0JS rank=0035078 x=1648.5 y=2294.0 length=337
CCGCGCAGGTACGTCGCCGCGCTTAGCCACTCGGTAGCCAATCTCGATGACATCGATGGG
ATCGTTGTCACCCTTGCAGCCGGTGGAGGGCTCGATGTGGTCGGGGTTTTCCCTAGGTCT
GGGGCGAGGGCTCCGTAGTTCCAGATGTAGCCCTTGTGCGGGAAGCAGTTGGCCACGAAC
CGCAGCTTACCCTTCTTGATGTCCTGCTTGATGGGATTCATAGGGGTCTTCAAGCTAATC
TCCATTTTCGCGTTGGTCCAACGTGGCACCTCCACCACCATGTTGTAGATAGTTTTCTCC
TCGTTGGCGTACAGTGGAATGTCGTGTGGCCGCTCGT
>GGB83NF01B2ZDI rank=0035081 x=736.0 y=3844.0 length=319
CCGCGCAGGTCAGCAGTGGGTGCACCAGGTGCAGGCGGAGCTGCGACATTGGCAGCACCA
TTTCCATTACCACCTCCACCACCACCACCGCCGCCGCCTGGTGCGGAATCTTGTGGCCGG
TTCTGGGACTGCAGCTTGATGCCCTCGTTGATGGAGTTGACCAGCGCCTGCTGCGACTGC
GTCTGGTTGAACTTAGCCATCACCTTCTCCTGGATGGCCTCGTATTCCTCGCGACTGGGT
AGATCTTCGAGATGAGCAGGTCGAAGTTGGGATCGGCGCGCAGGGAGCGCTTGGAGACGA
GCTTCTTGTGGCCGCTCGT
>GGB83NF01AD6MI rank=0035086 x=44.0 y=1656.0 length=82
CCGCGCAGGTCTTTGATCTGCATGCGGGAGCATATGTGTCTCTGCAGCGCAACCATGAGA
TCACCAAAGTGGCTATGCCCCG
>GGB83NF01CPTNV rank=0035091 x=997.5 y=473.0 length=281
CCGCGCAGGTAGCGGTGTGGTGAATATCATCGTGTTCGATCCGAAGGCTGGGCGCTGTTC
CGTTCCTTCAAAGCCGTCAAGGAGAAGCTGGATACCCGTCGTGGCTCTAATTCCGAGCTG
GAGACAGCGGTGAAAGACCTGGGCAAAGCGGTGTCCTATAAGGGGATGTATGGCGATGTG
GCCATCGTCGTGTATTCCGGACAGTACGTGGAAAACGGCGTCAAAAAGAACTTCCTGCCG
GACAACACGATGGTGCTGGGGAACACTCAGTGGCCGCTCGT
>GGB83NF01ES6HH rank=0035093 x=1855.5 y=1923.5 length=197
CCGCGCAGGTGCACGCAGCGTAGTTGGGAGCAGTGCGCCACGTTCGGAGGTCCAAGCCAT
ATCGTGCACTAGCGTAGCTAAGTACTCCTGCGTCTCGTTGATGGCGTGCAGTTCCAGGGT
GAAGTGCGGTCGATCGAAGTGAATCAGCTTAATGCCGTAGACGACGGGCTGACTGTCGTC
CGCTGGGCGTAGGATGG
>GGB83NF01AU4Z9 rank=0035096 x=237.5 y=2183.0 length=118
CCGCGCAGGTAGGCTAATTCCACCTTCGCATCCTGTTAATGAATCTACACGCCGCCTTAA
GTTCCTCCAAAGTTGGGCAACTGCATAGAGAAGGCTAGACCCTACTACGAGGCATTGG
>GGB83NF01DE5BV rank=0035118 x=1285.5 y=2345.0 length=283
CCGCGCAGGTTGGGAGGTGTAGGCCTTCGTGGAGGCCACTCCGATCTCGGGTCCAGCGTT
GATGTGGACGCCACAGTGCGACTCGCGGCAGATGCTGCTGCCCACCGTGTTGGTAACGCC
CACGATGAGCGCTCCTCGCTGCTTGCAGTATCTGAGCGCCATCAGGGTGTCCGCTGTCTC
GCCCGATTGGGAGATGAAGAAGCACACGTCGTCCCGGAAAATGGGCGTGTTTCTGTCCAG
AAAATCGGAGGCCAGTTCCACCATAACGGGCATGGCCGCTCGT
>GGB83NF01CEPA0 rank=0035131 x=870.0 y=1802.0 length=255
CCGCGCAGGTCGTGGGCAAATTGCGAGCCTTCGTGTATTTATCGACGGAGGATTGCCGAA
TACTTGGGCTATTTCTCGGGACTTGGCCGCGAATTCAGCTTCACTTTGGCAGTGTCCTGA
ACCCAAAGGCAGCCAAGAACAACGAGAAGGCAGCTGATTTGCAGTGCGGAATTCATCTTT
GATATTGATGTGCTGCTGTGTACTGTTCGAGTGTTACTCATCCCCGCGTACTCTGCGTTG
ATACTGGCCGCTCGT
>GGB83NF01AKSUI rank=0035133 x=119.5 y=3192.0 length=85
CCGCGCAGGTTAGCAGGAGCCACGAGAAGTGTGAGTGCAACTGGCGAAGATGTGCTCCTC
GCCTGTTAGCTCCAGCAAGGCACGG
>GGB83NF01AUO1S rank=0035140 x=232.5 y=1982.0 length=314
CCGCGCAGGTTTGGTCGATCTCACCATTGAGGATCAGTCGAGACTGAAGGTGATCTATGG
CTCCGCCGAGGGTTTCCATGCGGTTGATTTAGATTCAGCTGAAGTATACGATATCTATCT
TCCCAAGCATACTCAGGGTGCAATCATTCCGCATTGTATTGTGGCGCTTCCCAACTCAAA
TGGCATGCAACTGCTGCTGTGCTACGACAATGAGGGCGTCTATGTGAACACTGTGGGCCG
CGTTTCCAAGAACATTGTACTGCAGTGGGGCGAGATGCCCACCTCGGTGGCCTACATCGG
CACTGGCCGCTCGT
>GGB83NF01ANECU rank=0035152 x=149.0 y=1500.5 length=99
CCGCGCAGGTCGCGGACACGTTCATCATGCTTGCCTCGGCCGCTTGCTCCGCAGCAATCG
CGGCAATAACGCTCACGTTGGCGGGAACGGCGTCGGTAC
>GGB83NF01B7JMY rank=0035156 x=788.5 y=3736.5 length=61
CCGCGCAGGTACATCCGTCGTGTGGAGATGGCTCCTGGCGTCACCGTGGTCAACTCCACT
G
>GGB83NF01EK9CR rank=0035162 x=1765.0 y=1033.0 length=268
CCGCGCAGGTACGCCGTTCGTCTCGTTGCGCAGCATCCTGAGCACCATGCGCCTCAAGGA
TTCACGTGTGTACATCGCCAACGGTCTGCTGATGCTGGCCACCTTCTTCGTGTGCCGCGT
CTGCATGTGGCCATACGTGATGTGGCGCTACAGCCTGGCCATTGAGGCTGCATCCCTGTG
GTCGGCCACTGTGGGGCCGTGCCGCGAGGATGCCTCATCAGCATCGCTATACTGTTCTTG
CCACAGCTCTACTGGTTCTATCTGATGG
>GGB83NF01BKJ9A rank=0035164 x=527.0 y=508.0 length=311
CCGCGCAGGTCTCCATGGTGCGCTTCTCATAGGGAGCGTGGCCAACGACCTCGCGGACCA
AGTTGCGCATGAACTTGGTGTGGCGGGTTTGGATGTTCTTCAAGCGCGATCCGCGCAGAC
CCTTGACCTTCTTGTCGCCGGTGTACTTCACATTCCTGATCTTCGAGGTCTTGTGGCCCT
TGTTCAGGCCAATAGCCAGCTCGTAGCGCACTGCCATTTTAACTCAGACGCTGTTAAAAG
AAGAAAGAGCGAAAAAGTTTAGGACAGGAAACAGTATCCCCGCGTACTCTGCGTTGATAC
TGGCCGCTCGT
>GGB83NF01CX67F rank=0035165 x=1092.5 y=2153.0 length=126
CCGCGCAGGTGCTACTTCATGGAGGTGACCGACAGAATCTACCTAGGTCCACGTAGCCTC
GTCGAGCTCAGTTTCTATTTGAGCTCGAACCACGCCGATAACATAAAACTGCACGCTGTG
CAAGTG
>GGB83NF01AH0IE rank=0035191 x=88.5 y=132.0 length=111
CCGCGCAGGTGATTGCCAGGCTTAAATGAGTCGGTGTGAATCCCATCAGCGTTACCGTTT
CGTCGGTGCTTCTTCAGTACGCTACGGCAAATGTCATCGACGTTTTATTCG
>GGB83NF01DWUP9 rank=0035194 x=1487.0 y=1023.0 length=47
CCGCGCAGGTTCAGCAACATGGTTGCACAAGGCACACAGGGGATAGG
>GGB83NF01EG86T rank=0035197 x=1719.0 y=2611.0 length=79
CCGCGCAGGTCGCCTTCCTCGATCAGATACTTGGCCTTGTCGATGTTGCGAGTGATGAGA
TCGTGGTCAAGGTAACAGT
>GGB83NF01DI5KQ rank=0035218 x=1331.0 y=872.0 length=285
CCGCGCAGGTTTGCGAATAATTAGGTTCAACGATTACATTTCAATCTTTTGTTTTGTTTT
ACTACAATTATACACAATAAATATATCTGGGAGTTTGTAGGACTTTGTATTTTGTATGGA
CTCATGCGACTTAAGCTACTCCACAACCATGGGCAGCCAGGCGTTATCGCTAGCGAAACC
AGCACCACCACCCACAGCACCTGCACCACCCACGCCACCGTTATGTGCCCGGTAACCCAT
ACGCCTCTCGTGCGTTTTGGGCACCGGAATGGGATGGCCGCTCGT
>GGB83NF01DZ7MV rank=0035219 x=1525.0 y=2069.5 length=148
CCGCGCAGGTTAGCAGACCACATGTAGCCACCTAATGTATCTTGTAAGTCGTAACGAACC
GTACTATGCCTTATCATAGAGCGGGCTCCAAGTGCGGAATGAAAATACAACAATGTGTCT
TTCACAAATAGCCTTTAATAGATTTAGT
>GGB83NF01DBVO3 rank=0035226 x=1248.0 y=1445.0 length=431
CCGCGCAGGTTCGAATCAATCTCTGGCAGCGGTTGTGGAGTGGAGGAACTACGATTGGTT
TAAGGACAAAGGACTGCGTGTCCTGGGTGCTCGTGGGTGCCATTATAGTTGTGGGTGCGG
TCTGGTCGTACGTATCGTAGGTCCCACGCTCCGAAATATCATCTATCTCATCATCGATCA
GCAAGTTTTTCTCAGAGCTTTGCTCATAGACCTGGGCATTTATTCCGCTACCATGTTTCG
GTTCTGGCTTGTGATTTTTGGGCAACGCAGGTAGAGTAGATGGTGCTTCTTCGGGCTTCT
GTGCCTCTTGGGCCGCCTTGCGTTGTTTCTCCAGGCGCATCTTCTCCTCCATTTCCTGGA
ATTTCATTGCCAGATACTTATCCACAATAGGTCCGTTGTAGTCCTCGGGGAACTTTGGAT
TGGCCGCTCGT
>GGB83NF01CU9DF rank=0035242 x=1059.0 y=161.0 length=70
CCGCGCAGGTAGAGCGGAGATAATCGCGGTGACTCTGCTCATACATCAATCTCTCTGACT
GGCCGCTCGT
>GGB83NF01DNTXF rank=0035243 x=1384.0 y=1969.5 length=189
CCGCGCAGGTGAGTTCGATCTGTTGCTGCTGGCGATTGGCCGTTGATGGTGAAGCAGATG
CTGCTGTCGCTGTTGCTGCTGACGAGGCGGTCGCTGCCGGAGGAGCAGCTCCTGCTGCTC
CTGCAGCATTGCCTCCTTGACTCCGGGCGAACTTGCGCTTGAGGGCATTGGCCGCCGATC
CGCTGGTGG
>GGB83NF01C5YMU rank=0035252 x=1180.5 y=3844.0 length=196
CCGCGCAGGTCGCGACCTGAGCAGCTGATGCACTGGCATCGCCGGCTGATTTCTTCGCGT
CTGCCGTACTCTGTGCCACCACGGACGCGTTACGCGCCACCTCTTCCACCATCAGTTCAA
GACGACGCAGCACCTCCGGCCGGGCATCATCCTCCGTCATGGCACAGAGAAATCATTCAG
CGTCCTGGCCGCTCGT
>GGB83NF01B34HB rank=0035281 x=749.0 y=3869.0 length=133
CCGCGCAGGTAAGGATTGTAGTTGCTGTCTGCGGCGCAATGGCTGTACACCTGGAACACG
CAATGTAGCACGTCCAGGATTACCGATTGAGTTGGTTTCTTGGTTATGAAGAGCTCCAAC
AAATCCAAGGCAC
>GGB83NF01DUN7P rank=0035285 x=1462.0 y=1667.5 length=118
CCGCGCAGGTGTCGTTGAACAGTCGCTGAGCCGACAGGCGCTGGCTGCACAGAAAGCGGG
GATTTCCGTCGGGCAGTATAAAGCCGCCATGCGTATGCTGCCTGCACTGGCCGCTCGT
>GGB83NF01CJ5JI rank=0035293 x=932.0 y=2172.0 length=120
CCGCGCAGGTGATGATGTCCGCCAACTCGGCGCGAGTGTCCATGGAGCCGTCCTTTCGTA
TTCGAGCTTCGTTTTGGCCGACTTCTTTGGCTTGTTCCCGTTCGTTTCGCTCACTATTTT
>GGB83NF01CEVBR rank=0035306 x=872.0 y=1413.0 length=279
CCGCGCAGGTCCTCGACGAGAAGGACGAGAAGCGTCTGTTCCAGGGTAATGCCCTGCTGC
GCCGTCTGGTCCGTATCGGTGTCCTGGACGAGTCCCGCATGAAGCTCGATTACGTGCTGG
GTCTGAAGATTGAGGACTTCTTGGAGCGTCGTCTGCAGACGCAGGTGTTCAAGCTGGGAC
TTGCCAAGTCCATCCATCATGCTCGCGTCCTGATCCGTCAGCGTCACATTCGTGTCCGCA
AGCAGGTGGTCAACATCCCGTCGTTCGTTGGCCGCTCGT
>GGB83NF01CFGWW rank=0035316 x=879.5 y=718.0 length=66
CCCGCGCAGGTCCGTCACGCACATGGGACTCCCGTGATGACCTCATTAAAACACGCTGCA
ATCTGG
>GGB83NF01AW2YO rank=0035325 x=259.0 y=2734.0 length=42
CCGCGCAGGTCAGTGGTATCAACGCAGAGTCGCAGTCGGTAC
>GGB83NF01DSUDG rank=0035331 x=1441.0 y=2354.0 length=76
CCGCGCAGGTGACCACCGAGTAGGAGCCCTTGACCACATCTCCATCCCGCACCTCCTGCT
GGCTCTTGCTGTCCCC
>GGB83NF01DSH9R rank=0035334 x=1437.0 y=3053.5 length=64
CCGCGCAGGTTGGTGGCTGGCGTTTCCTTGTGGATCGCCAGTGGATCGCCAGCCCGCCTA
AACT
>GGB83NF01EZ3T2 rank=0035335 x=1934.0 y=1496.5 length=95
CCGCGCAGGTGAGAGAGACCAGCTACTACGACAGTCAGACCAGAGGAGGAGAGTAAGCCA
CGTTGGCAATGTAGGCCAAGGCACACAGGGAGTAG
>GGB83NF01B4738 rank=0035379 x=762.5 y=1990.0 length=77
CCGCGCAGGTGCACCGTTGCAAGCAGTTAGCGTGATGAGCATGAATCTGTCAGCGAACTC
GATGAGCTGCAGCGGGA
>GGB83NF01DINE5 rank=0035386 x=1325.5 y=1919.0 length=185
CCGCGCAGGTCAGCGAGGCGCTGTCCTGCGGAATCATGTTCTGCATCTCCGCCGGCTCCG
GCTCATCGCACCTGTCCACCACCGCGGAGTCCGAGTTGTCCACAACGTACTCGTAGAAGG
GTTCCTCTTCTTCAAGGTGATCGGCCACCTTTTCGATGATGCTGTCCACATCGTCAAAGT
TAGAC
>GGB83NF01A7WAY rank=0035387 x=382.0 y=3512.0 length=66
CCGCGCAGGTCTTGAGCCTGTGACTCCTAAATATAATCGAGCTGTTTAGCGCACTCCTGT
TTACAT
>GGB83NF01CMO5C rank=0035403 x=961.0 y=2110.0 length=122
CCGCGCAGGTCTCGTAGCCGCCTTTGCTCTGCATCTGGGTGGAGATCGCGTTGAGGCGGT
TGGCCGACAGCTCCACGTCCGCGGATCCGATGTGGCCCTCGTGGACGAAGTTAGGTTGGG
AG
>GGB83NF01BL68V rank=0035408 x=545.0 y=3229.5 length=46
CCGCGCAGGTTCGATGCGCTCCGGACTAGGAGACTTCCATTTGTCA
>GGB83NF01B0TOZ rank=0035409 x=712.0 y=1473.0 length=156
CCGCGCAGGTCCTGCTTTGACGCTCGTAGGCGCGAACATCCTCCAGGTCATGCCATGCCA
TTCGTCCACCCATGCGAAAGCCTGCCGGTGTCCCAGTAGTAGAATCTCCCGAATTCCGCG
CTGAATGAAGTCCTCCACTTTGGTCTGCAGACCCCA
>GGB83NF01A3XNG rank=0035410 x=337.0 y=2954.0 length=137
CCGCGCAGGTCTCCTTGCTCTTCAGTCGCGATTCCTCCTGACAGAACTTCTGTAGGGTTC
CCAACAGCGATCCGAACATCCTGCGATTCCTGGCCCTCGACTCAGAGTCTGTGCCCCTGT
GCCTCGACAAATCTCCC
>GGB83NF01DR6MJ rank=0035426 x=1434.0 y=249.0 length=232
CCGCGCAGGTCCGGACACTATGTGGTGCTCTGCGGATATGACATGGCCGCCCAGAAGCTC
TTCTACCACAATCCCGAGGTCCACGATGGCCACATTTGTCGCTGCCTCATCGAGTCCATG
GACACGGCCCGACGCGCCTACGGCACGGACGAGGACATCATTTTCANATACGAGAAGAAG
GAAACTAGGGAGTAGTAGATGGATAAAACCAAGCGGAACAGATGAACAAAAT
>GGB83NF01EABJK rank=0035431 x=1640.5 y=2654.0 length=68
CCGCGCAGGTCGGCATGTGACCAGGCAGCCGGAGCCATGGCGATGACTCTCTACGGACCG
GATCACAT
>GGB83NF01CN5TP rank=0035433 x=978.5 y=747.0 length=297
CCGCGCAGGTGTGGCACTTCGCGTCCTACCAGCCTTGCAGTGCACATAGACAGAACCCAC
GTTCTCCGGCTGGTAGGAGGAACTTAGGCCACCAATTCTTTGCTTTAGAGGCAGGAACTT
GTTTATGAATTCCACGCCGCGGAAGAGCTTTTCTTGATTGGGCGACTCAAAGATGTCGGT
GGTGGCCAGCTGCAGGAACTCAATGCCAAGCTTTCGCCACTTCTCCGTGTTGTTGGAGAA
GGCGGTCAGCTCATAGTCCCCGTTCATCGACACCACCGCCTTCATGTTCTCCTTTTC
>GGB83NF01AQUF6 rank=0035439 x=188.0 y=2580.0 length=229
CCGCGCAGGTCTGCTCCATAAGCAGTACGCAATCGTGGCCACTGGCGGAGGGCGCCTGCG
CTGGGGCCACTACGAAATGATGCGTTTGACCATCGGACGCAAGATGAACGTCAACACTAT
GTTCGCCACATGGCGCGTTCCCGCACCCTGGCAGCCCGATCACTAAGAAGGGCCAGGGCC
AACGGATGGGCGGCGGAAAGGGAGCCATCGACCACTACGTGACCCCACC
>GGB83NF01D7LS2 rank=0035441 x=1609.0 y=2964.0 length=266
CCGCGCAGGTTTGATCGTGGTCTGGGGCGACTGCATCTCGCTCCAGCCGACCGGCACCAT
GGGCACCCGGGTCTTCCGGTAATCACTGGCATAGGCGATGACCACGCCGAGTTCATTTTC
GGCGGTGGTCAGGAGGAAGGACTGCTCCAGTTGGTTAATGACCCTCGCCAGGATGACATC
GCCCGGCCGGAAGGACTTGTAGATATCGACGCGATCTTTTTCGGTCTCCCGGACATCCTC
CTTGCGCAGAAGTCCGCGGTAGCTGC
>GGB83NF01DJ1DQ rank=0035448 x=1341.0 y=1132.0 length=96
CCGCGCAGGTCAAGGGTCCGCAGCTGGAAGACGGCAAGGTGACTCTAAAGTTCATGAAGG
AATTGATGGAGCATTACAAGGCACACAGGGGATAGG
>GGB83NF01EXH2L rank=0035454 x=1904.0 y=2859.5 length=83
CCGCGCAGGTGTGCAGCACCTGACCGCAGAAGTCACTGCAGACAGCGGGGAATATCAGGT
GCTGGCGCGATGTGGCCGCTCGT
>GGB83NF01A697Q rank=0035471 x=375.0 y=3556.0 length=395
CCGCGCAGGTGAGTGCACTGCCTACAAGCGCATTATCTGCAAGGATTAAATCCACGGTGG
TGCACCATGCAGATGGATCTGCTCCAGCGCTGTCAGCGCAGAATTTTGGCAGTGCGACGT
GCAAGGACTTTTCATTTGACGCCGATGCTCTCGGTGCGTGCATGGTTCTTATTATCTCCA
TGAGGTTACGGTTTTGTGCCTCCAACGCAGCCATATACTGATCAGGTCTGGTCTCTTGTG
GCGAAGGCGATCCCACTTCTGATGTCGGCGAAACAGGAGTCTCATCCATATTATTTATTA
CTTCGTGATTTTGTGCGTCAGCGCAGCAAGTTCCGATCGACGTCAGCAGTCAAACTTCAC
TCCCCGCGTACTCTGCGTTGATACTGGCCGCTCGT
>GGB83NF01AL4C6 rank=0035495 x=134.0 y=3336.0 length=60
CCGCGCAGGTTCTCGGCATCTGAATGGCTTATGGCCATTGAGCGACGCAGGTGACGTATT
>GGB83NF01D9K2W rank=0035501 x=1632.0 y=1126.0 length=117
CCGCGCAGGTACACGTAGTCCAGGAACTAGAACCAACTGGCTAGCGAGCGAGCCGACCCA
GAGTTCAGATTACCCAAGGGCGTGGTCAAGGAACTGTCCTACTTTCTTAACAAACAT
>GGB83NF01CSQU3 rank=0035508 x=1030.5 y=1645.5 length=70
CCGCGCAGGTGTTGCTTGGCAACATCGGGATGATCCTTTCCCAGGACCTTCTCTCGGATC
TCCAAGGCAC
>GGB83NF01BZGG5 rank=0035509 x=696.0 y=3223.0 length=60
CCGCGCAGGTAGATCAACAGCTATCTGCACGACTATCCTCTGAACAGTGCCGTCTGGTAT
>GGB83NF01BSCOW rank=0035515 x=615.0 y=3502.0 length=88
CCGCGCAGGTCTGGCCAGTTCATTGTAGTAGACAAACTGTCGCTCGCCCATCTGATGTGC
TTTCTTCTGGTTGCGCACGCCGCAGCCC
>GGB83NF01AP40K rank=0035546 x=180.0 y=2386.0 length=80
CCGCGCAGGTAGCCGCTGGCGGCGTGGCAGTAGTAGGCGAAACGAGAATAGCGGCACCAA
GGTGCCAGAGTCCGCCNCCG
>GGB83NF01DOR6X rank=0035547 x=1395.5 y=1319.0 length=152
CCGCGCAGGTTGAATCCAGCGGATGCATATCCGGATCGCTGAAACAGGCTGAGCACGGTG
TACGTCAGCCCGGAAAGTGCATATCCAGCAGAACATCATGAAATAATGGGTACTGTAAAG
CGGTGCCAGTCGGCATACTCCTGGCCGCTCGT
>GGB83NF01BCNLD rank=0035560 x=437.5 y=223.0 length=366
CCGCGCAGGTAATCGCTTCACGACCACGCTGATGAGCTTTACCGCAGCTGCCTCGCGCGT
TTCGGTGATGACGGTGAAACCTCTGACACATGCAGCTCCCGGAGACGGTCACAGCTTGTC
TGTAAGCGGATGCCGGGAGCAGACAAGCCCGTCAGGGCGCGTCAGCGGGTGTTGGCGGGT
GTCGGGCGCAGCCATGACCCAGTCACGTAGCGATAGCGGAGTGTATACTGGCTTAACTAT
GCGGCATCAGAGCAGATTGTACTGAGAGTGCACCATATGCGGTGTGAAATACCGCACAGA
TGCGTAAGGAGAAAATACCGCATCAGGCGCTCTTCCGCTTCCTCGCTCACTGGCTTGGCC
GCTCGT
>GGB83NF01ELPRL rank=0035563 x=1770.5 y=1823.5 length=172
CCGCGCAGGTACTCGAGGAGTAGGACTCGGCCTGGGAACCCAATAAAGGAATTCCACGCC
TCATCCGCCTCCTCGGCCACCGCCTTCGACAGCTGTAAGGGCCATAATGATAGAGCCGAT
ACGGAATGAGTTGATTGGTTATGATGCGTACCTTGAGAAAGAATAGACCCCG
>GGB83NF01DR14G rank=0035566 x=1432.0 y=2606.0 length=310
CCGCGCAGGTCGAACCATTCGTGTATTCCGGCGTTGGAGCCGTGTCATTGGCGCTGGGCG
GCGGGGTAATCTTCCGCAGCTGCTGACGGGCGGCATGGACGATCTTTTCCAGCTCGACGC
ACTCCGTCTCGATCTCGTAGTTCTTGGAGACCAGCAGCACCCAATGGGCTTCCTGGGAGC
GCAGTCGCTCGCCGGCCTGCGTTTGCGCCTGCTTGCGCTGCCAGTTGACATCTTGAATGT
CCTTCTTCAGCTGCTGCAGCTGGAGCTGCGCCTTCGCCTGCATGGCGGTGAAGACCTCCT
GGCCGCTCGT
>GGB83NF01CLETB rank=0035567 x=946.0 y=3501.0 length=170
CCGCGCAGGTTAACAATGTGATTAGCAATACAAGAATCAGGCATAGTGGAACAAGGCATT
GTGGCTGAACAACAGTCGGCGGCAGTAACAGTCGACACTAAACAACAAATATACACATAT
ACATATATTAATAATAGTACATACGAACATATCTTTGAGATATACACTGG
>GGB83NF01D030P rank=0035580 x=1535.0 y=3079.0 length=173
CCGCGCAGGTCCAAGATGACATCTCTTTGTTATTCTCCGGATTCCAGTACTCCGATAGCT
CCGTAATCTTGTCCAGATTGAGGAGCGTAGCTATTTGGGATATACGTGTCATCTTATCTC
GAACCGACCACGATGTAGCTCCTGTTAGATAACTTCCCAAGGCACAACTCGGG
>GGB83NF01A1S89 rank=0035581 x=313.0 y=2251.0 length=307
CCGCGCAGGTCATACTTGCCCTTCTTCAGCACGGCGGTGAAGCCCTTCTTGTCGGCAGCT
GGCACGACTCCCAGGGTCTTCTTGTGCACGATGCCGCTGTAGCGGTACGAGCTCACGCTG
GCCAAGTTGTTTGGCTCTGTGCTAAAGGGCTTCTTCACATCGCGCTTCTTCAACAAGAAG
GCGTTGTTGTTGCGAATGATCAACCAATTGAGGTGCGAAGAGGTTGCCATCTCACGTCTT
TTCTCGTTGAAATACAAGAAGGAAAGCCCCGCGTACTCTGCGTTGATACCACTGCTTGGC
CGCTCGT
>GGB83NF01DYLPD rank=0035593 x=1507.0 y=719.0 length=243
CCGCGCAGGTCATGGATCTAGCCAATGATACCGACGATTTGGCTAGTGTTTCGTACTCGA
TTCCCGTGCCCGGCGTTGGCGACATTGCCATCGATGTGCCCATGGCGGAAATCAATAAGG
ACGCGAGCAGAATCGACTGTTCAGTCTTTAATCTAAGCCCCTAAGTTTAATTCATACATA
TGTATAGCTATCTGAAACCAACTGGGTTCGTCCAGATTCATGTGACCCAACCTGGCCGGA
GCG
>GGB83NF01B77FY rank=0035594 x=796.0 y=1820.5 length=116
CCGCGCAGGTGTCGTTGAACAGTCGCTGAGCCGACAGGCGCTGGCTGCACAGAAGCGGGA
TTTCCGTCGGGCAGTATAAAGCCGCCATGCGTATGCTGCCTGCACTGGCCGCTCGT
>GGB83NF01AGM0E rank=0035596 x=72.5 y=1516.0 length=48
CCGCGCAGGTCAAGTTCTCCAAGACCAACAACTGAAGTTCCATATCAC
>GGB83NF01DCCYF rank=0035604 x=1253.5 y=3333.0 length=284
CCGCGCAGGTCAGTCGATTAGGTCATCTGATCTTCGATCTGGACAAGACGGCATCACATC
TGCGCGATGCCCTCAACTTTGCCGCACACATTGCCTTCCGAGATGGCATCATTCTGTTCT
TCAACCGCAACGCCATGAACTCACATCTCGTGGAGCGAAAGGCCCAGGAGGCCGGTGAAT
TCTCGCACACTCGCTTTTGGCGCGGCGGCATCTTTACCAATGCCAATGTGCAATTCGATG
CGGTCACCAGGCTGCCCGATCTTTGCATTTTCCTGGCCGCTCGT
>GGB83NF01CY5JP rank=0035610 x=1103.0 y=1603.0 length=48
CCGCGCAGGTATGGAGGCACCAGCGGTGCGCGCCTCGTCCGTGATCAA
>GGB83NF01BEDAJ rank=0035612 x=456.0 y=2361.0 length=271
CCGCGCAGGTCGAATCTTAACCAGGGCGTTGGGATATGCGCGAAGCTCCAGTCCAACTTA
CGCGTCTTGGTCACCGGATTGTCAGCAAAGTGATCAGCACCTTTGGCTCGTACGAACGTT
CGAAGTACGAGCTGAAATCGTCCAGTTGGAGTTCCTTTTGCAACTCCTCGTTGTCGGAAT
CGTTCAGATTGGCCACCTCTGTTTGGTCCTTCTCTCGCAGGCTCTCTATGGTGTGACCAG
GATTGGCGGGTACACCATAGTGGCCGCTCGT
>GGB83NF01ESXQS rank=0035628 x=1852.0 y=2882.0 length=410
CCGCGCAGGTGCGAACTGGACTACAATAGCACCACGGATGATGCCCAGCCGCAGGATTTC
CGGGTACTCAACTATGTGGTGCATCCGGCGTACGGCGAGGATGATGACACGGGCAGTCGC
AAGAACGACATTGCCGTGGTGGAGCTGGAAATGGAGGCGACTTTCAGCGAGTATGTGGCA
CCTGCCTGCCTGCCGCTCGATGGCGGAAATGAGCAACTGCAGGTGGCAGCCGCCGGATGG
GCGCCACCTCGGAGAGTGGACACGCCTCGTCGCATCTGCTCAAGGTGAGTCTCGATCGAT
ACGATGTGGCCGAGTGCAGCCAGCGACTGGAGCACAAGATCGATGTGCGCACCCAATTGT
GTGCGGGATCGCGGTCCACCAGTGCGGATACTTGTTATGTGGCCGCTCGT
>GGB83NF01D91Y8 rank=0035639 x=1637.0 y=2546.0 length=81
CCGCGTAGGTACCAAGGTGCCAGAGTCCGCCCCGCCCGTCCGAGGAGGAATGGAAGGAGT
TCGAGGAGGAGCAGCGCAAGG
>GGB83NF01CR2ZJ rank=0035653 x=1022.0 y=3469.0 length=262
CCGCGCAGGTAAGTTGCAACATTGCATGTCGGTTCGTTTCCAGTGCGATCCCTGTGAGTA
CTCCACTTCCAGTTCCTTCATAGTTTCGTAGGCCAACGAGCACTTATTGGCAAAGATGGT
TACAATAAACTTTCCCGGCTTGAAAGTATTGATTACTTGATTGATAAGTTTACGATAGTT
ACTTAGAGCCACATTTGTTTCGAAGCTCACATACGAAAATTGGTTCTCCGGAGTAATATA
AATTGTCATGTACTCCCCTACT
>GGB83NF01C47SU rank=0035658 x=1172.0 y=1836.0 length=65
CCGCGCAGGTTGCTGCTGGAATTGCCCACCTGAATACTTCTTTTGTTCTGTTGTTGGTTG
GTCTG
>GGB83NF01D7SQQ rank=0035664 x=1611.5 y=3760.0 length=213
CCGCGCAGGTAACGAGGGCTTCACTGTGTTCGTGGAATCCAAGATCGTGGAAGAATGCAG
GGCGCCAAGGAGTTGGACTTTAAATGCTCAGCAATCTCACGGATCTGCAGGAGTGCATCC
GCACTCAGCTCAACAAGACACCCGAGCTGACTAAGCTGGTGGTGGATCTATCCAACTGTG
GACCCGACGATGCCTTCTCTTCAGTGCCTTACA
>GGB83NF01CZZEW rank=0035671 x=1112.0 y=3446.5 length=117
GTTGAATATTATTACAACTCGTAATGAGGTTTACGCGTAATAACTTCGTATAGCATACAT
TATACGAAGTTATACGAGGTTTGGGATGTTTATGCATGCAGTGTCAGTGCATGAGCT
>GGB83NF01CJ74R rank=0035672 x=933.0 y=1433.0 length=280
CCGCGCAGGTTGCAACGGCTACGACTTCACCATGGTCACCCACAAAGGCCGTGAGCTACA
TCCGGAAACCCGATACTCAACATGCTGGTGGCCCGCAAGGGCGTGACCTCCACATAAGTG
GTGCTCGGAGCAGGGTCTCCACAGACTACAGCAGTATTTAAGCGGCATTTTAAACTATCC
CCTCCACCGCCCTCCTGGCGTACGGAGTCTCTTTGTCCTCCTCGCAACCTAACTGCGAAT
AACTTAGTAACTAACCACTATTATTACATATTAATTACTA
>GGB83NF01D1M4S rank=0035675 x=1541.5 y=3274.0 length=48
CCGCGCAGGTCTCGCAGTATATAGCCACGACCTCATTTGACCGCTCGT
>GGB83NF01DVA2Z rank=0035688 x=1469.0 y=2633.0 length=234
CCGCGCAGGTCTTGATTTGACTCTGAAGAAACCCAAAGCAATGTCGGATCTCTTTACCAC
TTTCGATAGCAACGGCGTCGCCGAGCACCACCTGCACCACAACCACAACTCCACATCGTC
CGCCAGCGGACTGCTCCACGACCCACCCATGGCCTCGCCCTCCCAGCACAGTCCGATGAC
CAACAACAGCAACTCATCCTCGCAGAACGGCGGACCGGTTTCCGGTTTGGGTAC
>GGB83NF01ATTH7 rank=0035691 x=222.0 y=2061.5 length=155
CCGCGCAGGTTCCGCTGCCCAACGAGCAGGCTAGTTGGAATTCTCAAGATTCACGCACTG
AAGATCGCCAAGCACGGCGAAATCGACTACGAGGCCATTGTCAAGCTGTCGGACAACTTT
AATGACGCTTAATAATTCGCACNGTTTGTTATTCA
>GGB83NF01D9FOM rank=0035695 x=1630.0 y=2324.0 length=299
CCGCGCAGGTTCGATGGCTTTAGCCCTGCAATCCTTGTTTTATATAGCTCGGAATAGTGG
TTCCACAAGCAGTCCGACGAGCGGTAAAGTTCGATTAGCTTGGCGATCTTCTCCCGCGTC
CAGATCGTCTGCTTCCTCCTCTGTCTTTTGGTCAGTTGCGTTTCGCCCAGCTCCTCGGAT
TTATTTGGCATCTCAGCAAGCTAACAACAATATGTCAATATGCATCGAATCTTATTGCAG
TGCACATTTGGGATGGGCGAGTCTCCCCCGCGTACTCTGCGTTGATACTGGCCGCTCGT
>GGB83NF01AHM0K rank=0035699 x=83.0 y=3122.0 length=265
CCGCGCAGGTAATTAACGAAGCAATGCCTGAATCAAGAGACTTTGCCTCGCCACCGAGAA
TAGTCATATCGCAGCCAATGCCATGCTGCTAACAAAGAATAGATGAACTCAATTCCCAAG
TCCTGTCGCAGCGCGCAGAAATCGAAAACTTAGACGAGGGCGGTTAAGACACTTACGGAA
TTCGTTAAGCAGTCGATGAAAACGACCAAGCCGAAGGCGAAGGGAAATCCGGACGATGAT
TTTCCTAATAATGTATGAGGAGGGA
>GGB83NF01EB7IS rank=0035703 x=1662.0 y=642.0 length=242
CCGCGCAGGTCCGGACCTCCGAAGAGCGTGTTCATGCGATCGGCCAGCACCTTGGCCTGC
TCAATGAAACGCATCTGGATCCTCGGAGCCCTCAGGTCCAGCGTTGGTCGCCACATCCGA
TGATGCGGACGGCTCCTTTGGTCACCGGCACCACTTTTATCGAAATCCTGGAGAGCACTG
TCCAGCAAGTCGTTTAATTCATCGCCATTCTTCTTTTCTTCGGACATTGTGCAATTTCGG
GA
>GGB83NF01B4573 rank=0035706 x=761.0 y=3633.5 length=148
CCGCGCAGGTAGTCACCGCGATTATCTCCGCTCTGGTTATCTGCATCATCGTCTGCCTGT
CATGGGCTGTTAATCATTACCGTGATAACGCCATTACCTACAAAGCCCAGCGCGACAAAA
TAGCCAGAGAACTGAAGTGGCCGCTCGT
>GGB83NF01EA7D5 rank=0035708 x=1650.0 y=2971.5 length=167
CCGCGCAGGTAGTACGCTTACTTCCGCGAACGTCAGCGGAGCACCACTATCTGGCGATCA
AAGGATGGTCATCGGTCACGGTGACAGTACGGGTACCTGACGGCCAGTCCACACTGCTTT
CACGCTGGCGCGGAAAGCCGCGCTCGCCGCCTTTACTGGCCGCTCGT
>GGB83NF01C35KD rank=0035711 x=1160.0 y=1435.0 length=170
CCGCGCAGGTGTCCGGAGACACTGCAGTCCCGGATGGACGCAACCCGCCAGATGTTTGCG
CAGAAGGTGTCGGCATATACCGGCCTGTCCGTGCAGGTTGTGCTGGATACCGAGGCTGCA
GTGTACAGCGGTCAGGAGGCCATTGATGCCGGACTGGCTTGGCCGCTCGT
>GGB83NF01ANIJH rank=0035715 x=150.0 y=2827.5 length=49
CCGCGCAGGTGCAGTGGTATCAACGCAGAGTCGCAGTCGGTACTTTTTN
>GGB83NF01BU7OD rank=0035721 x=648.0 y=1803.0 length=125
CCGCGCAGGTACTCCACTTCCCGGATGTGGAGTAGCAATTGCATTTCCTAGTCCAACTCC
AATATGCATATGCATATACATATGTCGTTGCCACTGTTGCAATTCCAGTGAAATTGGCCG
CTCGT
>GGB83NF01EXLL5 rank=0035722 x=1905.5 y=3355.0 length=118
CCGCGCAGGTCGCCGCTGGAGAATTGGACGCCTACCGAGACGAGGGTCTCCTCCAGATCA
GCAACGGACATGTCGCTGTGCTGCTTATGGCAGGCGGACAAGGCACACAGGGGATAGG
>GGB83NF01DS96W rank=0035744 x=1446.0 y=2374.0 length=70
CCGCGCAGGTAAACGTATGCAACAAAAGATATGCGAATTTCAGCACGTTTTAGCTGAGTG
GTGTTGTGTG
>GGB83NF01BCIQW rank=0035751 x=435.0 y=2134.0 length=177
CCGCGCAGGTCGGTCTGCTGATCATTGGCCAGTTCTAGGGCTTTGTTTAGGTCATCGAGG
GCCTCCTCATCACGTTTGGCTAGGCGTAAAGTTTGTGCCCGATTATTAAGCACGGAAGCC
CTCTGGGCTAGATTTAATGATTGTTGAAATAGTTCCAGTGCTCCATCAAGCTCCCGC
>GGB83NF01C4EHC rank=0035779 x=1163.0 y=702.0 length=130
CCGCGCAGGTCTCCTTGCTCTTCAGTCGCGATTCCTCCTGACAGAACTTCTGTAGGGTTC
CCAACAGCGATCCGAACATCCTGCGATTTCCTGGCCCTCGACTCAGAGTCTGTGCCCTGT
GCCTCGACAA
>GGB83NF01AE8ZG rank=0035781 x=56.0 y=2218.0 length=130
CCGCGCAGGTCACATACTGGTGCACCCACGGATATAACACGTACTTGTTCTCGTTGTCGC
AGAGGTTGAGGACAAAATTGGAGGCGATCAGCATGAAGTAGGAAACTCGTTGCCCTCGCA
CGAGTACCCC
>GGB83NF01D6VCZ rank=0035788 x=1601.0 y=1457.5 length=71
CCGCGCAGGTGCGCAGGATGACGCCGGACAGCACCACAGACCAGCTGCAGAACAACGCTC
TGGCCGCTCGT
>GGB83NF01A64KS rank=0035789 x=374.0 y=346.5 length=302
CCGCGCAGGTAGCAGTGGTATCAACGCAGAGTACGCGGGGCGCCGGCCATCCTGGCCCAA
GGTGTGCTGCCCCACGCAGCAGCAACAGCAGCAACTGCAGCAGCAACACCAGCAGCACTT
GACAGCAACATTAGCGGGTGGTGGACAGGCATACATCAAACATGAGGGCGGCGGCGGGGC
GGCACTGGGCAGCAGCAGCAACAGCAAGCGGCACAACAGCAGGGCATGCAGAACGTCATA
CACATTGTGGGCGATCAGGTCTTCATACCGCAGCAGCAACAGCCGCAGCCGTGGCCGCTC
GT
>GGB83NF01ARZ6Y rank=0035796 x=201.0 y=3432.5 length=61
CCGCGCAGGTCGACTGGGACGAGATCTGCACGAAGCTGGACCTCAATGCGCACATTCCCA
A
>GGB83NF01BMESR rank=0035805 x=548.0 y=729.0 length=105
CCGCGCAGGTATGAGCGACTAGCTGAAAGAGTTGCCCTCAAATACAACAAACAACAGAAC
AAACAAACACATAATAATTCAATAACAAATCAAAAGAAAAANAAA
>GGB83NF01C4E66 rank=0035820 x=1163.0 y=1632.0 length=294
CCGCGCAGGTACAGCTCGGCACTGGTGGCCGTCTCCATGGCGGCGCCAGCATGGCGTTGT
CCAAACTCTGGGGCAGGCCACTCGTTGCGTCCTGGGCCTGCTTCATCTGGCGGCCAAACA
GCTCGTTCAGCATCTTGGCCGAGGAGCCACCAAACAGGTTGCCAAAGGCGGCCGTCAACA
AGGACGATGCCGAACTGGCGCCCGAAACTGGTGAGTTGCTCGTGGGCGAATGGGTGGCAA
GAGCAGCCGGTGTGCTTGAATTGTTATTGTTACTACTACTGCTTGGCCGCTCGT
>GGB83NF01EHOWI rank=0035846 x=1724.5 y=2496.0 length=134
CCGCGCAGGTAGAACTTGAGGAATCTGCTGAGAAAACTATCGCAGATTAGAGTTAAGTTA
ATTTGTTAGCGCAAAGTAAACCAACTGCATGGGGAAACCGGAATGGCAAGAGCGATGTAA
AATAAGAAGGGAAA
>GGB83NF01AW1R2 rank=0035850 x=259.5 y=1200.0 length=91
CCGCGCAGGTCTCTGGCTTGGACGGGCGTACCGCCTGCCGTTAACCGTCGCCGCTGAAAG
GGAGTGTATGGCCATAAAGTAGGCCGCTCGT
>GGB83NF01DJ131 rank=0035867 x=1341.0 y=2079.0 length=327
CCGCGCAGGTTAGTTAGATCAGACGCGAGAGTGGGCGCCTAGATAGCCACACTCTGCTTG
GCCTCGTTCTCCCGCTGCTGCTTGTTGACCGCCGATATGCACTTGGCCATGGTGGGCGAG
GCGCGCGAAATGGCGTCGGTCATGAAGTAGTCGCGCAGCTCCTTTAGCTTAATATCGATG
GCGCCACCGCCGATGGATTTGCTAATAGTGCCCGCTGCTCCGGCATCGCCGGCTGGCTCC
AAATTGGCCCCAGGCGCGTTTAGATGTGGCGCCACATCCTCCAGACGGTTGCGCAGCTCG
TCCAGGTTGTCGTACGGGGGCAGGATG
>GGB83NF01AZM0W rank=0035875 x=288.0 y=3262.0 length=101
CCGCGCAGGTCATTCTGCACCTTAACAATCTCATCGCTGCTCTTGCAGGCTGCATAGGCA
TTGAGAAGCTTGTCGTTTAGCTCCAGAAAGGCATGACCCNC
>GGB83NF01BRGOR rank=0035883 x=605.0 y=2985.0 length=63
CCGCGCAGGTACGGACATGTCGCTGTGCTGCTTATGGCAGGCGGACAAGGCACACAGGGN
TAG
>GGB83NF01DXU9K rank=0035885 x=1498.5 y=3318.0 length=190
CCGCGCAGGTCGAAGGGCAGGACTATGGTTCACCGGGTCCACGAGAAGGTGCGTCCGCTC
GTTCGGCTCGTTGGGCTGCGCACCTGGATCTTCGGTGCATTGCCAGCAGTTGCAGATCGA
GGCTAGGTAGCTCCAAACAGAGTGCACATACTCCATTCTAAATGCAATTGTTCAATTGTT
CTTTATTTTN
>GGB83NF01A7H9S rank=0035898 x=378.0 y=1710.0 length=157
CCGCGCAGGTTCACACGAACCAAGCTGGCCATCGATTGGCACAACTACACGTACACAGTG
CTGGCATTGGGAATGTCGAAGGGAGAGCAGAGTCCTCTAATACGATTGGTTAGGCGACTG
GAGCGATACTTCGGCTCCAAGGCACACAGGGGATAGG
>GGB83NF01BBFNI rank=0035900 x=423.0 y=620.0 length=164
AACAAAATTACCAATTTCATTCAATAATATATTATCAATTCACATCCGCAATGGACTTTT
CAAAATTCGTATAACTTCGTATAATGTATGCTATACGAAGTTATTACGGAACTAAATTAA
ATAAAATTTAAGAATATAAGATCTAAAATTGAATAAAATTCATA
>GGB83NF01CAVNT rank=0035910 x=826.0 y=3639.0 length=323
CCGCGCAGGTCCATCTTGCAGAAGCCCTTTAAGCGGCTCTCGTTCTTCTCGTGCTCCTGC
ATCTGGCGATAGAATCCCAGGTTGTCCGATGCCCGCTGGTCGGCCTGGAACTTGCTGATC
TTGCGGTAGAGCTGCTGGAATCGAAGCGGATCCTCAAAGTATTGGGCCACGTTTGGAGGC
AAGTTTTTGTCGATCGGAATCGCTCGCAGATCCCGTTTCGNACAGTGGGCACTTCTTATC
TGTCGAGGATTCGTCTCAGACAGGAGGCGCAGAGGACGTGTTGGCACTGGGTCGATGTGG
AAGATCAACGTTGGCTCGACGTT
>GGB83NF01A7P3O rank=0035915 x=380.0 y=3666.0 length=68
CCGCGCAGGTCTCAGAATCGCAGTGGCGGCACAGGTTTCAGTCTCAGTTTTAATTAACGT
TAGTTGTA
>GGB83NF01ARQBT rank=0035943 x=198.0 y=2935.0 length=456
CCGCGAGGTGGCACACTCGTGACGCACCATTTCGTTTCCAGGCGATCCTCCAGATTCTCT
TGAAGGAAGGGAATGCTGCAGGGTTCTTGCAGCTGGCCCAGTACGAAGGCCACCTCGTGG
CGGAAGAGGGCGGAAGAGTCCTTAAGTCCCTCGGCAATGGCCAAGACACTCTCTTCGGTG
CGCAGATTGCGCAGGCTGAACATGGCCCTATATCGATCGAACAGGCTCTGCTGGGCATCC
AGATAGATGGCCTTCAGCTCGGTGACGCTCTTGTCGCCCGCAGTTGGCGGTGAGGGATCA
ACGGAGGCGTAAGGGTTGCTGTCATCTACCTTTTGGCCACTCTGCAGCCAGCGGACGCGG
TCCAGAGCAATGGCACATGTTTCGGCCACCTCCACTACCGGATCTTGTTTGTACTCCTCC
AGAATTGGCAGCACATCTGGATGACTGGCCGCTCGT
>GGB83NF01EH9VL rank=0035959 x=1731.5 y=1007.0 length=275
CCGCGCAGGTCTTCTGCCGATGTGGGCTACTGCAAGAGGGCAATGTCCATAGAGTAACAT
CAGCACGCTGGAGCGATCCGTTTTGGAGGATTGCAGCTGGCGTCAGCCAACACAGCAGCG
ACCCGAGGCGAATTTGGATGGAGTGCAGCCCCTTTTGGCCGAGGAACCGTCACCAATGTT
GGATAAGCCAACGCGCCACTGGCTTGCAGCACGTTGTCAATCGCAGCGAACGCACGAACG
TCTCTAAACTCTGGAAATGGAAAGTTCATTGAGCT
>GGB83NF01EXNN2 rank=0035979 x=1906.0 y=1920.0 length=75
CCGCGCAGGTATAGGCAGCCTGGCACAGCGGACAAGTGCTAGCCACACTGCCTTTGATCT
GTTTCAAGGCACACA
>GGB83NF01BL5SN rank=0035996 x=545.0 y=1349.0 length=47
CCGCGCAGGTGTTGTCATCTCTTCTGGTGGCGGCGGGTGGTTGTACT
>GGB83NF01ASSGJ rank=0035998 x=210.0 y=3201.5 length=60
CCGCGCAGGTCCGCTTGGCCTGCGTGACTACTCTGACACTCCGAGTGCAGGAACACAGTG
>GGB83NF01DH0DK rank=0036002 x=1318.5 y=726.5 length=75
CCCGCGCAGGTTCGTCGTCGTCGGACAGCTCGTCGGGATCAAGAGAAACGCCCCACGAAG
ACGTGTGAGGGCCGA
>GGB83NF01BF5CT rank=0036011 x=476.0 y=3467.0 length=93
CCGCGCAGGTTGTGTGAGAGTTCGAAGTTCTCGTCATCGAAACTGGTCCGTAGATGCTCT
CGCCGCTGCTTCCATCGTTCTTCACCACATCCC
>GGB83NF01AGV5M rank=0036021 x=75.0 y=1080.0 length=100
CCGCGCAGGTTCTGTCTGCGAGGCGGGTGCCGGCGGATCTCCTCCGGATCTCCATCGGTT
TACATGCTGAACGATTCGCCGCAGCCGCATGTGCCCTAAT
>GGB83NF01BNB4S rank=0036022 x=558.0 y=2970.0 length=341
CCGCGCAGGTAGATCTGGGATTGGGCAGCGGCAGCTATAAGTTCATATTGTGCATCAATA
CAAATGGCATCATCAGCTATGTGTCTAGCGCCTTTCCTGGTAGTTGCGATGATCTTCAAT
TGTTTGAGGCCAGCAGATTTCGGGATTGTCATTCCCAATTACCTAACACTATGCGCGGAA
CCAGGCAAAGCAGTACGCCGTGCTCGCAGGTCGGGCTTCGGAGATCCTCACGACTCAGCG
GATGAGGATGAAAAGGAACGGAACGGACGGAACCAAAGCGATCACTTACCAAATTCGAGG
CACAGCGTTTGAGTGGCCAGCTAGCAAGCCAGCATGGCCGN
>GGB83NF01B6SX6 rank=0036049 x=780.0 y=1916.0 length=305
CCGCGCAGGTTGGTGCCGTAATATCCTGGGAACGGCAGCGGCACGTCCAGGATAATGCCC
TGGATGTCGGAGGTCAGCTCCTGGAAGTCGCGCTCCGGCCGGATCTTCATCTGAATGCTG
GCCTCCGTGTTGCGCTTCAGGATGCACTTGCTCTTGGGGCAATTGGAAATGGAGACGTCA
CCGGCAGCTAGGGCCTTCGATTTGGATTTCGGGCACTGACTCACATCCGTGGACGACGTG
AAGCCGATCAAAGCGGCGAAGATCACAAATAATCCTAAGCTCAGCTTCATTCTGTGGCCG
CTCGT
>GGB83NF01DKMQC rank=0036050 x=1348.0 y=130.0 length=45
CGCTTAGGTGGAGTAGTCGACTGCTCCGCTGCCGTTCTGCTGCAT
>GGB83NF01DOVTL rank=0036052 x=1396.5 y=1927.0 length=65
CCGCGCAGGTCCGTGTTCCTTGCGATGTGTGTATAACCAGTTTCGGATCTTCGGGTGAAA
ATACG
>GGB83NF01DHODR rank=0036063 x=1314.0 y=1565.0 length=250
CCGCGCAGGTCGGTGCCTCCGGATATCACATCAAGTGCTGATGGCGGCACTGGTGAAGCT
GGTGGACGCACACGTGATCACCGCCAGGATGCTGTGCGACAAGGTGCTGATGTGCGAGAA
CTGGACTTCGAGCACAGGACCTTCTGGATCGAGAGCTTCCGGCTGATCAAGCGTGTGATC
GTCCAGGTGGACTACAAGGGTGTGCGCGAGATCATGAAGGTATGCCGCGACAAGGCACAC
AGGGGATAGG
>GGB83NF01D1EZA rank=0036075 x=1539.0 y=900.5 length=305
CCGCGCAGGTATTGCATTCATGGAGGGCATGTTGGCATCCTTTAGAACGTCGTTTATGGC
CAATCTGGATAAGTTCAAGAACGGAGAAGAATATCGGGAGAAGCTTGAAAGCTCTAGCTG
GCCTAACTATGGAGTTCATGAAACTTGGTATCGTCGATCCCAACGAGTTTAATGCGCTAA
ACCATGGCGATTGCTGGATGAATAATCTTCTGTTCAAGATGAACTCCAGCGGGGACTTGG
AGGATATGGTCTTTGTCGATTTCCAGAATCCCAAATACGGCTCTCCTGCCATGGTGGCCG
CTCGT
>GGB83NF01B71TZ rank=0036086 x=794.0 y=2741.0 length=91
CCGCAGGTAGGTCCGCAGCTGGAAGACGGCAAGGTGACTCTAAAGTTCATGAAGGAATTG
ATGGAGCATTACAAGGCACACAGGGGATAGG
>GGB83NF01CF3YO rank=0036089 x=886.0 y=1918.0 length=449
CCGCGCAGGTCGGGCACGCTGAGCACCAGCTCATCCTTGGCCAACGGTCGGGTGGCCCGC
AGACCCAGTTGGTAGCCGGGAAAGATGGCTATCTCCAGTCCCTCACTGTGAACTCCGCCA
TCTTTGGCCCACGCACTGAACGCCTCCACTTTGGCCAGACGGGTCTGATCGTCGGGGGAA
TCGCTGATCTGCGGACACACTGCTTGGCTGAGTGGCTCCTCCAGGATCATGATTTGTTTG
AGCAGCTCCTGTAGCTGCCCGTACTGCTTCCATTCCTCGTTGGGATTCGCCGGTTGCTTT
TCCACCAAGTCAAGCAGTTCCTCGACGAGCTTGTTTAGTTGGCTCCTCTTTTTGCCGTTT
AAACTGGGCAACGAACTGGCCGCCTGCTGGTCCTCAAAATCCTCGACTGCTGTGCCGGAT
GCGGATGCAGTTACNCCGTGGCCGCTCGT
>GGB83NF01DULOR rank=0036101 x=1461.0 y=2489.5 length=70
CCGCGCAGGTGCTGATGGACACCGAGGACCGGCGCTACTTCAAACAACAGGAGATCACGC
TGTGGCGCAA
>GGB83NF01ATL9F rank=0036118 x=220.0 y=865.0 length=135
CCGCGCAGGTGTCCGTCGAACAGCGCCAACATCGCAGCACCGCGGAAGCTGTATTGAAAC
CATCAGCAAGGAGAAAGGCCCAGCAAGAGGCAGCCGGTTGAACCGTAGGCCATGATACAA
TAATTCCTTCTTTTA
>GGB83NF01B0IR4 rank=0036127 x=708.0 y=3714.0 length=45
CCGCGCAGGTCCTGAAGAAGGCAGCATTCAAGCAGAAGGCTTTGG
>GGB83NF01BPN2Y rank=0036134 x=585.0 y=1176.0 length=64
CCGCGCAGGTAGGCTAATTCCACCTTTCGCATCCTGTTAAATGAATCTACACGCCGCCTT
AAAG
>GGB83NF01CC3MK rank=0036148 x=852.5 y=778.0 length=389
CCGCGCAGGTATTGTGCCGCTGGAGAACTGCTGGCCAGTCCCAAACCAAGGAGCGACCTT
CGCGCGGCAGCCAACAAAGAACGTTACGATCAACGATTCCAGTGACGAAGAGCCTCTGAA
AGGAAGTAAGCTTGTGTTGCCGGCTCGCAAAAGTCGCAACAAGAACGCTTCTATTATAGA
ACTCAGCGACAGCGAGGAAGTCGACGAAGAGGAGGAGTCATTACTGGTGGCCATTCCTTT
GCCCAAAGAGGCACAGCAGACCAAGCCAGAGAAGAATAGTAGCAAGGCAAGCAAGGAATC
GATCGAAAAGCGGCAGAAGGCGCAGAAAGAAGCTACGACATCATCCGCCAGGGCAATCAG
AAGCGTTAACGGCACACGTGGCCGCTCGT
>GGB83NF01A50LB rank=0036150 x=361.0 y=1773.0 length=73
CCGCGCAGGTACTCTATGAGAAGCAGATAAGCGATAAGTTGCTCAACATCTTCTCGGGCA
TAAGTCGGAACAC
>GGB83NF01ARR7X rank=0036153 x=199.5 y=1291.0 length=330
CCGCGCAGGTTCGGCCAGCTGATCTAGGCCGCTGTGAACGATGGAGATTTGGGTATGCGT
ATGCCGAGGGCATAATACCCGGCTGCAATGGGCTGCGTTTCCTGCTCCTTGCTGGAGGAT
TTAATGGGCGCCGGTTTCTTTTGCTCTTGCTGCTGCTGTTGCGATTGCTGCTGCTGCTGC
TGCGGCTCCTGCTGATGTTGCTGTTGCTGCTGTTTGGGACCTTTGAGCCCGTTGCCCGTC
AGCAACATAGCACCGAAGACCATCTCATTAGTGCCGGCACTTGGAGCAAATGGCACTCGG
TTTTAATCTTGATACGGAACGCTTGTTTTT
>GGB83NF01DQJL5 rank=0036159 x=1415.0 y=1595.0 length=41
CCGCGCAGGTCGCGACAACTACTCAACATGGAGGCTATGCC
>GGB83NF01DK6ND rank=0036162 x=1354.0 y=1367.0 length=61
CCGCGCAGGTTGCGGTGGACAGCTCCTTCATCAGGCCATTGCAGAGGGCATTCAGGGCCT
T
>GGB83NF01BTAJZ rank=0036175 x=626.0 y=2333.0 length=70
CCGCGCAGGTCGAAGCTCAACTACAAGCTGAGCTAGACCACTGTGTCGAATATCTCAAGA
AATCCCACCA
>GGB83NF01BR3KS rank=0036185 x=612.0 y=3978.5 length=45
CCGCGCAGGTCAGTCGAGTGTTGCGCCACGAAGACCACGTGATCC
>GGB83NF01A26GX rank=0036186 x=329.0 y=495.0 length=306
CCGCGCAGGTAGTGGCTAGGGCCATCGGACGCCCGGCCACCTATCCAACCAAGTACTTGG
TTGCGAGCTGGGCGCCCAGACGCTGTTCGATCACAAGAATGAGCGCTTTGTTGTGAATGG
ATCGCATGATGTGAACAAGTTGCAGGATTTGTTGGATGGTTTTATTCGCAAGTTTGTGTT
ATGCCCCGAGTGCGACAATCCGGAGACCAATTTAACTGTGTCGGCCAAAACCAAGACCAT
TTCGTCAGTCTTGCAAGGACATGCGGCTTCCATGGTCTGCTCAAGGTTAACCATATGGCC
GCTCGT
>GGB83NF01APY0J rank=0036190 x=178.0 y=2801.0 length=69
CCGCGCAGGTCAGCAGATCCGACGACAGGTTGATCACATGACGCAGGGCAAATAATTCAC
CGGTTTNTC
>GGB83NF01DLYRK rank=0036194 x=1363.0 y=942.0 length=209
CCGCGCAGGTCCTGCAGGGCACGACCGTACGAGAAGGTGAGGGCCCATGGCGGATCAAGG
GAACGTTGTTGATGGCACTCAGGTTGACGGTGGCCTCCTCCTCGGACTGACCTCCAGACA
GGAAGGTCACGCCAGTAACGGCGGCGGGAACGGTGCGGCGCAGAGCCTGCACGGTGGCCA
GGGCGATCTCCTCGGGGTGGTTCTTCTTG
>GGB83NF01C9RMQ rank=0036201 x=1224.0 y=1168.0 length=134
CCGCGCAGGTGTCCGCTGAGGTAGGCGGTTGTTCATATAGGCGATAAGTCCTTGCTGGTG
CGTCCGCCATTGTAATCCAGCTTGGTTTGAGGTAAGAGAAGTACAGAATGGTGGGATATC
CGCGTACGTTATAC
>GGB83NF01EBYBL rank=0036205 x=1659.5 y=1007.5 length=81
CCGCGCGGTGGAGTTGTGGCATGGTGGAGCAGGATACCACAGCCAGTTGTTCTGGGCCTT
CTGCATCAGGTGAGCATTCCC
>GGB83NF01C2BKN rank=0036221 x=1139.0 y=1925.0 length=209
CCGCGCAGGTATATGATGCCAAGACCTTAGGAACAGGCATCGCATTTAATATGTGTCTGC
ATCTGCATTTACAGGGTATATGGTGTAGATTCCACATTTTCTCTTTTGCACAAATACTTG
TTACTTAAATTTACCTTACAATAATATTGCATTTAGTGATTCACGTTTTTNTTTACAATT
AGTAAACTACCAAATAAGAAGTACTTTAC
>GGB83NF01AP8VI rank=0036230 x=181.0 y=3292.5 length=280
CCGCGCAGGTAAATGTAAGACTAGCAAACATTTGGGTGCTTTAATAAGAACTCTAAGAGG
TCGTTCTTATGGGTTTAAGACCTCCTCGCAAATGGGTTTATCTACATTTTGCGCTCAGCT
ACAGTTACAAGAACATTTATTATTTTACATTATTATTATGTACAAAAAGTAAAGCACACT
AAAATAATACCTACCTTCATCTTTCTAGGTCAAAGAATCTCCACAACCATCTCCTCATCA
CTAAGCAACTGGAGAGAAGCTACCTCTTCTGGCCGCTCGT
>GGB83NF01CMXHZ rank=0036236 x=964.0 y=645.0 length=133
CCGCGCAGGTACGGTCACGTCGGCTCTAGCGAGAAGCCTTCGACATCCTCGAGTGCAGCC
GCAGCCGGCGCCGGAGGACGCATCAAGGCCAGGAGAGTGCTCTACAAGAAGAGCGTTGGA
GCAGCGGCAGTCG
>GGB83NF01AR4YZ rank=0036246 x=203.5 y=1433.0 length=283
CCGCGCAGGTGCACGGCGGTGAAGCCCTTCTTGTCGGCAGCTGGCACGACTCCCAGGGTC
TTCTTGTGCACGATGCCGCTGTAGCGGTACGAGCTCGCGCTGGCCAAGTTGTTTGGCTCT
GTGCTGAAGGGCTTCTTCACATCGCGCTTCTTCAACAAGAAGGCGTTGTTGTTGCGAATG
ATCAACCAATTGAGGTGCGAAGAGGTTGCCATCTCACGTCTTTTCTCGTTGAAATACAAG
AAGGAAAGCCCCCGCGTACTCTGCGTTGATACTGGCCGCTCGT
>GGB83NF01D2CBH rank=0036252 x=1549.5 y=3147.0 length=104
TTTTTACATTTTTGGTTAAAATGATTGTAATTGAATATTTGCTTAGGAAAACGATAAGTG
AAAGCCATCCATTGACAAGAACAGTCCATTTATAGTCACTCATG
>GGB83NF01DG4IO rank=0036256 x=1308.0 y=398.0 length=309
CCGCGCAGGTACGAGTCCCAGATGCTGGCCTCCGTGATGTCGCGCACGGCGGCAGCCTCC
ACGATGTTGCGGATGACGAACTTCTTGATTGCCTTGTCCTTGGGCACGCAGCGGGCGCAG
TTGGTGCAGCGCACGGGCTTCACATGGCCGCGATTGTGCTTGTTGCGTCCTCCGTTACGG
CGCTTCTTGGTCATCTTGGCGGCTTATTTATCAATTTCAAAATCCGCCCAGCGAAATCCG
CGTGTGTTCACGTTTCGGGAAACGAAAGAAAGAAGCCCCGCGTACTCTGCGTTGATACTG
GCCGCTCGT
>GGB83NF01A3P0W rank=0036265 x=335.0 y=1262.0 length=120
CCGCGCAGGTTTTGCCACCATGCCATCGCCCACCGATGGTTATTTTCTAGCGGGCGCGGA
CTCTTCGTTATGTTCGCCGTCATTCCCGGTTTTCCTTTCCCGTTCGTTCTTTAGTTAGAC
>GGB83NF01C2G0Y rank=0036272 x=1141.0 y=800.5 length=255
CCGCGCAGGTAATAAGTGGCTACAGTGGTTTCAATTCGCATTCCACCTTCGTGGCAGCGG
CATTTACATGATTACATTATCGTCGGGGCTGGACATTTTCGGTGGAGTCCGAATCCAACC
TTTTGGGCGGCAACTGGGAACCTTTTCGATCGATATGGCAACCGTTTATGGCCGAGGCAT
TGACTATTTTTGGCTTCGTTGAGACGTGGGCGGATTACAAAACTAGACTGCATTTTGATA
TACATGGCCGCTCGT
>GGB83NF01DQCR5 rank=0036278 x=1413.0 y=931.0 length=308
CCGCGCAGGTTCCTCGGGTGCAAGAAGGCGGTAACTCATCCTTGGTGAGATTGTCATCCA
AGTCCTGGTCGGCCACCGACCAGCGGTACCGATCGCGTTTCAGCAGGCTCTTGTAGCTGA
CTCCATTTTCCTCCTGTTCCTTCTCGTCGGGGCTCAGATCATCCATGAAGCCGTAGACAG
TCTGCATGTAGGAATCCCAGCTTATGGTCTCATTGTTGTCCGGATTGTGCTGCTTCCACA
CGCGACCCACGTCTTCTTCGATGTAGCGCCTCTGGGTGTAGGCGATCCAGTTCTTTATGG
CCGCTCGT
>GGB83NF01B1PSJ rank=0036291 x=722.0 y=2113.0 length=41
CCGCGCAGGTAGTGGTATCAACGCAGAGTCGCAGTCGGTAC
>GGB83NF01CNEIT rank=0036300 x=969.0 y=2227.0 length=147
CCGCGCAGCTCCAAGAAGGCACAAAGCCTCAGGTTGCGTCGTCCGCGAGGATGTAGAGCA
CCAGAGGCTGTTCGTTATCGCTCTCCTCCTCCAGGAGTTCGCTGTTAGTTAGGGAATATC
CTGAGAGGCCGAGCCCTCCAGCTCCAA
>GGB83NF01CHPC0 rank=0036301 x=904.5 y=2578.5 length=75
CCGCGCAGGTCGTGTCGCGTCAGTGCCTCGAACTGGAGGCGCTGGACAACGTTGGTCCGT
GTTGTGGGAGTCCGG
>GGB83NF01A397J rank=0036309 x=341.0 y=2845.0 length=49
CCGCGCAGGTCGCATAGTCTTCCGGTTGAATGAGGTTCAATTTGCTGAC
>GGB83NF01CR1YF rank=0036326 x=1022.0 y=2133.0 length=242
CCGCGCAGGTAGCGTTTCCGCGCAAATTGCTTTTAAAGTCACAAGTGGCATACCTTCAGT
TGCCAGTACACTGCCGTCATCCCGCTGATTCTGTCGAGGATGGGAGTTACCTGTGCGCTG
GCCACTAGCCGCTGCTGCCTCTGGCGAAGCCAGCGAGTTCTGCGTGGCCCTCGTGGTGTG
GTGGAGTTGCTGGACGACGGCGAGGAGGAAGCTGTGGCCTGCGATTGCTGCTGGCCGCTC
GT
>GGB83NF01CHFL7 rank=0036331 x=901.0 y=2237.0 length=95
CCGCGCAGGTGAAATATTTGACTCGGCCAGCAAATAAGAAGCGTATTTAACAATATGACA
CGCCCCTCGCCCGTCGTCTGGCCCAAACGCCCAAT
>GGB83NF01BWERK rank=0036333 x=662.0 y=302.0 length=409
CCGCGCAGGTGTTCGGCGGCGGCGCATTAATGCGCGATATCAGAGCAGAATTTGGATTCT
GTTGCATGCCGCCGCCTTGGCCCACACCGCCCACATTGCCTGCTCCCTGCATGAAGGGCG
GACGCGCCTGACCAGGCTGGTTGGATACATCCAGCGGTTTTGGCCGGGTCCCACGTTTTG
CTGGAAGTTCTGATTCTGCATTTGATTGGAAACGAATTGATTCTGCTGCTGCTGCTGCAA
TAGTTGCTGCTGCTGCTGTGGATTGAGTAAGCCCGCTGGGGGATTTGGACCGGGCTGCTG
TTGCTGCATCGTGTTCATGTTCATGACCTGCTGCTGAGGATTGCCTTGTTGTTGCTGTTG
CTGCTGCTGTTGTTGTTGCTGTTGCTGCTGCTGGGCTGGAGTGGTGTCC
>GGB83NF01EHDYU rank=0036338 x=1721.0 y=612.5 length=352
CCGCGCAGGTGAAGGCCGTTGCAGAAGTCCGCCACGTCCACCTATGTGTCGCCTTATCGC
ACTGTCCAAGCGCCACACGTAGTGCTTGATCTCTATAAGCCGCGCCCCTTCAGCGAACAC
ATCGATTCGAACGCTCTGGCGGGTTACAAGCTCGGCAAGACGGCCTCGTTTAATGGCGGC
AAGTTGGGCGACTTTGCGAAACCCATTGCCCCGGCGAGAGTTAACCGAGGAGGAGGTGTC
GCGACCGCGGATATAGCCAATATTTCCGCGTCGACGGAGAACCTAAGAAGCGAGGCCAGG
GCCAGGGCTCGTCTTAAGTCTAACACAGAGCTGGGCCTTAGTGGCCGCTCGT
>GGB83NF01DBA4L rank=0036339 x=1241.0 y=3459.0 length=109
CCGCGCAGGTGGCTGCGGGACAGCGACTACATCTCCAACTGCACTCTGTGCGGCACCACA
TTGGAGCAGGGCGATTGCGTGCGCCTCGTCTGCTACCATGTTTCTACCT
>GGB83NF01A66V1 rank=0036346 x=374.0 y=3343.0 length=299
CCGCGCAGGTGGTCTCGCTCGGCATGTCTCGCTTATTTCGCTTGGAATTCACGTTGACGC
CGCAGTCAGCGGTAGCAGAGGCATCGGCAGCGGCAGTAGCAGCGACACGGGCCGAAATAA
AGCGTTAACCGCTCTCCTCCAGTGCAGCAGCAGCAGCTGGAAGTGAAACCAGGATGCCAA
GGCGACGGAGTCAGCACCACTAAGCAAATCGGCACGCATGCGCATGAAAAGAAGGCACAC
CGCAATCGCATTTTGGCCATGGACTGCGAGATGGTGGGCGTGGGACACTGGCCGCTCGT
>GGB83NF01ANEGO rank=0036368 x=149.5 y=1638.0 length=64
CCGCGCAGGTCAGGGAATGTGATTAATTCCAGGCATTCAACGTTCTCTGCACCTGGCCGC
TCGT
>GGB83NF01AQGNE rank=0036369 x=184.0 y=1080.5 length=125
CCGCTCGACAATCTCCGATGCCATTGAGTCTATTCGTGTGGCTGCTCTGGAATTCGTTAA
CATATCCTACGTGAACCAACACAGTGGCAGATGGATTGGACAAGTGGTGTGACAAGGACC
AATAA
>GGB83NF01AJQD8 rank=0036375 x=107.5 y=2510.0 length=79
CCGCGCAGGTCTGCTCCTGCTCACCAGCCCGGAACACCACCGTGACACCGGATATGTTGG
TATTCCCTGGCCGACTCGT
>GGB83NF01DW56G rank=0036383 x=1490.0 y=3574.0 length=67
CCGCGCAGGTATGCCGATTCATGACGTAGCTGAGGGCAGTGGCAGCCGTAGTCAGGCCAG
TCAGATA
>GGB83NF01B372S rank=0036388 x=751.5 y=338.0 length=266
CCGCGCAGGTAGCAGTGGTATCAACGCAGAGTACGCGGGCTTCCGCGCCGATCTGATCGC
GCATGTGACCAATTGGCACGCGGAGGTGCTGGAGCGTCAGGCGCAGAAGTGCTGTGAGGA
TACGCACCTGTTTGGCGACATAACGTGCACGAGGATATGCGCGGAATTGAAGTGCGCCCG
CAGCCTGGTGCGAAGCACCGAAATCAATGCCACCTGCAGGAACAAAATTATGTATTTACG
CACCAGATCCGCCGTTGGCCGCTCGT
>GGB83NF01ELFUD rank=0036390 x=1767.0 y=1251.5 length=349
CCGCCCTCGGGATCCTTGTCTCGTTGGGTGAGTCCTTTAGCACAACCTCCTGCATGTCCT
CGGAGGGCTTGTTCTCCGTGGAATCCATGCCGGGCAGTGCCGCGGCCACCCGTCGGAACA
ATTGCTTCACATTGTAGCCGGCCTTGGCGCTTGTCTCGATGAACATCACGTTAAGCTCCT
TCGCCTTGCGCTCACCCTCCTCGGTGGACACCTGACGCTTGTCGGAGAGATCCGTCTTGT
TGCCCACCAGCATGATGATGACGTCGCTACCCCGCTCCGTGCGCACGTCATCGATCCACT
TGGAGGTCTGGTGGAACGAGTTGGTGTTGGTGATATCGTGGCCGCTCGT
>GGB83NF01CI4M0 rank=0036397 x=920.0 y=3498.0 length=68
CCGCGCAGGTATGCAGAGATTGCCATGGTACAGGCCGTGCGGTTGATATTGCCAAACAGA
GCTGTGGG
>GGB83NF01DMXDG rank=0036421 x=1374.5 y=738.0 length=84
CCGCTCCATACACTGCATCTCACATTTGCCATATAGACAAAGTGACTTAGTGCTGAACTG
TTTCTTTCGCTCGCCGCTACTAAG
>GGB83NF01BAILA rank=0036432 x=412.0 y=2828.0 length=358
CCGCGCAGGTTACTGGAAGGATGTGCCCTGCTATATTCTCTATCGCCTGGACGCCAAGAT
CCCGCTGGGCTACAGTTGGCTACTTATCAGCTGGACGCCGGACACGGCCAGCATCCGACA
GAAGATGGTATACGCTTCCACGAAGGCCACGTTGAAACGGAGTTCGGATCAGCATACATC
ACAGAGGAGCTGCATGCCACCACTCTGGATGAGTGCACGCTGGAGGGCTATCGCCGGCAC
AAGCAGGATTTCGCAGCCCCAGCTCCATTGACCAGCAGGGAGGAGGAGCTGAAAGAGCTG
CGAAAGACAGAGGTTCACACTGAGATCAATACGAATACGCGGCACCATGGCCGCTCGT
>GGB83NF01BNGA8 rank=0036434 x=560.0 y=194.0 length=58
CCGCGCAGGTTAATTAGTGAAGAATACATAATTCTTCGTATTGGAGGATGCTCTCTTG
>GGB83NF01B4OO9 rank=0036437 x=756.5 y=1403.0 length=163
CCGCGCAGGTCGGATTTCCGATTTGGTGATTACTTTGTACTTCCGGCGCGGTAACTCCGT
GGTTCTTCACTTTCTAGTAAGCACGATAATCTTGTTGTGAAGCAGCTCCACTGCTTTTGT
TTTGATTTCACGGATTTTTAACGGATTTAATCTAAATTTAAAG
>GGB83NF01BG57K rank=0036442 x=488.0 y=2078.0 length=52
CCGCGCAGGTCCGGACACTATGTGGTGCTCTGCGGATATGACATGGCCGCCA
>GGB83NF01CQ0V6 rank=0036451 x=1010.5 y=3252.5 length=370
CCGCGCAGGTTCTTCATCGTCATCATCATCATCGTCTTCCTCGTCATCGTCTTCCTCATC
GTCGTCCTCGTCCTCATCGTCATCACCATAAGATCCGGCTCTTCGTAGGCTTTGTACTCT
AGTTTATTCCGTTGGCTTTGACCATTCCACTTGTCGCCACCGAAGTCGTCGTGAACAACG
TTGACTCTATAGCGCCGATTCTGGCTCATCTTTTGGACAGAGGTGATAACACTTCGCGGC
TCATGGTGATCAAAATAATTTAGGACTCTTTTATAATTACGGCGATATCCAAAATACAAT
AGTACTTCATTAAATAGATAGACAAGCCGGGGAATCCCCGCCGTACTCTGCGTTGATACT
GGCCGCTCGT
>GGB83NF01AS442 rank=0036454 x=214.0 y=3252.0 length=102
CCGCGCAGGTGCTGGATAGCGCTGGTGGAGAGCCATCTGCCTCGAACCGAGATGGCATCT
CCACCAGCGCTATCCAGCAGCTGCTGGCGTTTNTTGTCTCCT
>GGB83NF01AH02L rank=0036456 x=88.0 y=859.0 length=431
CCGCGCAGGTGAAGTGAACATCGTAGGTCCGGGAGCCTTCGCCTCCATCCTCGTGGAGGC
CAGTGGCAAGCAGCCGATTACGTTGGGCAAGCCTGGCCGCGAGTTGGGTGATCTGCTTGT
CGAGCATTACCAAATCGTTCAGCCCAGTCGGGTGCTCATGATCGGAGATATGTTGGCCCA
GGACGTTAGCTTTGGACGCCAGTGCGGATTCCAAACGCTGCTCGTGCTCAGCGGCGGATG
CAGCAAGGAGGAGCTCCTGGCCGAGACGGATCCGCAGCGCATACCGGACTACTATGCGGA
CAGCGTGGCCGATGTGGCCCAGATGCTGGGCGAGGCGCCCAAGTCGCGTGTCTAGACGGC
GTCCGGCGGAGGAGATCGAAAAACGATATATCCATTGGCTATAGCTGTACCTGGGGTACC
TGGCCGCTCGT
>GGB83NF01AGB30 rank=0036459 x=68.0 y=3774.0 length=71
CCGCGCAGGTGGTCCGTAAATGGCTACTTCCACCGTATTCAGCATGCCGATTGGTTCGGC
GGCAAAGGTGT
>GGB83NF01A1AX3 rank=0036474 x=307.0 y=3097.0 length=78
CCGCGCAGGTCGGATATCTGAACTCCCTGACTGGCTTCGGAATGGATGTTGTTGTTGTTG
CTGCTGCTGTTGTTGTTG
>GGB83NF01C1Y0T rank=0036479 x=1135.0 y=2043.0 length=317
CCGCGCAGGTCGGCGGTTCCCTGAACAATGCTCCTGGTGTCGCCCACGGCGATGCCAATC
ACGAGGAGATCCTGTCGCAGGGTTTGCTGCAGTCCATCCTCACGGCCATCGAGCAGCCCA
ACCAGCAGCAGCAGCAGCAGAACCTTCCCAGAACCACAAGGCCCAAAGCCGCTCCGATGA
GCACAATGATCACGAACACGATCTGGACCAGGAGCAGGCCAACGGCGAGGAAAGGACGAG
GAGCAGAGCAGTCGATCAGCTCCTCGAATCGCGTGGAGGTGCGCGTCCTGCCGGACGAGG
AGGAGACCCCCGCCGAA
>GGB83NF01DF3L3 rank=0036483 x=1296.0 y=1721.0 length=163
CCGCGCAGGTGTTCTCCTCAGCCTCGTGGCGCAGCCGGTGGTTGTAGAGTAGGTTGTCCT
GGGAGAACCTCAGGCCGCACTTCTCGCACTGGTACTTCTTCTTGTCCCAGTGCATGCGCA
TGTGGCGCAGGGTGTTCACCGGCGCGAGAAGCTCTTGGGGCGA
>GGB83NF01DJKJQ rank=0036485 x=1335.0 y=3892.0 length=59
CCGCGCAGGTGTGGCATGCTGGCCACCGGCTTTCCGTAGACGGATGCCTACTTAGGNGG
>GGB83NF01AVUQF rank=0036487 x=245.0 y=2757.0 length=130
CCGCGCAGGTGAACCACCAGGCTATATCTGCCACTCATTGTTGTGAGTGTGGCGATCCGA
TAGGTGAACGAAGACGCCTGGTCGTTCAGGGTTGTCGGACTTGTGCAAGTTGCCAGGAGT
GGCCGCTCGT
>GGB83NF01CRYR3 rank=0036496 x=1021.5 y=2113.0 length=56
CCGCGCAGGTGGTGTACCCTGGGTCAGGACCTCGGGCACCATGGGCAAGGCACCAN
>GGB83NF01CS8YE rank=0036502 x=1036.5 y=516.0 length=196
CCGCGCAGGTCGTAATTACGTGACGGATGGAACGCCTTATCGACATACTTAATCAGCCAG
GAGTCCCAAGAATGGATCGAACACTTATGGCTATCCAGACTAAATTCACTATCGCCACTT
TTATTGGCGATGAAAGAATGTTTCGTGAAGCCGTCGACGCTTATAAAATAGGGATATTAA
TACTGAAACTGAGATC
>GGB83NF01A3IKM rank=0036506 x=332.5 y=3892.5 length=51
CCGCGCAGGTAGCAGTGGTATCAACGCAGAGTCGCAGTCGGTACTTTTNTT
>GGB83NF01BVBVX rank=0036509 x=649.0 y=3163.0 length=347
CCGCGCAGGTATAGGGATCCACTGTGCAGCCCTTGAAGATCAACGTTTCCGATGACGTAT
GCGTATCCGTCACATCCAAATAGTTGACACCCAGACCATAAACAGGTGCAGAGTCCTCAT
CCAGATTGATTTCCATTGTCAAAGGTGTGCCCGACTTGACAGTCAAATCCCTGGTGAACT
TCTGACCATCCTGGCTAACGCCAATTGAGAGTCGTGGCTCCGGGGCCCGCTTGGTCAGCG
ATGTGGTGATCTCCAGATCCTCGGGTTCCTGGAATCCCGCCGGCAGCACATCCCGCTTGA
CCAGGCCGTGGATGCCGCCGCTGGAAGTGGACGTGGTGGCCGCTCGT
>GGB83NF01CQOFN rank=0036515 x=1006.5 y=3489.5 length=83
CCGCGCAGGTTAACTGCAAATATCACAATTCAGCTTTAGACACTACGCAGACGATGGCAA
CTAAACGCTAATTAAATGTACAA
>GGB83NF01AFT8B rank=0036522 x=63.0 y=1081.0 length=62
CCGCGCAGGTAATCAACAGGGCTGTCTCATCGCTAAGAATGTTGAAGCCATAATCTACAG
GA
>GGB83NF01C2ET7 rank=0036537 x=1140.5 y=2061.0 length=67
CCGCGCAGGTGGTGCGGCGAACGTCAGAACGATGCTGCAGCGTCACAACAATCAGCCGCC
ACTGGCC
>GGB83NF01D5N69 rank=0036542 x=1587.5 y=2867.0 length=247
CCGCGCAGGTTCTTCCACATTAGGGTTCTCCGTATCAGATATCAAATCGTGATCCGATGA
TATTGGATTCTCATTCTCAGCCTCGATCTGCACTTCATCAGTTGAGGGCTTGGCTTGGCT
GAGCTTGAGCTCGGTGCTGATGCACATCTCCCGGAAATCGATGGCCTGATCCAGGGCCGA
TTTACACGCAGGGCACATGAGGCGCGGCTCGTCTGGTTTGTGACTGATCCAGACACTGGC
CGCTCGT
>GGB83NF01BEUT8 rank=0036550 x=462.0 y=526.5 length=363
CCGCGCAGGTCCGACCAACACCGCAGGTACATATTTCTTGCCCATTACGTCGAGCAGTTT
TCGTATATGATCTTCACCACCTCAAAGACTTTTGGTCTGGTTATCGAGTACACCAGGACG
TAGCCGTGGTAATCCATGCTGTACTGCACCGGGAATATGCTGTACTCGTCCTGGCCCGCC
GTGTCGATGAGCTTTACGATGTAGTCTTGCGACTTTACACGCTCGATCTTGGTGAAGGTG
TTCTCAATGGTGGGGTCATAGGAGTCCACGAACTGGCCCTCCACGAACTGTATGCATAGC
GACGATTTGCCCACTGATCGGTAGCCCATCATGGCTATGTGGCGCTCCTTGGTGGCCGCT
CGT
>GGB83NF01EA3OU rank=0036555 x=1649.5 y=2268.5 length=339
CCGCGCAGGTAGCAGTGGTATCAACGCAGAGTACGCGGGGAGTTGCGAGCGGTTTACATC
TGGCAACAGGTGCGGGTTAGTCGTCGCGTAATCCGTCTGAACGATCGATCGATCGCGCGC
TCTTCGGCTATGTCGATTTCGGTCCACGTTATCTTGCGCCAGATCTGTCGTTTACCGTTT
TCAGCCAGATCGGAGCAAAGTGCACAAAAGACTGCTAACTGAATTCGCAACAATTGCAAA
AAATTAGACAAAAGTAGAAGTGCAATCCATAATCCAGAGTGGTCCCTATCAGGGCCAGCT
AAATAAGTCTGGCATAGTGTTCCTTCCTTGGCCGCTCGT
>GGB83NF01A7CZP rank=0036564 x=376.0 y=3059.0 length=111
CCGCGCAGGTCTCTGGCAGTAGTCTGTGGTGGTGACCTCCAGGGGAGGTAGGCGCTGCCA
CCTTGGTCCGTCCTGTCTCCCACGACCCTTTCGGTCCGACTGGCGGTGCAG
>GGB83NF01ADQOF rank=0036575 x=39.0 y=1469.0 length=89
CCGCGCAGGTAGAGTATCAGCATAGGCGGACAGCTGGGTGGCCAACTCGATCTCGGTGGC
GCCAGCTCCGGGCAGATAGCGGCCATCCC
>GGB83NF01BZU08 rank=0036580 x=701.5 y=1610.0 length=103
CCGCGCAGGTCATTCTGCACCTTAACAATCTCATCGCTGCTCTTGCAGGCTGCATAGGCA
TTGAGAAGCTTGTCGTTTAGCTCCAGAAAGGCATGACCCCACT
>GGB83NF01A9Y6M rank=0036581 x=406.0 y=2252.0 length=55
CCGCGCAGGTACAGCGGTGAAGACCTGGCAAGCGGTGTCCTATAAGGGAGTGTAT
>GGB83NF01BJSAV rank=0036583 x=518.0 y=1141.0 length=239
CCGCGCAGGTCCTCAACTTCCTTGGCCAGTGCAGCGTTCTCCTTGATCAGCTCCTGCTTC
TGGCGCTCCACAAGTTGCTGCTGGATGCCGGAAATCTCGGCTTCAATGGAGTTGATCAGC
GCCTCGGCGCGCTCGTTGTTGCTTGCAATCTGCTGCAGATCGGCCATTGTTCTTTGTTTC
TCGCGAATTTTGAGCAATTCTGGCCGTAATTTTTACTATGCGGATCCACCAGTCGTGGC
>GGB83NF01BSGMC rank=0036585 x=617.0 y=402.0 length=120
CCGCGCAGGTTAAACTACGACTACAACTAGTCTAATTGGCCACGCTAACAACAGTGATTG
GGTTTGGCTGCCATTACGCATCGTAGATCTGAAGATTGTCAAAGTCATCGAGCGTGTCCT
>GGB83NF01A7XQY rank=0036587 x=383.5 y=1288.0 length=327
CCGCGCAGGTCACGGGCGAATGTGGTATCGGTACTCTGGGCAACCGCTCCACTACAAGGG
CACAAAGTTCCACAAGATCAAGCGAGTCTTCGTCGTCCAGAGTGGGGATGTGGTGAAGAA
CGATGGAAGCAGCGGCGAGAGCATCTACGGACCAGTTTTCGATGACGAGAACTTTCGAAC
TCTCACACAACGAAGAGGGCGTGGTCAGCATGGCCAACTACGGCAAGCCAAACTCCAACA
ACTCGCAGTTTTTTCATTTCCGCCGCGGGCTGTGAAAATCTGAATGGAACAAACGTAGTC
GTAGGTCGTGTTTTACTGGCCGCTCGT
>GGB83NF01EBMXU rank=0036595 x=1655.0 y=2640.0 length=77
CCGCGCAGGTAATGGTGGTCTGCTGGTTCTTGTCCAGGTGCACCTTGACCAGCTGGGACG
GCTCCCTGGCCGCTCGT
>GGB83NF01EXC3W rank=0036602 x=1903.0 y=522.0 length=107
CCGCGCAGGTACGGTGCAGGATCCGCAGCGGAAGGGCAACGTCATTCTGTCGCAGGCCTA
CTAAGCCAGTCGGCAATCGGACGCCTTCGAAACATGCAACACTAATG
>GGB83NF01BVFZ7 rank=0036614 x=651.5 y=309.0 length=98
CCGCGCAGGTAGCTGACCGCCTTCTCCAACAACACGGAGAAGTGGCGAAGCTTGGCATTG
AGTTCCTGCAGCTGGCCACCACCGACATGGCCGCTCGT
>GGB83NF01BT812 rank=0036616 x=637.0 y=1992.0 length=143
CCGCGCAGGTGTGTTCTTCGACGAGCGGACCAAGGCCCACTGTCGCATCGACTGCGGGGC
GCCATCATCGCGCCCGGCTACATCGACCTCCAGATCAATGGTGGCTATGGCGTGGACTTC
TCGTACGACACGGAGACCATCGA
>GGB83NF01EHB0Y rank=0036618 x=1720.5 y=2192.0 length=439
CCGCGCAGGTGGACCGCATGTCAATGATTGCGGCTGTCGTTCAACAACAGCAGGAACATC
TGCCACCTGCTTTGCCTGCAGGCATGGAATTGGCCTCCCAGCAAGCACCACCAGCGATGG
CACCGCCACCAGGTGATTCGCTGGTTACTCTGCTGCAGCGATATCCGGTAATGTGGCAGG
GCTTATTGGCCCTTAAAACAGATCAGGCCGCTGTCCAAATGCACTTTGTGCACGGAAACC
CTAATGTGGCAAGAGCGTCGCTTCCCAGTTTGGTGGAGACTAATACACCGCTGCTGAGGA
TTGCGCAAAGAATGCGACTAGAGCAGACACAACTGGAGGGAGTAGCCAAGAAGATGCAGG
TTGACAAGGAGCATTGCATGCTTTTGGCTTTGCCATGCGGAAGAGATCACGCCGATGTAC
TGCAGCATTGGCCGCTCGT
>GGB83NF01BV832 rank=0036625 x=660.0 y=1168.0 length=132
CCGCGCAGGTGGACGAAGTGCAATGCGGCATACCTCAGTGGCGTGGAGTGCAGGTATACA
GATTAATCCGGCAGCGTCCGTCGTTGTTGATATTGCTTATGAAGGCTCCGGCAGTGGCGA
CTGGCCGCTCGT
>GGB83NF01C0TU2 rank=0036636 x=1122.0 y=1948.0 length=261
CCGCGCCTGGCGGACGGAGGAGCTGCGTATCAAGTCCAACAAGGAGCTGCACCAGCTGTG
GTTCGTGCTCCTCAAGGAGCGCAACATGCTGCTGACCATGGAGCACGAGTGCAATGACAA
AATGGAAGTCTTCCCTAGTCCGGAGCGCATCGATAAGGTGAAAATCTCCATGGAAAACCT
GGAGACAGTAGTGAGGGAGCGGAACAAGGCGTATCACCTGCTGGAAACAGGTGAAACGGG
TGAACGGCCCTGGCCGCTCGT
>GGB83NF01AOTGB rank=0036637 x=165.0 y=2185.5 length=43
CCGCGCAGGTGTTGGCAACGCGCTGCGGAGAGATGCGAATGGG
>GGB83NF01A0O90 rank=0036640 x=300.0 y=3686.0 length=410
CCGCGCAGGTTCGGTGGTTGGCACTCCGGCCTATCTGGCACCGGAGGTGCTCCGTAACAA
GGGCTACAATCGATCTCTAGACATGTGGAGCGTGGGCGTCATCATATACGTGAGCCTGAG
CGGCACATTCCCGTTCAACGAGGAGGAGGACATCAACGACCAGATCCAGAACGCGGCCTT
CATGTATCCACCAAATCCCTGGAAGGAGATCTCCTCCAATGCCATCGACCTGATCAACAA
CCTGCTGCAGGTGAAGCAGCGCAAGCGGTACACGGTGGACAAGAGTCTGCTGCACTACTG
GCTGCAGGACAAGCAGACGTACCGCGATCTCCGGAACCTGGAGGCCCAGGTGGGGTGCCG
GCCGGTATCTGACCCACGAGGCGGATGATCTGCGCTGGGTGGCCGCTCGT
>GGB83NF01AO0E6 rank=0036662 x=167.0 y=3024.0 length=297
CCGCGCAGGTAGTCGATCTTGATCAGGTGATCCGCCTCCTCCAAGCGGATTGAGCTTGTA
TTTGAAGCTTTCGTCGAACTTGGTGTTCAAAGCGTATTGCTCGCATGGCAATCACACGCT
GCAGGCAGTCCGACTGGTACTTGCTCTTTAGCTTGTCCAGCTCTTTGATTACTATGTACG
GAAGGTACAGCATGCTGCCCACCGTGCCCGGCAGCACCACATCGGTCAGTCTCTCCACGA
ACTTGTGGTTGTGTATGAGGACGTTGGTGTCCAGCACAAAGTACATTGGCCGCTCGT
>GGB83NF01ANLFP rank=0036665 x=151.0 y=2483.0 length=212
CCGCGCAGGTAGCGCAACAGATGGTGCTGAAGACAACAACCTCACCTTCTGCCGCAACAT
CAGCGTGGACGAGGTGCTCTACTATGAGCCGCATCCGTCGGATGCCAGCAAGACGCTGCT
CAAGCAGGAGGCCACCGTGACCGTCTTTGGTGTGCCGCTGTCCCACTACATGGAGGACCT
GCTCACCTCGACCATTAGCACAAATAGCCGGC
>GGB83NF01D47PY rank=0036669 x=1582.0 y=1988.0 length=65
CCGCGCAGGTGATTAAGTCAACCTTTACCGCTGATTCGTGGAACAGATACTCTCTGGCCG
CTCGT
>GGB83NF01EYLE6 rank=0036680 x=1917.5 y=608.0 length=115
CCGCGCAGGTACTCTGGTGGCCATGGAGGCTACTCTGGCGGCGGCCATCAGGAGATTAAG
ACCATCAAGGTCATTCAGCAGGAAGGTGCGGCTATTCCGGCGGTCATGGCGGTTA
>GGB83NF01CLKTQ rank=0036686 x=948.5 y=3100.0 length=221
CCGCGCAGGTGTATGGGCTCACGAGAAGACGCTATCTGGCGGTTACGCAGAACACATATT
TAAGTACGCCGCAAAACATATTTTCAACGAAGATTTAAAACAAGAGTTGGAATTCAAACA
GCTCAAAAACCGACGACTTTAGAGAAATTATACTTAAACAGAATGGCAAAACTGTCCTGA
AATTTGCAATTGCTAAACGGTTTCCGGAACATACAAAACTT
>GGB83NF01D71IC rank=0036690 x=1614.0 y=2834.5 length=366
CCGCGCAGGTAACCCAACAACCCACCCAGCAGTTGATACTGACCGCCGGTCCCAATGGTC
AGCTGACCGCAACGCCAGCGCCGCAAACGACTGCCCAGCAACAGACGGCGCTGCTCCAGA
ATCTCGCCCAGCAGCAACAGCAGCACCAGCAACATCAGCAGCAGATTCAGCTGCTGCAGC
AAGTGGTTACGCCCACGGGGGAGCTGACTAATGTGCCGATCGCCATCAATGCCAGTCATT
TGAATCTCCTGCAGCGACTACAAATGCAACAGCAGCAGCAGCAGCAACAACAGCAGCAGC
AACAGCAGCAGCAGCAACAACAGGTCATCATACCAACCCAACTGCTGACGACACATGGCC
GCTCGT
>GGB83NF01EBZGE rank=0036692 x=1659.0 y=2476.0 length=40
CCGCGCAGGTGCAGTGGTATCAACGCAGAGTCGCAGTCGG
>GGB83NF01AMV8I rank=0036693 x=143.0 y=2592.0 length=446
CCGCGCAGGTCGCTGCCGGTGGCCACCTTCTCAAGTTTCAACCGCACAGCACCGACTTCC
TGGACATCACCAATCCCAAGGCGGTGCTGGAGAATGCATTGCGCAACTTTGCCTGCCTCA
CCAGGGGCGATGTCATAGCCATTAAGTACAACAAGAAGGTCTACGAACTGTGTGTCCTGG
AGACAAAGCCCGGCAATGCAGTCAGCATCATTGAGTGCGACATGAATGTGGAATTTGAGG
CGCCAGTCGGCTACAAGGATCACTCCGAAACGCAGGCATCGGGCTCTGGGCAGCAGGGTG
CTGCTGGAACTGTTGGCGGCGAAATCGCTGGAGCCACCAACGCCATACTCGAAGAGGTCG
TGGAGACCTTTCAAGGGTTCCGGCGTACGTCTCGATGGTAAGAAGAAGAAGGAAAGCCAG
TTGGAAACGCCGGTCTGGCCGCTCGT
>GGB83NF01D2NZE rank=0036708 x=1553.0 y=1880.0 length=313
CCGCCCAGGTCACGCCGCTGGGAGTCAAGCGACTGTTGGAGCATATGAAATCGAAACTCT
CGGTCGTAACGCCGTTGTGGTGGGACGCTCCAAGAATGTCAGTCTACCGATGGCAATCTT
GCTGCACGCGGATGGCAAGTATGCCACCAAGGCAATGGATGCCACGGTGACCATCTGCCA
CAGGTATACACCGCCCAAGGAACTGGCTCGCCATTGCCGCCAAGCGGATATCATTGTGGT
CGCAGTGGGAAAGCCGGGTTTGATCACCAAGGACATGGTTAAGCCCGGAGCCTGTGTCAT
CGTGGCCGCTCGT
>GGB83NF01BDS1M rank=0036711 x=450.0 y=696.0 length=195
CCGCGCAGGTCTACGATGATGAGCCCGATGAGACGGCATCCGAGCGCTTCTGGGGACTAA
CCGAGATGTTCCCGGAGCCAGTGAGGAATGCAGTCGGCGCCGTGAGCAGCGCCACGGTGA
AGAGCGTCAAGGGCTTCTACTCGTTCTCGTGCAACGCCAGCTGGATATTCTTCACCAGCG
CGGTTATCCTGTTCG
>GGB83NF01AOEY5 rank=0036758 x=160.0 y=3903.0 length=63
CCGCGCAGGTAAGGTGAGCAGCGTGATGATCACATCCATGTCGTAGTCCTTGTTGCGGCC
ACT
>GGB83NF01C9ZE8 rank=0036768 x=1226.0 y=3074.0 length=248
CCGCGCAGGTTGGTGGATTGATTTGGTTTGCTCTTTTGATTTCCATTTGTCAACAACTTG
AATGAGCTTTCTACAAGCAGCTAAGTCTACAAATGCAACAATAAATACACACAATAAATT
TAATAGCGTTTCCATATCGATTGCACACCCTAGCTCCGCTCCATTCCTCGATCCTGCCTG
CCTTGCCTCTACGGGCTTTGCTTTTGCATTTGCCGGAAGCAGCCCCGGCACACCGGCACC
GGCTTTCC
>GGB83NF01B8DUT rank=0036787 x=798.0 y=1939.0 length=81
CCGCGCAGGTCGGATGATGGCGGAAGTTGTCATCTCTGGTCTTTGGACGGGGCGTACCGC
CTGCCGTTAACCGTCGCCGCT
>GGB83NF01AGW7K rank=0036798 x=75.5 y=2446.0 length=130
CCGCGCAGGTTGTTGAACTGCAGGCACTGCACCTCGATGCCCGTCATGCGGTCCCAGAGG
CGCACCGTCTTGTCCTCGGCCGCCGAGATGATGCACTTGTCGCCGCGGCAGAAGAGCGCC
CGCTTGATGG
>GGB83NF01D71JX rank=0036803 x=1614.0 y=2891.5 length=120
CCGCGCAGGTTCTGCCGTTTCTGGGGAGCCATTTGCATACGAACACAGCCGTCGACTCTT
GGGGCCTGGCACATTATGTCATTATTATATCGTTGTAACGTGTAATTGGAGGAAACTTTT
>GGB83NF01CVUMH rank=0036807 x=1065.0 y=3127.5 length=54
CCGCGCAGGTGCTCACTCGCAGGCTATTTGCCATCGAAACTACTGAGGCAATGG
>GGB83NF01AMRO6 rank=0036814 x=142.0 y=808.0 length=121
CCGCGCAGGTAGATCGGCGGCAGGCAGGCGTAGCTCAGGAACTGACCGCTTGTCGTTGGA
TCGGTGTCCATATTGTCGGTGGCCTCATGGATTCCGTGGCGCCGAACTTCTCTGTCAAGG
C
>GGB83NF01DG9GA rank=0036841 x=1309.0 y=2696.5 length=57
CCGCGCAGGTACGACTATGGGCAACGCACTTGCCCAGCTTCTGGAAGATGGCACAAA
>GGB83NF01ALDWD rank=0036851 x=126.0 y=1803.0 length=159
CCGCGCAGGTGTGAAGGGCGTGAGTTTCCTGCTCCGTCTGACCGTAACAGCGGACGACGG
CAGTGAGCGGCTGGTCAGCACGGCCCGACGACGGAACCACATACCGCTTCACGCAACTGG
CGCTGGGGAACTACAGGCTGACAGTCCGTGGCCGCTCGT
>GGB83NF01AGQ6M rank=0036856 x=73.0 y=2828.0 length=169
CCGCGCAGGTGCGCTCCTCATGGGTTGCCCTCCAACCAGGACGGAGTTGTCCTGCACTTT
GACCACCAGTTCGCTGGGCTTGAAGTGCGACACATCCATGCAGACCTGGAAGCCAATCCT
TTCCGATTTTCGACACGGCTCCCGACGAATCCCGACGAGGCGCCACCTG
>GGB83NF01B0RL3 rank=0036859 x=711.5 y=2873.0 length=45
CCGCGCAGGTGCAAGGCTTCTTCTAGCTTTCGTCAGACACATCCA
>GGB83NF01CXO4B rank=0036865 x=1086.0 y=3289.5 length=324
CCGCGCAGCTCAGGAAGTGATTGACCACCAGCATGGCCAGGGAGCCCAGCAGCGGCAGCG
AGAGCAGGCGCACGAAGGGAAGTCCACTCATGATGCCCAGGTGGAAGCCCTGCGCCACCA
GTCCGCAGATGATAAGGCTCCACGGCAGGTCCTCGAACAGCAGCAGCAGGATGTAGACGA
AGATCGTGAAGCTGATCAGAAATAGGATGCCACTTCCTAGCGCCGTCGTGTACTCCTCGG
CCAGCTCCGCCAGATAATAGAGACCAGCCACAATCGACAGGGTTGGCCGCTCGTCTGAGA
CTACCAAGGCACACAGGGGATAGG
>GGB83NF01AP44P rank=0036869 x=180.0 y=2535.0 length=295
CCGCGCAGGTCAAGTTCTTACTCGCCATTCTTTGTTCGTCCTCAGATTCGGATTCTTCTT
CGGCTGACTGAAGCCATTCGACAAACTTTCGCATTTGTTCAAGGAAATGCATTTTGTCCC
TTGTTTGAGTGGCCCTCCTTGTACCAGCGCAAGATGATCTCCTCGGACAGGACCTCGGTC
TTGTAGAACAACAAATGATTTTCTGGAAGGCCTTCATGAAGTTCATGTTCTCGTAGCAGA
ATTCCTGCAACCTTCAAGATTTCCCGCGTACTCTGCGTTGATACTGGCCGCTCGT
>GGB83NF01DVSLN rank=0036873 x=1475.0 y=761.0 length=262
CCGCGCAGGTCCGCGCAAACAATTACAGTCGTCGGCCAATAACGGCACATAGGATATGTG
CTTTATTGGTTTAATTTATCCGCTGACTCTATGCTTAATTATTGATTATCACAAGGATTA
TCGCGAATCAATAAATGCCGCAATGCGTCCGAGCGGCAATGTTGTTAGGACTAAAACAAT
CAAGAATCATCCGCCCGCAACCGAACGATTTGAAAATTTATCGACGACTCCCGCGTACTC
TGCGTTGATACTGGCCGCTCGT
>GGB83NF01DI65O rank=0036882 x=1331.0 y=2922.5 length=234
CCGCGCAGTGAAGCTCACGGCCGCCGACTGGATGGACCATCCGGATCGATATCTCCTCGA
GCTGGGCGGCAGGCAGAACTACAACAATTGATCGCGACTGCTGCGCATATATGTATTCTA
AAGCAATGGATGGGGAATGCCATTCGAAATGAGGGGCATGCCACATTGAAATTTACTGGG
ATTTGCTATAGTTATGCACTCGCAGCACGAGAAGTAATCACTGGACTGAATTTG
>GGB83NF01BB8OE rank=0036891 x=432.5 y=1372.0 length=422
CCGCGCAGGTATCTGGCGCTCTACCTGCAGGCTCGCATGACCTGGCGGGCTCCAAGCGGC
TGCGTCACCTTCTCCAGTTCCTGTTCATCATGGTGGCCTGGTACACAGCCCTAAGTCGCG
TATCGGACTACAAGCACCACTGGTCCGATGTGCTGGCAGGATCGCTTATTGGCTCCATAA
GCGCACTGGTCGTGGCCAACTATGTCTCCGACTTGTTTCAAAAGCCCAACACGAAGCCCT
ATTTGGCGCGTACAGTGCAAGACATGAATGCATCGCCGGCCCAGGCCATAACGATTACTA
CAACTAACACGCAGAAGTGCAAAATAGCAATTACAAGTTGCACGAGCTGTAGTTAAACTA
AGGACTCGATGTTCTTACGGCTTTCTTCATGGGGACAGTGAAGCCTAGCTTTGGCCGCTC
GT
>GGB83NF01DGNPF rank=0036908 x=1302.0 y=3185.0 length=41
CCGCGCAGGTATCAGAATGCGGCGGTAGGAGTCGCGGTCGA
>GGB83NF01BNAD3 rank=0036909 x=558.0 y=713.0 length=72
CCGCGCAGGTCAAGTAACTTTAGTGTAACTCCATACATGCGAACATTTTACCGTTTTAAT
TAGTAGATTACG
>GGB83NF01DAML0 rank=0036928 x=1234.5 y=358.0 length=99
CCGCGCAGGTACCGCCTCGCAGAACGGGCATTCCCTGTTCCTGCCAGTTCTGAATGGTAC
GGATACTCGCACCGAAATGTCAGCCAGCTGCTTTTGTTG
>GGB83NF01CLPCQ rank=0036934 x=950.0 y=776.5 length=129
CCGCGCAGCTCGGAGCCAGGACAACTGAGCTTCACCTGCTCCAGTTGGCAGCAAATCATC
CCGGGTGATGTTCTCAAGGCCAGCTCCAGAGTCTTTGGCTTCGATGCGGCTGCCGACGTG
GTCCTTTTG
>GGB83NF01AGUL4 rank=0036936 x=74.5 y=3178.0 length=48
CCGCGCAGGTGCGCCGACTTCTCGTCCACCATGCGAGTGGACGTGCTG
>GGB83NF01DF9E5 rank=0036938 x=1298.0 y=1055.5 length=56
CCGCGCAGGTAGACGGTTTAACTTAAACTAACAAGCTTGATGGCTAATCATATTTG
>GGB83NF01A4MKH rank=0036941 x=345.5 y=2479.0 length=78
CCGCGCAGGCAGGCGCAGCTCGCGGCCAGCACCTACGACGTGCTACAGCGGACGACGGAC
AGTATCCAGCGATCCAAC
>GGB83NF01AL4AS rank=0036946 x=134.0 y=3250.0 length=290
CCGCGCAGGTACGGCGGAACGTTGAGCGGAGAAGCCACCGTTACCGAATCAACAGTGCGA
TCTGGTCGCTCCACATGGAACTGTGGACTGCGTCGACTGCGTTGAATATAGACGCCGCCA
TTACCAATGGTTACGGTGCGATCTGGGCGTGCCACATGAAGCTGTGGACTGCGTCGGCCA
CGCTGAATGTAGAATCCTCCGTTTCCAACGTCAACAGTGCGACCGGGACGCTCTACGTGA
AACTGCGGACTGCGCCGGGCACGTTGTGGGATTCCCACGTGGCCGCTCGT
>GGB83NF01A1VS2 rank=0036949 x=314.0 y=1460.0 length=314
CCGCGCAGGTCTCTTGCCAGCCAGCTCCTTGATGACCTTGGTCAGACGCTCGGCGTCGAC
CTCAACGCCCACAGAGCTGAGGATCTTCTCCAGATCGCTGTTGGCGGGCGAGTCCTTGCC
ACCGAGGACGGCCAGAAGGTAAGCAGCCACGTAACGCATGTTTAAGTCTTGGGTTCTTGA
CACGAAACGTGAATTGGCAAAATGTACGAAAACACAACTTTCCTTTGCAAGTTGTCGTCG
AAAAAGACCCCGCGTACTCTGCGTTGATACCACTGCTTCCCGCGTACTCTGCGTTGATAC
CACTGGCCGCTCGT
>GGB83NF01AOYQ5 rank=0036954 x=167.0 y=863.0 length=84
CCGCGCAGGTTGGCGGTTGTTACACGGTCGTACCGGATTACTTGCGAGGTTCAGTTAAGA
TTGCTCTTGACTGGCTTTCAATTG
>GGB83NF01B0GQY rank=0036967 x=708.0 y=1080.0 length=65
CCGCGCAGGTCTATTATTTGTTTATTTCATTAGTGAAACTAAGGGTCAAGGCACACAGGG
ATAGG
>GGB83NF01BBXK3 rank=0036969 x=428.5 y=3381.0 length=58
CCGCGCAGGTCTCCTTGCCAGTGGGCGTCGTTGGCGTTCGAGGTAGGTTGGGCTGTTG
>GGB83NF01A396Z rank=0036977 x=341.0 y=2825.0 length=232
CCGCGCAGGTCGGCGGAGACCTCGCTGACTTGCACTCAAGTCCTTGGCCAGGATTTCGCC
TCGTCGCGGCTCACCTGGCGCAGGTGCACCATATCCACTTTGTTGGCACAAGTTAGGACG
GGTGTATCGGACTGAAGATCGGATTTGGCACGGCGTATATAGTTGAACTCTTGCGATCTG
TTATCGAGTAGACCAGCAATAGGCCATCGGCCCACTGAACGAGCTCAGCTGC
>GGB83NF01DZV41 rank=0036986 x=1521.0 y=3555.0 length=332
CCGCGCAGGTAAGGACTTCTGGCAGATGTTCATCCATCACATGGTCACCCTGCTCCTAAT
GTCGCTCAGCTGGGTGTGCAATCTGCATCGCGTCGGTTCGCTCGTCCTAGTCGTTCACGA
TTGTGCTGACATCTTCTTGGAGGCCGCCAAACTCACCAAATATGCCAAATATCAGAAGCT
CTGCGATGCAATCTTTGCCATCTTCACAGTGGTGTGGATTGTTACGCGTCTGGGCTTCTA
TCCACGCATCATTTATAGCTCATCCGTGGAAGCACCGCGCATTCTGCCCATGTTCCCAGC
CTACTACATCTTCAACTCACTTGGCCGCTCGT
>GGB83NF01B67M1 rank=0037000 x=785.0 y=475.0 length=74
CCGCGCAGGTCGGTCAGCATCGCCGCCATATTCTGTGCAATACCATCAAGGTCTGCGTGG
CTGCACTTTACTTC
>GGB83NF01B3Z8H rank=0037012 x=748.0 y=2463.0 length=423
CCGCGCAGGTGCCCACCAGGAAAGGAAGAACACTGGTGGTGGCGCAGACACGATGCACGA
GTCCCGCCGGCGGCCACCGTGAGTGAGAGACAGAAAATAAATCTCTGGTAGCAGCTTGGC
CTGGAAGTCCTGGCCGAAAACAACCATCTCCGCGTTGGAGACGCACGTGAGGCTCAGGAT
GAACACCCAGGAGAAGAGGTATCCGCCCAAAAGGACCCTCAGCTGCGAGTCGTTAAACCA
TTCTGAGCAGAAACGCAGTGTGCCGAACAAAACAAATGCTCAGGAGGCCCGAGATGATGG
AGGATACCACGGTGCTCTTACTGCTCACTGAAGCGGACATATTACTTTTTCTTCCAGCCG
GCGTCTTTCTTATACGTGTAGTCCCCGCGTACTCTGCGTTGATACCACTGCTTGGCCGCT
CGT
>GGB83NF01BNXY3 rank=0037013 x=565.5 y=2605.0 length=88
CCGCGCAGGTGTGTGGCGAGACAGCGACGAAGTATCACCGACATAATCTGCGAAACTGCA
ATACCTTCCAACGAACGCACCAGAATAA
>GGB83NF01DXUI4 rank=0037025 x=1498.0 y=2366.0 length=173
CCGCGCAGGTTATCTTTGGGTGCTACTCTCAATTCCCTTTGCAAACAATTTTGCTACTTT
TGTCTGGACTTCTTATTCCAATTCGCAGTTAGTGGTGTTGTTGCAACGCTCCATTGCGTT
GGTTAATGTTTTATTGCTTTCGACGATATAGTATTTTTATTTATTGTCACACG
>GGB83NF01CRRYR rank=0037050 x=1019.0 y=1473.0 length=412
CCGCGCAGGTAACGCAGCTTGAAGCGGTCAAAGTCGTTCAACGAGGAGCGCTTGCAGATG
TTCTGTGCCTTGACGGACCAGGGGCTGACCTTCCACTGGGCCTTCAGGTCGCTCTCTGTC
CAGGCCTTGCGCACGATGCGCGTGGGCGCGGTGTAGGGGAACTTGATGCGGTACTTGGTC
AGATGCAGATTGTTCAATCTGTATTCCTGACGGGGCACGCCAGTCAGAGGACCATCTACC
AGAACTCTGTTTTGGTCAATGACGTCGACAATGGCCACCAGGCGCCCCTTCAGGGGACCG
GCGGAGGCCTTGGCAATGCGACCAGTTTGTACGAATCTCTCGAAAGGCATGACGCTAAAC
CGGAAAGAAAGAGAAGGCCCCCGCGTACTCTGCGTTGATACTGGCCGCTCGT
>GGB83NF01AGA3I rank=0037079 x=68.0 y=2460.5 length=43
CCGCGCAGGTGCAGTGGTATCAACGCAGAGTCGCAGTCGGTAC
>GGB83NF01D163V rank=0037083 x=1548.5 y=489.0 length=76
CCGCGCAGGTGAATATGGTGCAGCAGCTCGCCGTCGCCGCAGTAATTGCGGCGTGATTCG
GCACTTGGCCGCTCGT
>GGB83NF01API5N rank=0037089 x=173.0 y=2729.0 length=284
CCGCGCAGGTCCCAATGCCGGAGCGATGGGTCGCAAGCGCAACAACTTCTACATGCGGAG
TCTGTTCCTGCTGGCCCTGGGCATTTTCGGTCTGCTCCAGTACAACAACTTCAATTATCT
GGACTCGCGGGACAATGTGCTGGGCGACGCGGTGACCAACGACTCGGACGACGCCATCCT
GGCCATGGTGCCCGCCACCCTGCACAAGTATCTGACGCCCCACCTCGCGCAATACACAGC
GCCTCCGGGAGGCAGAGGCCCTCCAACGGACGGCGGCCCCGTCG
>GGB83NF01D3MZO rank=0037100 x=1564.0 y=2194.0 length=112
CCGCGCAGGTCACGACCATGTCGGCGGTGTAAGAGCATTGTGGGTACTAATTGGCCGAAA
GGATTGCCGCGTATTCAAGTTTGGGCGTACAGATGCTCCAGATGTGTGCCCN
>GGB83NF01B6T2T rank=0037116 x=780.0 y=3379.0 length=133
CCGCGCAGGTCTCCTTGCTCTTCAGTCGCGATTCCTCCTGACAGAACTTCTGTAGGGTTC
CCAACAGCGATCCGAACATCCTGCGATTCCTGGCCCTCGACTCAGAGTCTGTGCCCTGTG
CCTCGACAAATCT
>GGB83NF01CEVYK rank=0037119 x=872.0 y=2234.0 length=228
CCGCGCAGGTCCGTATTGACGCCGGGCAAGAGCAACTCGGTCGCCGCATACACTATTCTC
AGAATGACTTGGTTGAGTACTCACCAGTCACAGAAAGCATCTTACGGATGGCATGACAGT
AAGAGAATTATGCAGTGCTGCCATAACCATGAGTGATAACACTGCGGCCAACTTACTTCT
GACAACGATCGGAGGACCGAAGGAGCTAACCGCTTTTTGTCACAACAA
>GGB83NF01DV2EH rank=0037122 x=1478.5 y=1175.0 length=128
CCGCGCAGGTGCAGCGAAGCTCTTAACAGCATGAGACGCTGGTAGGCAGTTTGGGTACGT
CCCGCCTTCAGGCGATTGGCATCGACCAGGGCTTTTTGGTCTTTTCCCCTAGGCATTTCA
TCGCCACC
>GGB83NF01B176D rank=0037123 x=728.5 y=1363.0 length=76
CCGCGCAGGTCAGGCGGTGTCAATGAGAGCCATAATATAAACTGTATCAATTCACAAGCG
TTTCACAACTTTATAG
>GGB83NF01D3HWJ rank=0037133 x=1562.5 y=3793.0 length=61
CCGCGCAGGTACAGTACGCTACTTTCTGGCCACGACTGCTGCATTCTCTAATCGATCTTT
T
>GGB83NF01A72BQ rank=0037149 x=384.0 y=3124.0 length=92
CCGCGCAGGTCGACGACCAATCGCAATTCCCTCCAACATTCAGTTACACCGCAATGTTAT
AGACCGTTTTGTTGGACGTCTTCAAGGCGCAA
>GGB83NF01A38D6 rank=0037161 x=341.0 y=492.5 length=256
CCGCGCAGGTAGTCGAACTTAACTCTAGGAAATTTAGTTCTAGCAATTTCATAATACTTG
AATCCGAATACTTGGTAGCCCATTACTGCAGGGCTTGAGAATAGATTTCAGACGAAAGTA
TGCAGCATTGAAGTCTAATGCTGCAGGGTATGCTATATTAGCTAAATGCAAACCAACTCA
AATGGAATTCTAGAGCACTTGTGTGCAGCGGCTTTCATAAGTCTAGTTGCAGTATGGAAT
GGAATTGGCCGCTCGT
>GGB83NF01C6PUB rank=0037165 x=1189.0 y=2241.0 length=134
CCGCGCAGGTCGCGTATCGTTCATCGGCGCGGGCAATGGCAGCATCGAACAGGTTATCGA
ATCAGCCACAGCGCCTCCGTATTGCATTCTGGCCAGGCCGCGCTCTGTCATTTCGGCTGC
CACTGGCCGCTCGT
>GGB83NF01AM9DV rank=0037175 x=147.0 y=3249.0 length=74
CCGCGCAGGTCCTGCAGCAAGTGGCATCCGCCTGTACCGGCGCCATGGTGACGGCCTGCT
TTATGACCCNCCTG
>GGB83NF01DJDJG rank=0037187 x=1333.5 y=3002.0 length=70
CCGCTCAGGTGTGCGGCACTGCATGACCTGATGACAGGTAACGGTGGCAACAGTACAGAA
GACGGACGAA
>GGB83NF01BY42K rank=0037191 x=693.0 y=730.0 length=121
CCGCGCAGGTCACCCGGCAGTTGTTGCATGGTGCCGGGAAGAAGCATCCGTTACCGCCGG
ACTGCCAAACGTCAGCGAGCTGGTTGATATGGTTTACGAGTATTGCCGGATGGCCGCTCG
T
>GGB83NF01AQ6GF rank=0037197 x=192.5 y=1757.0 length=199
CCGCGCAGGTTAGACTCAGTTCGAGCTTAAGCTTGCTTCAAGTGGCACGCGCGAACCAGC
CAGCCAGCCAGTCAGTCAGTCAGTCAGTTAGCCAGACATTTAGCAGAGGATCCTTCCGAG
CCGCTGGGCTACTGGGACACTCAATAAGCTAGGTATATACACATTTAGCGGGAGTTTGTA
GGGTTAGTCTTAGTAGTTT
>GGB83NF01EATAM rank=0037207 x=1646.0 y=1084.0 length=440
CCGCGCAGGTCGGATACCGTGATTCTGGATACGTCTGAACTGGTCACGGTCGTGGCACTG
GTGAAGCTGCATACTGATGCACTTCACGCCACGCGGGATGAACCTGTGGCATTTGTGCTG
CCGGGAACGGCGTTTCGTGTCTCTGCCGGTGTGGCAGCCGAAATGACAGAGCGCGGCCTG
GCCAGAATGCAATAACGGGAGGCGCTGTGGCTGATTTCGATAACCTGTTCGATGCTGCCA
TTGCCCGCGCCGATGAAACGATACGCGGGTACATGGGAACGTCAGCCACCATTACATCCG
GTGAGCAGTCAGGTGCGGTGATACGTGGTGTTTTTGATGACCCTGAAAATAATCAGCTAT
GCCGGACAGGGCGTGCGCGTTGAAGGCTCCAGCCCGTCCCTGTTTGTCCGGACTGATGAG
GTGCGGCAGTGGCCGCTCGT
>GGB83NF01CNPMN rank=0037210 x=973.0 y=237.0 length=49
CCGCGCAGGTGTGGTCAGCGGCACCGCCATCGGATTTCACCACATCAAT
>GGB83NF01APJ9N rank=0037212 x=174.0 y=73.5 length=137
CCGCGCAGGTCGCTACGAGTTCGATCACTGGGACGATGTGGGATAAGATCACGAACATGT
ATGTTAGCATGGATAATATCCAAGTTGATGCTGGCCGTCTTGCAGGCCATACACGGTTTT
CGGAGGACGGAGCGAAG
>GGB83NF01AN90A rank=0037214 x=159.0 y=1560.5 length=100
CCGCGCAGGTAGGAGATCAGCAAGCATGACTTCGAGGTCCTTGTCGGTGATCACTTCTCC
TGGGATCCCGTCCAGTGGTGGATCTGTCCCGCCCACTCGC
>GGB83NF01AWW5J rank=0037223 x=257.0 y=3397.0 length=261
CCGCGCAGGTGGCGCTTCATAATCACAGTTCTATAGCCTCTTTCAGCTCGGTGATGTTTA
GCACCATTCCGGTTCGCCGATCGATGGGACCACGGACGGTTATCTCAACTGTATAGTTGT
GTCCGTGGCCGTGGAAATTGTTGCACTTGCCGAAGACTTCCAGATTCTCGGCGTCGCTCA
AATTGGGGACTATGGAGACGATGGCAGGCGCTGAAAGTTTCGCGACGGGTTAAAGGACAC
AGGTTGCTGCGACATTTCAAG
>GGB83NF01A3UZ5 rank=0037225 x=336.5 y=3619.5 length=47
CCGCGCAGGTCTGCCTTCAGTCTGTGCCTTCGATGTCGCCGGAACTG
>GGB83NF01BEBJA rank=0037233 x=456.0 y=84.0 length=61
CCGCGCAGGTGAGGCCAAGAAGAACGTTATCAAGCAGCACACAGCCGACGAGGTGGGTGC
C
>GGB83NF01CDRZF rank=0037238 x=859.5 y=3673.0 length=66
CCGCGCAGGTCATGACCATGACGTAGTCCGGCAATTCATCGTCTATAACCGGCCGATCCT
CCGGTT
>GGB83NF01D5SF3 rank=0037242 x=1589.0 y=177.5 length=264
CCGCGCAGGTCGGCGATGAGAAGAAGTAACGAAGAACGGGCTGCTCAGCCGGGTACCATT
TCCCAAGCTGCTCGGTTTGCGCTTGGAGGGATTGTGGCAGGCTGTTGTTATACCATACAG
CCTGACGGTGCTGCTCTTCCTGGGACCCATCTTTGTCAACATGCAGAACGAGTCCGTGCG
CTCCTACTTCGATCTGGACTACTGGAGGGGATCATTTGGCAGCATCATCTGGGTGCGCAA
CCATGTGATAGCATGGCCGCTCGT
>GGB83NF01EAHQR rank=0037245 x=1642.0 y=2497.0 length=152
CCGCGCAGGTTTTGATTACACTTGGGCAGCATGATGCTGTTGCTATTCCACACTTTTCAT
ATGATCTTGTTTTCTTTTCGAGTATTTTTCTTTATATGATTTTCTTTGCTATGAAGTTTC
TTGCGCAGGCGCGACTTTCTACGAGCTGGTCT
>GGB83NF01BOWQT rank=0037246 x=576.0 y=2611.5 length=248
CCGCGCAGGTGGTTCATCCCGCGTGGCGTGAAGTGCATCAGTATGCAGCTTCACCAGTGC
CACGACCGTGACCAGTTCAGACGTATCCAGAATCACGGTATCCGGCTGCGCTGATCCCAC
CTCATTTTCATGTCCGGTCAGCACATTTTCCCGGCTGAGAGGGGTGTCCTGACCGGCAGT
TTCATCCGTGTCATCAAGCTCCTCTTTCAGCTCTGCCACACGGAGCGCCAGTTCTTCTTT
CGTCCCCG
>GGB83NF01BUX6K rank=0037264 x=645.5 y=1786.0 length=53
CCGCGCAGGTTGGTATCAACGCAGAGTCGCAGTCGGTACTTTTNTTTGTTGTT
>GGB83NF01AMAVN rank=0037267 x=136.0 y=3585.0 length=338
CCGCGCAGGTCAGTCTTAAAGGCATACTTGCCATCCTTTCATGCTGAACACGTACACTGT
GTTGGTTCGGCCATTTTCTCTTGGGCAATTAGCACCTTCTCGGAGCCGTTGATGATGAAG
TAGCCACCGGGGATCCAACGGGCGACTCGTTCAGCTCCGTAAGATCACGATCCAGTAAGC
TGTGATAGCAAACAGTACGTTGATCTCAACATGATGGGAATCTTGCCTATGAAAGTCTTT
TGATGCTGCGTTTCCACGGGATCCAGGCCCTCGACATTCTTGGTTTTCGTAACTGTCCAC
GTAGAGAGGAGCGGAGTAAGTTAGATTTCGCAGGCGGG
>GGB83NF01EVS5C rank=0037287 x=1885.0 y=1726.0 length=62
CCGCGTACTCTGCGTTGATACCACTGCTTCCCGCGTACTCTGCGTTGATACTGGCCGCTC
GT
>GGB83NF01C2FG9 rank=0037292 x=1140.5 y=2891.0 length=97
CCGCGCAGGTCAGGCAACTATGGATGAACGAAATAGACAGATCGCTGAGATAGGTGCCTC
ACTGATTAAGCATTGGTAACTGTCAGTGGCCGCTCGT
>GGB83NF01B6S4R rank=0037312 x=780.0 y=2153.0 length=156
CCGCGCAGGTCCATCGGTTTCGATCCACCAGCCTCCGCACCATTTTCATCCAAGTCGATG
GCCTCGGCGCTGATGGCCTCCAAATCGTGTTTACCACCTTCTCATCGCTGTTGCCTTCGA
TCTCCTTATGGAAATTGTTGAGGAAGGTCTGCAGAT
>GGB83NF01CL3RG rank=0037314 x=954.5 y=3066.0 length=288
CCGCGCAGGTTTCTTGGACAGGGATTTGAGAAACTAGTTCGGGATTTGGTCATCGGCATG
AGCGTCCTTCTCGCCATCGCTGGGCACCAGTTGATGTTGCTGTTGAATGGCCCTTATGCT
CTGCAGCTCCTGTGCCGATCGCTTCATCATGAGGCCATCCTCCTTCATCTGTTCCTCCAG
CACGTTTTTGCCATGATGTCGCTGGCCTCTGTTTCTGCGTGCAGTTTCCGTGCCTCGCTC
ATGGAAATGCTGTACATGGTGCACTCCTTGTCCGTGTTGGCCGCTCGT
>GGB83NF01EBRNK rank=0037321 x=1657.0 y=558.0 length=104
CCGCGCAGGTCGCTAAATGCGGATATCAGTGGCAGTGTGAATGCGAACTCCGGGACGCTC
AGTAATGTGACGATAGCTGAAAACTGTACGATATGGCCGCTCGT
>GGB83NF01D4OKW rank=0037328 x=1576.0 y=1758.0 length=356
CCGCGCAGGTCCGGAGCACGAGTCTAGCAACCTACCCACCTACGCCCACACGCTAATGGG
CGTCGGCGGACTGGTTATCAACGAACAGGACGAGGTGCTGGTGGTGTCCGATCGTTTTGT
CAATGATACCAAACAGCTGGAAGCTGCCCGGCGGCTATGTGGAGCCGCGGGAGAATCTCA
TCGATGCGGCAATACGGGAGGTGGCCGAGGAGACGGGAATCCGCACCGAATTCCGCTCAG
TGGTCAGTCTGCGGCATGCCCATGGCGGCACCTTCGGCTGCTCCGACATGTACGTGGTCA
TCGCCCTAAAGCCACTGAATTTGGACTTTACGCGCTGCGAACGCGTGGCCGCTCGT
>GGB83NF01AWXSA rank=0037330 x=258.5 y=120.0 length=267
CCGCGCAGGTCCTCACCAAGCGACGAACGTTTGCATTAGCGACGGCCAACTTTGAGCCAA
TGTCGAGGTCTCCACAGCTTCGTCATAGACTGGCAGCACTTCAGGCGCAGGATTCGGGAG
CAATAGGCCCAACTTGGAACCAATGCTCAGCGGGGAGATGGGCTCTAGGTCACCCTTGCC
ATGCATTTTCGGCCGGTAGACCTTGATATAGGGAATTAGTAGGCGAGTGGAGCACCTGGC
CGCTCGTCTGAGACTCCAAGGCACACA
>GGB83NF01DEPHY rank=0037336 x=1280.0 y=2308.5 length=236
CCGCGCAGGTTCCGAATCTATGGACTCGTCATCGTCGCTGTCTATTTCACCGGACAAAAG
TTGCTCCTTGGGTATTTCATCTGGATTTATTATTTTGGGCTTCTTGCTCCGTTTCTTCTT
CTTGTTTTTGCCCACGCTGCGACTGCGCTGCCAACGCCTCTGCCGCCGCCGCCACGCGCT
GTGTTCCGTTAGTTTTGTCCGGCGAAATAAAGTCGTTTATTCTGTTTTTTGTTAAC
>GGB83NF01AGB3P rank=0037341 x=68.0 y=3763.0 length=49
CCGCGCAGGTCTCGATGTACTCCTCGGTCTGCGCCAGCAATAGCGACTT
>GGB83NF01AT3DM rank=0037347 x=225.0 y=2568.0 length=61
CCGCGCAGGTGGATTAGCTGCCATCAGATTAACTGACGTGAAAGAACCAAACCTTTTTTT
A
>GGB83NF01D3QP0 rank=0037349 x=1565.0 y=2934.5 length=95
CCGCGCAGGTAACCAACTGGTTATGGGCGAGTTCGAAGTTTCCGACGTACCCGGCCAGAT
CATCGACTACATTGCACGCGACACCCAAAGGGCAC
>GGB83NF01BOZYO rank=0037355 x=577.0 y=2686.5 length=118
CCGCGCAGGTCTGCTGCAGTAGGTCCGGCGGCTGATGCTGCCGCCGCTGCAGATCCGGAT
GTGGAGGTGGCGCCACTGCTTCCGCTACTGCTGGCGTTGTTGTTGCCAACGCCACCAG
>GGB83NF01CZ7I5 rank=0037357 x=1115.5 y=1679.0 length=249
CCGCGCAGGTGTGTAGGCAGTGAATAATTTCCTTGCTAACGTTGTGCTGCAGAAATAGAG
ACGCTTTGCTGCTATCTCCAAATCGTGGCACCAGATCTTCTGCCAAGGATATATTTAACC
AAGGCAAATTAGGAAGCTGTAATTCCTCAGTCGAACAAATAGTCAACTTTAAGGGAACTC
CTTTAAGATCGACAAGCTCACTAGCTATTAAACGCTCCCGCGTACTCTGCGTTGATACTG
GCCGCTCGT
>GGB83NF01CJJQL rank=0037362 x=925.0 y=2587.0 length=93
CCGCGCAGGTCACGATAGCGGCGTATCCTTGTTGAGGATGACCTGGAGCAGATGGGGCGG
CAGAACGGGCGGGCCGACGATACCTTCTCCCAC
>GGB83NF01AJG4M rank=0037363 x=104.0 y=2788.0 length=189
CCGCGCAGGTCGGTGAGCGCACAGCAGGCCTGGATGTGCCATTGGTGCTTCTTGATGGAG
GTGAGGTCCAGTTGTCGTGAGATTTCCGCCGCCGACATAGAGCCCTTGTAGATCCTCGCT
TATTTGGTCGATAGACCACGCAAACCTAGGCCGTTCGTCTCCAGATCCTTCCATGTTGTC
AGCATCCGG
>GGB83NF01AEYQO rank=0037375 x=53.5 y=1230.0 length=447
CCGCGCAGGTATCGACCAGAATGGCAATCTTGTCCTTGACATCACCCACCAGTACCATAG
AGGCCACTTCGTTGGCCTTCTTGCGCTCCTTGTGTATCAGAGCGAACTCCACGTTCAGTC
GATCGGCAATTGAGGTGACACGCTTGGCACCGCCAGCATCGGGCGACACAATGATCGAGT
TCTTCCACTCGGGAATGTTCTCCTTGATCCACTTGAGTACCGCCGGCTCGGCATAGAGAT
TATCAACTGGTATCAAAGAAGCCCTGAATCTGTGAGGCGTGCAGATCCATGGTGATGATG
TGATCCGCTCCAGCAACGGACAGCATGTTGGCCACCAATTTGGCCGAGATGGGCGCACGA
CTCCTAAATTTCCAATCGTAGTTTTTCTTGGCTAGTTTCTTGCTTTCCGCATCATCCTCA
CTGCCTGCCAACTTGTTGGCCGCTCGT
>GGB83NF01BTYHL rank=0037391 x=634.0 y=583.0 length=156
CCGCGCAGGTCAGCTGATTCAGATCAAGCAGGAGTTCGAGCAGGAGATTACCAACGTACA
GGACTCGCTGTCGACGCTTCACGGCTGTCAAGCCAAGTACGCCGGATCCAAGGAGGCGCT
GGGAACCTTTCAACCCAATTGGGAGTGGCCGCTCGT
>GGB83NF01A4F6L rank=0037403 x=343.5 y=2395.0 length=383
CCGCGCAGGTTAATTGACGGTCCTTGGGCTCCGGGCTGCTTCACTTGACCGCTGCGCGGT
CCTGGCATCGGCGGATAGGGCAGATAGCCCGCTGGCGGCATAGGTGGATACATGGAGCCG
GCTGGAACACCCGGATGAGGAGCATCCGGTACTGGTTTGCGCTCTATGAACACGAAATCA
TCGACACTGGTGCCTGGACGGGTTGCCTCCGCCGGTCCCTGGATGGGCTGGTCATCCGTG
GGCGTTTCCGCGGGCGTTGCGTTTGCCAAATAATCGAAAACAATTGCACTATTTTGTTTC
TATTGTTTGGTAAAATACAACTGGCAAATTAGCGTCGTCCGCCAGCTGTCCCCGCGTACT
CTGCGTTGATACTGGCCGCTCGT
>GGB83NF01DE97B rank=0037422 x=1287.0 y=469.0 length=348
CCGCGCAGGTGATATTCGACGAGATTCTTGTGAATGCGGCAGATAACAAGCAGCGAGACA
AGAGCATGAACACCATTAAGATCGACATCGATCCGGAGCGCAATATGGTGTCCGTGTGGA
ACAACGGCCAGGGCATTCCGGTGACCATGCACAAGGAGCAGAAGATGTACGTTCCAACGA
TGATCTTTGGTCATCTGCTGACCTCGTCGAACTACAACGACGATGAGAAGAAGGTCACTG
GCGGCAGGAACGGATACGGAGCGAAGCTCTGCAACATATTCTCCACCAGCTTCACCGTTG
AGACTGCCACGAGGGAATACAAGAAAAGTTTCAAGCATGGCCGCTCGT
>GGB83NF01BR0BD rank=0037426 x=611.0 y=3847.5 length=43
CCGCGCGGTGGACGGTACTCGCTTGGCTGGCGCTGATCCTGCG
>GGB83NF01A1WJE rank=0037430 x=314.0 y=2408.0 length=53
CCGCGCAGGTACGATGACGACCAGTACGTTGTATCAAGGCACACAGGGATAGG
>GGB83NF01DEWMY rank=0037433 x=1282.0 y=3368.5 length=264
CCGCGCAGGTCAGTTCTCGCGAGATAACAGCCAGGTACTCAGCGCATCCTTCGACTACAC
GGTGAGACTGCACGGGCTGAAGTCGGGAAGATGCTGAAGGAGTTCAAGGGGCATTCCTCC
TTTGTAAACGAAGCCACCTTTACGCCTGACGGACACAGCGTGCTCAGCGCATCTTCCGAC
GGCACAGTAAAGGTTTGGTCCCTTAAAACGACCGAGTGCGTGGCCACGTACAAGCCCTCG
TGACAGTGTCGAACACAGTCTCAT
>GGB83NF01A5KJM rank=0037436 x=356.0 y=1456.0 length=150
CCGCGCAGGTCAATCGCGCGGCGAGAAAAGGCCAGGAAGATCATGCTGAAGCTGGGACTT
AAGCAGATCCAGGGCGTCAACCGGGTGACGATCAGGAAGTCGAAGAACATCCTGTTCGTG
ATCAACAACCCAGATGTGTACAAGAACCCN
>GGB83NF01C8Y5H rank=0037443 x=1215.5 y=1123.5 length=114
CCGCGCAGGTGTCGTTGACAGTCGCTGAGCCGACAGGCGCTGGCTGCACAGAAGCGGGAT
TTCCGTCGGGCAGTATAAGCCGCCATGCGTATGCTGCCTGCACTGGCCGCTCGT
>GGB83NF01DMP5H rank=0037450 x=1371.0 y=3667.0 length=60
CCGCGCAGGTTGACGCCGTCGTTATTGATGTTCCGTGGTTGGTGCTGTTGTTGGCATTTA
>GGB83NF01A8NN8 rank=0037451 x=391.0 y=2118.0 length=63
CCGCGCAGGTCTTGCCGATCAGCCAAACGTCTCTTCAGGCCACTGACTAGCGATAACTTT
CCC
>GGB83NF01ARJ2V rank=0037453 x=196.0 y=3029.0 length=162
CCGCGCAGGTCTCTATGGCGGTCTGGGACGGACGCAGGGCATCCTTCATTGTTGACGTGT
TCCATGAGTTCCACGATTTGCGGTGGCCAATAAATGCGGCGGATTGGCCATCTCGTAGGT
AAGAGGCCTGTTTCGCTTTGTGGTTATGCGGTATCGCCCGGA
>GGB83NF01EUGIR rank=0037463 x=1870.0 y=145.5 length=89
CCGCGCAGGTCACGCCGCAGCTGCCGCACCTCATCAGTCCGGACAAACAGGGACGGCTGG
AGCCTTCAACGCGCACGCCCTCGTCCGGC
>GGB83NF01EKFVB rank=0037482 x=1755.0 y=3781.5 length=215
TTTTGAAGATTTGAGTGCCAAAGAGGGAACAAGTAAGAACAAGAACAGAAATACCTATCT
TTGAGCAAGAGTAGAACCAAATATTAGAATTTGATCTTTAGCTCATATTACTTGAGCTTA
AACCTCCTTTGATTCATCTGTCTTGAGAAACTCTCATCGTAATAACTTCGTATAGCATAC
ATTATACGAAGTTATACGAATTAAACAGCTTTGAT
>GGB83NF01AMQAY rank=0037483 x=141.0 y=3096.5 length=46
CCGCGCAGGTGGTGAGATGCGGCACACAGCGGAACTTATGAATCGT
>GGB83NF01DP2BL rank=0037484 x=1409.0 y=3759.0 length=457
CCGCGCAGGTCTCGTGGTTCCGGCTACATCGGATACCTTGAACTCATCATCGAGCTCATC
CTCATCCTCACTGGAATCGGTGACAGGTGCGTCTATGACCACATAGCCGCGGGGTCTTCG
CACTTTATTCTTGCTTCGGGACAAACGCTTGCGCAGCTCCTGGTCCGTGGTCTCCAGCTG
CTTTCTCAGCTGTATGGCAATGGTAAGGCTGCCCATGCACTTGGTGCATATGAATTGCGG
CATAAAGTCCTTGGGCAAAATCGAGACATTAGGACAGATGACCAGCAGCATGTCCGCGGG
CGTGGCATCGATTTGCTTCTTAAACAGGCAGACTAGCTCTTCCTTGCTGGTGCAAACGCG
GCACTGGTCTTCGTCCACGGGTTCCTCTTTCTTGCGCTCCCTAATGGGCACATCGGCCAG
ATCGCCCGCGTACTCTGCGTTGATACTGGCCGCTCGT
>GGB83NF01A5LT7 rank=0037492 x=356.0 y=3133.0 length=142
CCGCGCAGGTTGTGACTCTCGTTGCCCTGCACTTTCTTCTGGCTCCTTGCGTTCTGGGCG
ATTAGCTTCGATTTTCGTCGAGATCCTTGGCAATCTCTTCGGTGATCTGATTCACGCTTT
TTAGTAGTTCCTTCGGGCGAAA
>GGB83NF01A1QS5 rank=0037494 x=312.0 y=3175.5 length=76
CCGCGCAGGTCCGCCGTTCGCCAAGTGCTCATCCACGAGCGCGGAACGAACCACCGACCA
ACGTACCTACCTCTCG
>GGB83NF01AF1PA rank=0037506 x=65.0 y=2572.0 length=55
CCGCGCAGGTGACTTGGCCAAGGAGAAGCTGGTGGAAGTGATGCACTGCTACGAA
>GGB83NF01EH4BB rank=0037509 x=1729.5 y=1989.0 length=190
CCGCGCAGGTCAACATCGTGCCGCATGCCTTGGACTTGCCGTCGACCTCCGGCGGCATCG
GTCACACGCTCACCCACCACATCCGCATCCGCACCTGCACCTGCAGCAACAGCAACAGGA
TCAACTGCAGTAGTAGCAGCAGACGCAGTTTGTAAAACAATAAGAACTAGCTTTCCTTCG
CTAAACAAAT
>GGB83NF01C0VMC rank=0037519 x=1123.0 y=130.0 length=137
CCGCGCAGGTAGCAGGTCTCTAGCACCTTGATGCGCATGGCCTTGTAGGTGGCATCGTCG
AGATTGGCGTACTCCGAGCGAAGGAGAGTTGTATAGTGCTTGTACTCCTCCGGCGAAGCA
CTTTAGCAGTGTAAATA
>GGB83NF01ES9E1 rank=0037533 x=1856.0 y=1627.5 length=109
CCGCGCAGGTCTCTATAGGCTCTGCCATCAGCAGAGTTTGACGAGATTTGGAAGTTTGAA
TACCGCTTCTTCAGAAGATTCTTTAGTAAATTGACCCTATTTTNTTCAG
>GGB83NF01ESMDX rank=0037536 x=1849.0 y=451.0 length=288
CCGCGCAGGTATTGGTTACGTCTGCATGTGCTATCTGCGCCCATATCATCCAGTGGTCGT
AGCAGTCGTTGTGATCGATTTTATGAATATACAAATAATTGGAGCCAACCTGCAGGTGAT
GATTATCAGCCAGCAGAGAATTAAGGAAACAGACAGGTTTATTGAGCGCTTATCTTTCCC
TTTATTTTTGCTGCGGTAAGTCGCATAAAAACCAATTCTTTCATAATTACAATACCATTT
ACTTATGTTATGTTCTTGAGGGGAGGTGAAAATTACCCCTAACTTACG
>GGB83NF01BTHG6 rank=0037537 x=628.5 y=3112.0 length=139
CCGCGCAGGTACCGCAGTACTTCACCAAGTACTTGTTGCAACAAATGCGTCCAGCTTCCA
AAGCTTCACTACTCAGCTGTTCGTATTCATCAGAAACCAAATGAACACACAGGGGAAAAT
CCTCAACTGTAGCTTTTTN
>GGB83NF01CZCZH rank=0037542 x=1105.0 y=3051.0 length=274
CCGCGCAGGTCCGAGGCGTGAACGGCTGGCCACGGATTTGGAAACACAGTACGATGATCC
ACCTGTTTAATGACTTGGATCTGATCACGGATCTCCAGAGCACGAATCGTTCCCAACGGC
ATGCGGTAGCGGAATCTGCAGAACTCTCGGCTATTTATCGAGATGGCAAAGCTGTCCTCG
CAACAAAGAATGTAGACCAAAAGAACTCGCCACTGACGATGGGATTGGGCAGGGTGTTGG
GGTCCATGACATGGGACTCCTCCTCGCCCCACGG
>GGB83NF01DNN8B rank=0037550 x=1382.0 y=2777.0 length=215
CCGCGCAGGTGCGAGGCAGTACAGTGAGCTATGCGAATGCACATACGATTGCGCCGAAGG
AGGCAGTGACACGATGGAATCATCCACTGGAATTTTCCAATTCTCCAGTCCGATGCTCTC
CAAGACGGCGTTCGCCGACGCAATGACAATCTGACTAATTATACGTAGCCAATCTAGTCA
TCCCCGCGTACTCTGCGTTGATACTGGCCGCTCGT
>GGB83NF01AHGRW rank=0037558 x=81.5 y=3226.0 length=55
CCGCGCAGGTATATGGCCATCCAACAACGTCTTAGGTGGATGCGGCTGGTGCCTG
>GGB83NF01B1FGP rank=0037560 x=719.5 y=1015.5 length=334
CCGCGCAGGTCAACATTCTAAGACAACTTCTTTATCATTTTAGACTACTTAGGCGACGAC
ACAAGGCAACGCGTGGCTAAGTCCAGCAATTTAAGTTAACAAATACACAAGAATTCGAAT
TACAAGAGACAATCATTCGCAGAACCCTTTTACAACATTATCTCGATGTAAAGCAGCGAC
AGAGTTGGCTACGCGGTGTGCCGTCGCGATACGGTGTTAAAAAAGTGGTTCTTAAGATAA
TTATGGGTTATTTTCTGCCGCTTGTGTGTGTGCATTTCTGATCGATATGTTCCGTTGTTG
GTTCTTGCGGCCTGCCTGGCCATCAGTGTCCACG
>GGB83NF01D7OKJ rank=0037564 x=1610.0 y=2449.0 length=89
CCGCGCAGGTTCGGAGGACTCTTCCTCGGCATTCTTCAGCCAGAGAACGAATGGCATAGC
TTTCTCGTGTATTTCGGCAGCAATATTTT
>GGB83NF01DVV5J rank=0037577 x=1476.0 y=1269.5 length=105
CCGCGCAGGTCCTACGTGACGCAGTTCGCGACGGAGTCGAGACCTAGAGCCGTGCTCTGT
TCGCCGGAGAGCCAGCGGCAGTTGGTGCCGCTCGGACCACGTAGG
>GGB83NF01BF541 rank=0037582 x=477.5 y=387.0 length=90
CCGCGCAGGTACGCTGGCCATGCACCGCAAGATACACACAGGCGAAGCAGACGCCACGCC
CAAAGAACGCCCTACCACGTGCTCCTACCT
>GGB83NF01AHC20 rank=0037591 x=80.5 y=2538.0 length=384
CCGCGCAGGTATTCGATCCACCACTTTAGTGTATGATGGGCTTAAATTCCAATCCTTCGT
ACTCTTTTCCAAAGACTGCACACCTTCGTTTTGACCTGTTGATTTCTGTATAGGTTGATT
TTTCAATCTCGCATTTAAAGTTTCAAAAATAGTGTTTTGCTGGATTTCCAATTGCTTCAC
TTGCTGTTCAAAGCTTCCCAATTTTTCATTCAGAATGTCACCAAATGCGTTCAGTCGGCT
TTCCAAATTAGGGGATCCATTTTGATTGCACATAGAAATTTTTAAAGTTGCTACATCTAC
AGTTGTAGAACTATCCCGAGTAGAACAATAAGGATTGTTGCATTCGTCCACAAATTAGAG
TTAACACACAGAACTAACTAAGAC
>GGB83NF01CE76P rank=0037611 x=876.0 y=1695.5 length=72
CCGCGCAGGTCGCTGCCATCGCCTTGCGATCGGAGAACTAGAGCTGGAACCGGACAGGTC
CAGGGTGCGGCT
>GGB83NF01CCB0U rank=0037616 x=843.0 y=1868.0 length=340
CCGCGCAGGTGATCACCTGCACGTTGCTGCAGAGCGAGAGGTTCATCGCGTAGATATCAC
TCAGCTCCTCCGTGGACTTGGATCGGCATTTCAGGATAAGCATCTTTGTGTTGTGATCGA
AGGCCAGCACCTCGCCTCCACCTCCTCGTTGAACAGGTCGTACAGACGACTGTGGATCCG
ATGCTGAAGCAGTCGTTCACTGCATTCACTGCGCTCGCAGCGGCAGCGGCCATTTTTAAT
TGCTGGTTGAGATTGGCCAACTGGAAAAGTGCACCCACAAGCTATGTGGATAGGGGATTC
GAATCTAGATCTAAATGTCGATACTGGTTTGGCCGCTCGT
>GGB83NF01AHQNV rank=0037625 x=84.5 y=3753.0 length=70
CCGCGCAGGTTGCCTGCCAACTCCAGGACCTCGGCGGTCAGGTATTCCAATATGGCAGCG
GAGTACAGCT
>GGB83NF01D6ZUA rank=0037628 x=1602.0 y=3168.5 length=416
CCGCGCAGGTATTACCGTCGGCGCCTGCGTCAGTCCGGTCATAATGAGTACATCGGCGTG
CTTCAGCGCCGACTGATTGATGGGCCGCGGATGTGTGGTCAACGTGGAGGAACCACTGAC
ATAGCAAATCTTTCATGCGCCGTGCTCAGTACCCAGTTGCTCGAGCCCAGGCAGTAGCCC
GAGCTGACAGGAGTGGCGATAAAGCTCCGAGGATGTCCAGCTTCTCGTCGTAGCCCATGA
TGGTCACCTTGGACAGACTGCCTTGGACATCCTTAAGACTAAAGATAGTGCGCCACTTCT
TGGCGCGAAAGGCTTCGCTCAAGGGACTGGGCAGCAGATGAAGCTTCTCCTTCCACAAGC
GCGCGGTGCACGCCTTGGGCGACACTTCGATATAGTCCACCAGCTTGGCCGCTCGT
>GGB83NF01BJ21G rank=0037633 x=521.0 y=2770.5 length=44
CCGCGCAGGTGTCGTTGAACAGTCGCTGAGCCGACAGGCGCTGG
>GGB83NF01CIRT9 rank=0037637 x=916.5 y=3295.0 length=163
CCGCGCAGGTCAGAACAGCGGATCAACTTAATTTCTGCTCATTTGCCGCCAGCAGTTGGG
CGGTTGTGTACATCGACATAAAATCCCGTAAAAGAACCGCACAGGCGGCCTTTAGTGATG
AAGGGTAAGTTAAACGATGCTGATTGCCGTTCCGGCAAAACGC
>GGB83NF01EQ8SO rank=0037642 x=1833.0 y=1718.0 length=160
CCGCGCAGGTCGCCGCCCTGGATCATGAAGTCCTTGATCACCCGATGGAAACTGGCGCCT
TTGTAGCCAATGGGAACGCCATCCGGTCGGTACTCGCCCGTGCAGAACTGCCGGAAGTTT
TTCCGCCGTGCGGACACAGTGCCCCGCACTGGCCGCTCGT
>GGB83NF01DJS08 rank=0037647 x=1338.5 y=2602.5 length=219
CCGGCAGGTATGGGTGCGATAACGCCAGTTTTCGGTGTGCTGCCTCTGAGGAACTTGATC
CGCAAGCTGGTAGCGTGGCACAATGTACCGCTGGTGCTGCTGTCGCTGCTTACGAGTGTA
GGCATTGGACGGCAGCTGTTGCTTGCTGTGCTCATGCAGATTCTCCTCGTCATCGTAGTC
GTCGTCCTCGTCGATATCGGCCCCNCGTACTCTGCGTTG
>GGB83NF01CQXXD rank=0037654 x=1009.0 y=3503.0 length=371
CCGCGCAGGTCTGCATGAGCAGCAGCCAGTACCGAATGTGGGTGCAGTGCACCACCAGCA
GAGACAGGAAGGGCAGGGACTAAGATGGCCTTCCAGGGCGTGGGTGCCAGTTTCTCGGCG
GATTGCATCTTGCCATCGCTCCGCGAATCCGTAATGTACTTCAGCTCTCCGGGCGAAATC
AGACGGTGTTCCTCCGGCGTGCTGGCCGAGAATAGGTACCAGAAACCATCCAAATAAGCC
GCATGCTCCGCCAAATAGAAGATACTCGGCCAGCCCAAGACGGAGTCGGCAATGAAACCG
CTAGTGGCCAGCATCACCACCGTTCCGAACTGGGCGCCCGAGTAGCAGAGTGTTCCCAGC
TGGCCGCTCGT
>GGB83NF01C5R8Q rank=0037676 x=1178.0 y=3752.0 length=58
CCGCGCAGGTGCTTCCTTATTGCTTAGTTGGCTCCTGCTCCTTTCGTTTGTCTTGTGG
>GGB83NF01AH7K7 rank=0037678 x=90.0 y=1113.0 length=357
CCGCGCAGGTGGGAATCTTTCCATCGGTGAGCTGGTACATCTGGGCGATCATCTCTGTGG
AGCGGGCCTTGAGTGGAGGACCACTTAATCCGCCAGTTTCCTCGGCCAGCTTGTTCTTTT
CGATGTTTTCCCGCGACACCGTGGTGTTTGAAACGATCAGGCCATCCACGCGGCTCTTCT
TGCGCTTGATTACCCACACGATGTCCTTCATGTCGTCCAAAGATAGATCCGGCGAAAGTT
TCAAGAGTATAGGCACATTCTTGTTCTTATCCAGGGAGGATTTCGTGTCGTTGACCTGTT
CCAGGAGCTCTCTTAGCTTCTCCTTGCTCTGCATATCGCGCAGGCCTGGCCGCTCGT
>GGB83NF01AJKU9 rank=0037686 x=105.5 y=3539.5 length=119
CCGCGCAGGTTCGGCTCCGACTTCTGGGCCACGCTTGTCCTTTCGCTCTCCACCAGCTCA
CCGATTTTGTTACTTCTTCTATCATGTCGCGGGCGATCGTTGTCTGTGGCCGAACCGTA
>GGB83NF01DVWRO rank=0037693 x=1476.5 y=2066.0 length=81
CCGCGCAGGTAATGAAGAGAGCGCCAAGAGAGAGAGAGAGAGAGAGAGAAACGAGAGAGC
GAGAGCGAAATGCTAGTTTTT
>GGB83NF01CE8ML rank=0037697 x=876.0 y=2267.0 length=104
CCGCGCAGGTCTTCCGCACGGCCGGAGTGACTGTCACCGCAAGTGCGCAAGACAGCAACG
GCAATACACACATTACGCATCGTTCACCTCTCACTGTTTATAAT
>GGB83NF01AFOCM rank=0037705 x=61.0 y=1652.5 length=69
CCGCGCAGGTGGATGGCTGCTATATCACTTTCGATTATCTGTGCAGGAAGAATCCTTTGT
AGATGCGCT
>GGB83NF01C9W48 rank=0037706 x=1226.0 y=122.5 length=52
CCGCGCAGGTTCCGAGGCTGTTGCCGTCGAGACTCCCTGCGTGATGTCGCGC
>GGB83NF01BEORK rank=0037707 x=460.0 y=846.0 length=205
CCGCGCAGGTCGGATTACAACACGCTGATGGCGGCGGCGAAAGGATTATGAAGCGACGCT
GAAAGCCGAAACAGTCCAGCGTGAAGGTGTCTGCGGGCGATCGTCAGGAAGACAGTGCTC
ATGCTGCCCTGCTGACGCTTCAGGCAGAACTCCGGACGCTGGAGAAGCATGCCGGAGCAA
ATGAGAAAATCAGCTGGCCGCTCGT
>GGB83NF01AMGZS rank=0037708 x=138.5 y=3318.0 length=111
CCGCGCAGGTCAGGAGCACAGCGAGGATTTGCCGGCTGCTGGCAGGCCGATAAGTGCAAC
AAGACAAATGCGCCGCATCGCGTGTGGTTGGTTGGTTCGTTTTTTTNTTTN
>GGB83NF01AZ151 rank=0037712 x=293.0 y=2407.0 length=370
CCGCGCAGGTACTACAGCAGCGGCACGCCGATGCAAGTGCGGCCAAGGCGCCGTATTGGC
ACGATTCCGTGTGTATCGTTGCGGCATCACGGAGCTGGAGACGCGCGCCATGGAGGTGTC
CAATAATCCGAACTCCCAGGAGGATGCCAAGATGACGCTGGGCGTGGAGTCGTGGCAGGC
GGCCATTTTCTAAGGTGGGCGACGATGTGCGCCAGGACATGCTGGCGCTCCAGGTGATCA
CCATCTTCAAGAACATCTTCCAGCAGGTGGGACTCGATCTGTTCCTGTTCCCCTACCGCG
TTGTGGCCACCGCTCCAGGCTGCGGCGTCATCGAGTGCGTGCCGAATGCCAAGTCGAGGT
GGCCGCTCGT
>GGB83NF01DB08P rank=0037740 x=1250.5 y=439.0 length=359
CCGCGCAGGTCTGGTGCGCATGCGCTTTGCGGGCGATAGTTTCTTGGGTGCCTGGGCCAG
ACGTTTGCGCTCCTTCATGAATTCTGTGATTTTTGGCTGTCTCTTGCGCAGGACTATGGA
GGATGTGCTTGTCGTGCTGGAGGAGCTAAGCCGCATTGCCAGCGACTCGTCCTGGGAGTC
GTAACAAGATTCATTATCCGTGTTCGACTCTAGCGAGGAATTGACCAGATTGGAGCCAAA
GTTCTCCCGTTCTGAGCGCTCGTTGACCAAAATGTCCATGTCGCTAGGACTTGCATCCGC
GGAAGGGCGTACGTGGGCGGCCCGTGTTAGGGTGTACATCTCTGGGGCGAAGCTCGACT
>GGB83NF01ALT2T rank=0037749 x=131.5 y=2291.0 length=71
CCGCGCAGGTCTATTAATTTAGAGCATCTTTGTCTGATTTATGGCGCAAGCATTCTATTT
CACTCGCATGC
>GGB83NF01DU8XU rank=0037751 x=1468.0 y=3952.0 length=45
CCGCGCAGGTAACAATAAGGCGCTCGCCGAGCTCAAGGGCACAGA
>GGB83NF01C5GA2 rank=0037757 x=1175.0 y=572.0 length=424
CCGCGCAGGTGTCATAGTCATATGGGCAAATGCGAGGATGGCAAGGTACGCGCTTCGGTG
GTGGATCGCAAGATATCCGGCAAGGGTTTGGAGACGCCAAAGATCGAGGGCAAGTTCTCT
CTGCGTGCTTCGCCCACGGGTATGATCCTGATGGACGAGGTCCGTGTGCCAGAGGAGCAG
TTGCTACCCAATGTGGCCGGCTTTAGTGGACCCTTCAGCTGTCTGAACAACGCTCGCTAT
GGAATCGCGTGGGGAGCCCTGGGAGCAGCTGAAACCTGCGTGGAGATTGCTCGCCAGTAT
ACACTGGATCGCAAACAATTCGGTCGTCCTTTGGCTGCAAATCAGTTGATCCAAAAGAAG
CTGGCCGATGCCATCACAGAGATTGCGTTGGGTCTGCAGGCTTGCCTGCATGTTGGCCGC
TCGT
>GGB83NF01DSZGC rank=0037761 x=1443.0 y=746.0 length=298
CCGCGCAGGTAAGGCAACAACAAAGTGGCGGCGTTGGCGGCTATAGCGCAGTAGCAGCGA
CGCAGCGGAGCAGCAGCAGCGACGTCCAGTGCATTTTGGTGCAAACTAATTGTTGTTGTG
AGAGCGAATGTGTTTCAATGATGTTACTGCCTTCGGGGCGTTCGAATAGTGATGTCTATC
CGCTACAAAATGCCGCAAACACAACAGCAACATCGACCGGAGGAGCAACATCAGCTGGTG
GCGCGGGTGGAGCAGGCGGAGTGGGAGGCGTCTGTGGTGGCGTAGGAGCAACATCCAA
>GGB83NF01DQLQV rank=0037765 x=1416.5 y=261.5 length=90
CCGCGCAGGTCTTCTACCAGGATGAAGTTGCCATGTCATCAAGCTGAGCAATGGTGCCAT
TGCTTGAGACAATACTCGGTATGTCAGCAA
>GGB83NF01DZG43 rank=0037768 x=1517.0 y=501.0 length=422
CCGCGCAGGTCTAGCGGCGCACAACGAGTCCGGGCGACTGCATCTGCGCACCCGCCACTC
GGGATTTCGGGAGGGAGCGGTGCACTGCTATCACCGTGCGGCGGATCGAGCGGTGGACGG
TTGCGTCTTCAAGGCGGCCATTCTGCGCGAGTTGAAGCAGCTGCAGCGGCAGCTGGACAG
CACCAGCAGCTTTGCCTCGCCCACCCATCAGATCCATGACCTGGAAATCAGCGCCGAAAC
GAGTGGCCAGCGCGGCGATTTTCGCAGTGCACTGCAGCATTACGACGACATTGTGGACAA
TGTTTACGAGCGACGCGGTGCTCGCATGTACGGTGAACTATTGCGGCGCGTTGAGGTGCT
GCGTCTGCTGCTCCTAGTCCATTTGAACCTGCCTCCCGCACGCCAGTCACCTGGCCGCTC
GT
>GGB83NF01D2IGP rank=0037773 x=1551.5 y=2919.0 length=63
CCGCGCAGGTTGCGCTCTGCTGAAGCCAGTTACCTTCGGAAAGAGTTGGTAGTGGCCGCT
CGT
>GGB83NF01A7E9U rank=0037777 x=377.5 y=1920.5 length=315
CCGCGCAGGTTACGAGCAGTCGCGCCGGCCGCCGGAGGATCTGGAGAAGAAGTTTGCCGC
CGTCGCCGCTGCCGAAGATGGTGCTGCTACTGCTGAAAGGATGCAGCCGAAGCAGTACCC
AAGGTTGGCAGTCCGCCCAAGTGGCGTGTGGGTGGTGCTGAATTTGAGGCCTTGATGCGC
ATGCTGGACAATGCTGGCTATCGCACTGGCTATATCTACCGTCATCCACTGATCAAATCG
GATCCTCCCAAGCCTAAGAACGATGTCGAACTACCGCCAGCTGTTTCATCACTGGGCTAT
CTTCTTGAGGAGGGG
>GGB83NF01BVBSH rank=0037778 x=649.0 y=3039.0 length=447
CCGCGCAGGTCTGCCTTCTGCGCGCGGTTCTTCTCCAGCATTTTCAGGAGTGTTTCTAGT
TGCATAACCTGCCTGCTGTCTTTCTCTCCGTGGGAATCGAAGCAAATCTTGGGATTCACA
TTGCTCTGGGCCCCATACCGGCCGAATGCCTGTCTCTGGTACTTCTCGGTCAAATAGAAT
CCAGGAGTGAGGTTCCTGGTATGGCAATTTGTTAAGGAGCACATTTTGTTGTTGTGGTTG
CAGGCCGGATCTGTCCACCGTCTGGGGATATGTTGGTTCCACATCCACGTCGCCGACCAA
GGAAGCCGGCAGTTCCGCTTTCGCAGCGCTCGAGTACTGGGCGCACGAGCGGAGGGCAGG
AAGTCTGGTGACAACGCTTATCTTGCCTACATTCATTTTGAATTGTATTGTCTCCCCGCG
TACTCTGCGTTGATACTGGCCGCTCGT
>GGB83NF01DE9V2 rank=0037793 x=1287.0 y=64.5 length=46
CCGCGCAGGTCAGTGGTATCAACGCAGAGTCGCAGTCGGTACTTTN
>GGB83NF01ASELL rank=0037795 x=206.5 y=1623.0 length=377
CCGCGCAGGTCTCGAATTCACCCCATCCGGTCTCGGTAATCTCGTAGGGCGGCTTAACTA
CGATCCTGTTCGGATTAGCGTAGCTCTCGTGCAGCTTGAAATGCACCTTTTTCTACGTAA
ATGGACATGTCCTCGTTGAAATAGGGCTTCAAATAGACTTTCCACTGATGCGTGTGTCCG
TCCTCCTCGCGCTTCTTGCCGAAGGATCTGGCAATGTTTCCATACACTATGGGCTTTACT
ATAGTTACGCCCTTTAGTCGGCCACCCGAGTCTCCGCCAAAGTCAGTCATAATTCAACGA
TTTTAAGTTGTTTATGCTTCGTTAACTAAATATTGTTTTGGTTCCCCGCGTACTCTGCGT
TGATACTGGCCGCTCGT
>GGB83NF01DX4SR rank=0037800 x=1501.0 y=3385.5 length=84
CCGCGCAGGTGCAAGGGCATTAGGAATTCGGTGTTGGCGTTGGAGCCCAGTTGGTAGTTT
TCCATAGCCCCGTACGATACTCTT
>GGB83NF01D2G49 rank=0037814 x=1551.0 y=1211.0 length=198
CCGCGCAGGTCCAGGTGCCCGGCATGAAGCATCCTGATTTCTCGCCCTACGAGTCCAATG
GCGGCTCCATTGTGGCCATCGCCGGAGATGACTTTGCCGTAATTGCAGCGGACACCCGCC
TGAGCAGCGGCTACAACATTCACTCGCGAACGCAGAGTAAACTCTTTAAACTCTCGCCCC
AGACAGTGTTGGGTTCCG
>GGB83NF01ATY2W rank=0037838 x=224.0 y=1094.0 length=366
CCGCGCAGGTGAGACCAAATTTCGCTTCCATTTCTATGCCACTAGGCCAGAGGAAGGGCA
ACTTGGTCTGTTTCGGGCGAAGAAGGCTCGGATGGCATCGATAGCATCGTGGCGGCCAGT
CATGCGCTCCTGCCAGCCGCTCAGTTTGTGGGTCTGTGGGAGAACTTCATCTACGAGACA
GGACTCAAGGAAAGCTTCTAAAGTTTGCTCTTTCGGCACTGATGTTCTCTGAACACCGTG
TGGACACGAATGTGATTGCCTGTAACCGACTGATACTGCTCCACGGACCACCTGGAACAG
GAAAGACGAGCCTTTGCAAGGCCCTGGCCCAGAAGTTGTCTATCCGTACCCAAGGTGGCC
GCTCGT
>GGB83NF01CMYH2 rank=0037842 x=964.5 y=1944.5 length=146
CCGCGCAGGTGAGATCGGCCTACCGCGCCATCGCATCCAGGTGTGGGCGAGGCCAAGCAG
CTACAGCTGCCGTAGGACCTCGTCGATTGTGCCAGTGGTGGCGTGGTGCCGGACTTTAGC
CTCTCCGAGCTGCGTCTCAACTGGGA
>GGB83NF01CA2N3 rank=0037844 x=829.0 y=433.0 length=321
CCGCGCAGGTGGCGGGCGCATTGGAACGCCGCACCGCGAAGGTGACGATGATGCCAATGA
AGATCAGGGTCACGCCGATGGCACTGGTGATGTAGTGCTCCACCAGCTTGTCCTCACTGC
TCACGCCCGCCTCGTTGACGGTTTCGCGCTCCTTCTCGATCAGTCCCGTGACGGATGTGG
CAATGGCCAGCCAGAAGTTGGCCAGTCCCAAGCTGGCGTGGATGGGCACCATGGCCGAGC
GGCAGCTGTAGGTCTTGTTCTCACAGCACAGCATTACCAGAAAGCTGAAGAAGCCGATCA
CAAAACTGGAGCACGAACATA
>GGB83NF01BAKXY rank=0037848 x=413.0 y=1780.0 length=423
CCGCGCAGGTTGGTGATGCACGCTCGCTCTGGCGGTACTTTGGAGGTGATGGGTCTAATG
CTTGGCAAGGTAGAGGACAACACAATGATTGTCATGGATGCATTTGCACTGCCAGTGGAG
GGCACTGAAACCCGCGTCAATGCCCAGGCACAAGCGTACGAGTACATGACCGCCTACATG
GAAGCGGCCAAAGAGGTGGGACGCATGGAACACGCCGTGGGCTGGTATCACAGCCATCCC
GGTTACGGTTGCTGGTTGTCCGGCATCGATGTGTCCACCCAGATGCTCAACCAGACATAC
CAGGAGCCATTCGTGGCCATTGTGGTTGATCCGGTGCGCACTGTTTCCGCTGGCAAGGTG
TGTCTGGGTGCATTCCGCACGTATCCAAAAGGTTATAAGCCACCAAACGAGGTGGCCGCT
CGT
>GGB83NF01C3543 rank=0037849 x=1160.0 y=2181.5 length=312
CCGCGCAGGTCAAGGATAGCACCGCTGTGGCTGGGAGGCTACACACACTGGGCCTGCTAG
CAAGGAATCGGAACGTTCGACCACGGATGCGGAATGCGTGCGCCTGATGAAGGAAGTGGC
GCCATTATCATCGCCACCAGCAATGTGCCGGAGGTGAACAAGTGGATTGAGTCGAGGAAC
ATGCTAATCGGCTGCACCAACAATCCCTACGATCTGCGGCGTTCCGTCGGCGGTTCTTCG
GGTGGTGAAGCCGCTCTGATCGCTGCCTGCTGCACGGGTTTTGGTTTGGGAACGAGACAT
TTGGCCGCTCGT
>GGB83NF01CS64H rank=0037853 x=1035.0 y=2239.0 length=338
CCGCGCAGGTAGAATACTGACTTCCTGCTGGGGCTCTTCAATGCCTCTCACTTGGCGTAC
CACATGGACGACAGCATAGACACACCCACGCTACCCGAGATGACGGCAGCGGCCATAAAT
GTGCTTTCCCGAGATCCAAACGGGTATTTCCTTTTCGTGGAAGGCGGTCGAATCGATCAC
GCCCATCATGAGACCAAGGCCAAGAAGGCCTTGGATGAAACCGTTCAGTTTTCGGACGCA
GTGAGAAAGGCACGACAACTCACCAATCCCTGGGACACCTTAATTGTGGTGAGTGCGGAT
CACGGACACACGGTCACGATCAGCGGCTGGCCGCTCGT
>GGB83NF01CZD0Y rank=0037855 x=1106.5 y=304.0 length=184
CCGCGCAGGTTATACGTATGTCGAGTGTATTATTTATGCAGCAGAATGTTCTTTGCTGAT
ACTGCTGTTTTCTTCTGCTTCTCTAGAGAGTTTTACTCCTTTGTTTGTCCTTTATTTTTG
CTCTGTCGTTTTCCTGTAGTCTAGTTTTTCACTTGGTGCTTATTAACGGTGCGTATGATT
TAAC
>GGB83NF01D9UWD rank=0037870 x=1635.0 y=1563.0 length=224
CCGCGCAGGTCCTGCTCCTCGCTGTCCTCTTCCTCTTCGTCGTCGTCCTCCTGTTCTTCC
TCGTCGCTATCGCGTTGCTCGTCATCGTTCTCCTCGGCGTCGCCATCATCCTCGATCTCC
TCGGTTGCCAAATCCTCCAGGCCCTCGGTCAGATTGTCCTGGGACTCGGAGAAGCTCTGG
CGCTGCGACTTCTTGGGTGGGTAGACAAAGTCCACAAGGCACAC
>GGB83NF01CTT5S rank=0037874 x=1042.0 y=3422.0 length=240
CCGCGCAGGTTCCTTGGACTCGATCTTCTCCGGTTCTCCTGGAAGGCCCACTGCGAGACC
TGGATGGTGTAAATGCCCAGATCGTAGACCACACCGCCTCCCAGTTCGCGTTTCTGCAAG
CGGTCGACATGAGGCATAGGGAAGCCAAAGTTGACCTCCACATCCTTGACTTGGCCCAGC
TGTCCGCTGGAGATGAGCTCCTTAACGCGCTGGTACGAGGGGAAGAATCTGGCCGCTCGT
>GGB83NF01AJ3HO rank=0037886 x=111.0 y=3098.0 length=118
CCGCGCAGGTTCTTAGATCGCAACGAGACCAACGTTAGGTATCGCAAGCACAGATACCGC
GTAGTGGAATTCCTCCCGGAGGAAAGCGTAGCACCCGACGTCCTTAACTGGACCATTA
>GGB83NF01DB4FM rank=0037891 x=1251.0 y=480.0 length=79
CCGCGCAGGTAGCTGGAAGACGGCAAGGTGACTCTAAGTTCATGAAGATTGATGGAGCAT
TACAAGGCACACAGGGATA
>GGB83NF01A009X rank=0037906 x=304.5 y=2851.0 length=229
CCGCGCAGGTAGCAGTGGTATCAACGCAGAGTACGCGGGATTGAATTGTTTGATTATCTC
GAATAACAAGCTATTTCTCAATTTCCTGACAAAATAGACATCGATTGCCAAGTCCATAGT
ACTATTGGCATCCCTGGCCACGTTCGCTTACTCCCTGTACGTGGTTGGCAGCCTGATGAT
GTTCCTTTCGACGCCTCGTTCGATTTCCAAGGCGCACACGGTGAGTTTC
>GGB83NF01D68P8 rank=0037907 x=1605.0 y=2398.0 length=285
CCGCGCAGGTGCCACCTGTTGCTCGAATCGCACCAGCTGAACTTCGAATCCGCGCGAATG
TCGGGCATGCAAAGAGGTGACGACCCTGATCCTCCTCTGAGTCGCTGGTGAAATCAATTG
TATTTCACAAACAAATAGAGCACCGACCGTATTCGAAACAATTTGTTTCTATCACAAACA
CTCGACACGCGTCGTCTTGTTTGCATTCCAGTCCGCTCCACTTCCAATCCGACTGTCCGC
AGCTTCGCGCGCGTCTTGAAAGTCCCGCACTCGCAAACACACCCC
>GGB83NF01BDVO4 rank=0037921 x=451.0 y=38.0 length=149
CCGCGCAGGTGTTGCGTGGGATGGCACCACCGACGGTGCTGCCGTTGCATTCTTGCGGTT
GCTGCTGACCAGACCAGCACCACGCTGACGTTCTACAAGTCCGGCACGTTCCGTTATGAG
GATGTGCTCTGGCCGGAGTGGCCGCTCGT
>GGB83NF01AP1TM rank=0037927 x=179.0 y=2344.0 length=301
CCGCGCAGGTCAGAATGGGTTGGATCCATCGAAGGCCGGCTCAAACGAATCGTTCTCCTG
CTCGGTCTGGCGCATTAGACGCCCTTGGTTAATAAGATCACAGAAAAGTCGGCAACATTT
GCATGTTTGTCGGTTTCTTGAGGATTACGCAATATTGCAATCAGTCTCTCAACAATTTTA
TCTTCAGTTAGCCATTCGAAAAGGTTCCGCTTAAGTCGCCCACCCTCGATGTCCTTCATC
ATCTGCATTATTAGATCAGGTATGACCGGTGTGTCAAAGTAGTTTACTAAATAGAAATAC
C
>GGB83NF01DIZYH rank=0037935 x=1329.0 y=1783.5 length=42
CCGCGCAGGTTAATGTCAATATAGCCGGTGACTTGTGCACGA
>GGB83NF01AWR8Y rank=0037936 x=256.0 y=1136.0 length=255
CCGCGCAGGTAGGAATAGAACTCATTTGACTGGGCCAGATGTCGCCGGACACCCAGTTGC
TGATCCACCAGCTTCAACTCGCTGGCAATCTTGCAGGCAGCCAGATAGTGGCGCATATGC
ACCAGATTTTGGCGAAGTTTCTTTACCGCACACAATTTTTCTACGAACACAAACAGCTTG
GGATTGTCCTCCTCCAAGCGAATGAGCGGTTTATTTAGGAACAACCTAATCTCTTGGAGC
GCCGTGGCCGCTCGT
>GGB83NF01A3KUC rank=0037942 x=333.0 y=2738.0 length=405
CCGCGCAGGTGAGTGCAGGGAGAAGTTCTCTTGGTTCACATCCACCATCTCCTGGCAATA
GTGCGGATCCAAGTGGATGAGCCTGTCCTCCTGGAAGCCGACAAAGTACAGCGAATGCTT
TGGCTTTCCACCAAGGATGCCCAGGCAGTGTTCTGTACTCAGCAGCAGCTTCAGACAATG
GGCATACACAGGATTCAGTTTATCACTGCCCAGGCGCAAAGGTATCAGAACGATGAGGGA
CTTCCAGTGCTGTTGTTGCTCCGTTTTGGTAGTTTCCGCCTGCGGCCGCTTCGCTTGTTG
CCAAGGCACATGGGGTTTGCGCGTCGATGCTGCATTGATCCTCAATATCTTGCAAGTAAA
CTAAAACAACACAAAGACGGTTATCAAATCACATTGGCCGCTCGT
>GGB83NF01AHRP9 rank=0037947 x=85.0 y=1039.0 length=226
CCGCGCAGGTGAGTGTGGCAAGCGTCTGAAGCACCTACGCAACTACAAGGACACATGGGC
TGGACACACACAAATGTCAAGCCGCACCAGTGCAGCATATGCGGCCGCTTCTATCGTACC
ACCTCCAGTCTGGCAGTGCACAAGAGAACTCATGCGGAGAAGAAACCCTACAACTGCGAT
CAGTGCGGCCGCGGATATGCGGCGTTCGATCATCTGCGGCGCCCCC
>GGB83NF01B2JIE rank=0037950 x=731.0 y=3764.5 length=116
CCGCGCAGGTGCGGATGACGAACTTGTGCTCCAGAGGATGCGGAACCTTGTAGCCGGCAA
CAGAACATTGGGATCCTTCAGCAGTTGGTTGCGGATCATGTTGCCCAGCGTGTGAT
>GGB83NF01EKB97 rank=0037956 x=1754.0 y=3229.0 length=139
CCGCGCAGGTGTTCATGCCACCACCGCTACCCAGAAGACCGTCGATGACCTTCCGCAAGT
TGTGGCGTGATGGACGTGGCGCTGCCCAGAACATCATTCCAGCTTCCACTGGAGCTGCCA
AGGCCGTGGGCAAGGTTAT
>GGB83NF01ER59Q rank=0037961 x=1844.0 y=44.0 length=74
CCGCGCAGGTGCATGGTGCTCGCAATAGTGATCTCTGGATATGGAATCATGTGGTATGTG
CAGAGTATAGGCCT
>GGB83NF01BEIHT rank=0037964 x=458.5 y=911.0 length=238
CCGCGCAGGTGTATGGGCTCACGAGAAGACGCTATCTGGCGGTTACGCAGAACACATATT
TAAGTACGCCGCAAAACATATTTTCAACGAAGATTTAAAACAGAGTTGGAATTCAAACAG
CTCAAAAACCGCGACTTTAGAGAAATTATACTTAAACAGAATGGCAAAACTGTCCTGAAA
TTTGCAATTGCTAACGGTTTCCGGAACATACAAAACTTGGTACAAAAACTGAAGCGTG
>GGB83NF01AZ8MQ rank=0037976 x=295.0 y=2592.5 length=175
CCGCGCAGGTGGCAACTCATGCAATTATTGTGAGCAATACACACGCGCTTCCAGCGGAGT
ATAAATGCCTAAAGTAATAAACCGAGCAATCCATTTACGAATGTTTGCTGGGTTTCTGTT
TTAACAACATTTTCTTGCGCCGCCACAAATTTTAGGTCTGCATCTGGCCGCTCGT
>GGB83NF01AGS53 rank=0037978 x=74.0 y=1305.0 length=100
CCGCGCAGGTTGGACATAAGGTCCAGCACCTGACCGGTGGCCAGCACCGCCTCCACGCCA
AACAAGAGCCGTGCAGATTGCCGTAACGCACCACCGCACT
>GGB83NF01ASBHK rank=0037994 x=205.0 y=1686.5 length=129
CCGCGCAGGTGGCGTCTTGTGTTCTGGGTGGCCTTTGGCGTGCTCTGCTTCACTGCCGTG
ATCTACTGCATTTGGGCATCCGGAGAGGTGCAGCCGTTTCAATAACGNACCATCCAGCCG
CGCTCCTGC
>GGB83NF01ES65V rank=0037995 x=1855.0 y=2801.5 length=64
CCGCGCAGGTCCAGATTGTGCCGACTGGTACAAGGATCGTCTGACCGCAAGGAGCTGGGT
GAGC
>GGB83NF01B3WX1 rank=0038001 x=747.0 y=2295.0 length=163
AACAAATTACCAATTTCATTCAATAATATATTATCAATTCACATCCGCAAATGGACTTTT
CAAAATTCGTATAACTTCGTATAATGTATGCTATACGAAGTTATTACGGAACTAAATTAA
ATAAATTTAAGAATATAAGATCTAAAATTGAATAAAATTCATA
>GGB83NF01CG9P6 rank=0038002 x=899.0 y=2796.0 length=48
CCGCGCAGGTCTCTCGCTCTCTGTGTCGCTCTCTCGTTGCTATCCCTG
>GGB83NF01DTK4O rank=0038017 x=1450.0 y=166.0 length=159
CCGCGCAGGTGAACGGCACGACGAGCTGCAGCGACTGGGCGGCGTAGTGGTAACGGCGAA
TTTGTTGCGTCGAAGACTGTTTGTCTAATTTATTAACTTCAATCTGAACGGGGTGGCGTA
TGTGCAGCCACAGTGTTCGGTATCGAATGGTTATCGCCT
>GGB83NF01A9TIA rank=0038022 x=404.0 y=3088.5 length=44
CCGCGCAGGTATGGTAGCGTCGCATCTGTGTTCGTCTGCCNCCA
>GGB83NF01BOBJ4 rank=0038030 x=569.0 y=3826.0 length=267
CCGCGCAGGTGCACCGTGGTCATGTGGCTGTGGCTGCTTCTCATCGGCTGGCTCTTTCTT
AATCACGGATACACCTTCTCCGCCACCGGCAAGCTTGGCCAGCGGATTGGACAGCGGGCA
CACGCAGTCTGATCCCAATGGCATGAGACTGAGCACCGCAATCCCGCCAGGCAAAAGGAC
AAGGCCGCAGACGAAGACCCAGTTTACTGGTGGATATATTCACCATTTGGAGTCCGCTTT
TATACTAGAAGTCCAGTGGTTTGAACG
>GGB83NF01DD1ZQ rank=0038033 x=1273.5 y=516.0 length=184
CCGCGCAGGTAGCGGATCAGATGATGTGGAATGATCCAGATGCCTTATCGGGCATTGATG
CGGAAGATGAACTGCAGCGCGTGGCTGAGGAACAACGAAGAAGACCAACTAAGGACTACA
GTAAGACGAATCGCAAGATATATACGAAGTTAGTACCGATGAAGAGGATTATCTGGAGCT
AAAG
>GGB83NF01EAA75 rank=0038038 x=1640.0 y=2243.0 length=288
CCGCGCAGGTTGTGGGACTTGCGCTCGCCCAACTGCCAGGGACTGATGCATCTCTCTGGA
CGACCCATTGCTGCCTACGATCCCGAGGGCTTGATCTTCGCCGCTGGCGTTAACTCGGAA
AGCATTAAATTGTACGACCTTCGCTCTTTCGACAAAGGCCCCTTCGTCACATTTAAACTT
AATCAGGAGAAGGAATGCGACTGGACTGGCCTTAAGTTCTCCCGTGACGGCAAAACAATT
CTGATCAGCACGAATGGATCGGTCATCCGGCTCGTAGTGGCCGCTCGT
>GGB83NF01D78XL rank=0038048 x=1617.0 y=167.0 length=106
CCGCGCAGGTAACGCAGAGTACGCGGGTCTTTCGTTCCACGTTCCGATATTGAAATGGGC
CGTTACTCACGCGAGTCAGACAACGTGGCCAAGTCGTGCAAGGCGC
>GGB83NF01A49MN rank=0038056 x=352.0 y=3693.0 length=428
CCGCGTAGGTGGCGACCTCATCCAGAGTTTGGGCGGGAGCGGCGGCCACAGCGCTCTGCT
GGGCGGTGGCAGCGGGTGTCTCGTCATCATCATCCTCATCTTCATCATCGCCCAGGATAT
CATCGAACAGCCTGTCCAGATAATCGTCATCATCATCGTCTTCCTCTTCGTCATCATCGC
TGGCAGTGGCCGCTGGAGCAGCCTGACCCTGGGGCGTATCATCCTCCTCGTCCTCGTCAT
CGTCCTCCTCCTCATCATCATCATCATCGTCATCGATCAGATCTCCTAGATCAGGCTCAT
CATCGTCGTCCTCATCGTCGTCATCATCGTCATCATCGCTGGCAGGAGCTACCGCCGGAG
CCACCTCATTGTTGACCGTCTGTTGGCGGGAAACAGCCCGCTCGCTTCTCGAAAGCCTGG
CCGCTCGT
>GGB83NF01AQHZ6 rank=0038061 x=184.0 y=2836.5 length=101
CCGCGCAGGTGGTGGCCGAGGAAACCCCTCGAGAAATTAAAGTAACTGTTCCGTCCTAGA
CATTGGTCGAAGACCACTACAGGAGGTCGACGCTCTTGGTA
>GGB83NF01B1WNJ rank=0038065 x=724.0 y=2813.5 length=347
CCGCGCAGGTATTGCACAAGAACAACACAGCCGGTGGCGGAGCCGGATCCTACGTCCACA
AGAACAACACCAGCGGCACTGGCGGGCGCTACAACGATTCCGATCGCAGCAACACATCGA
GCTATAGACGCGACGACTCCCGCAGCCTCGGTAACAAGCGTTATGACAACTCCAGCGGCG
GCGGTGGAGCCTACGGCAGCAGTTCGAACAGCGTTAACATCTGGGCGCCATCATCCGGCG
GAAGCAGCTCTCACCTGGGCAGCGGTGGCGGCGGCGGCAACCAAATTAAGTCATACGGCA
ACAACGGCATGTCCTCGAATATGCACAGCACCAATTTGGCCGCTCGT
>GGB83NF01AMLRM rank=0038066 x=140.5 y=1312.0 length=73
CCGCGCAGGTATCCGTGCGCCATCGATCAGGACCCATATTTCCGCATGACTCGCGATGTG
GCCTCCACGTCTT
>GGB83NF01BF5WT rank=0038070 x=477.5 y=91.0 length=66
CCGCGCAGGTCTGTCAGTCAGTGCGTGAAGCCACCACCGCCTCCGGCGTGGATAATGCAG
CCTCCC
>GGB83NF01ADSXM rank=0038071 x=40.0 y=296.0 length=82
CCGCGCAGGTTTGTTTGAGCTCGCCGTTGATGTGGTAGCCGTTGAAGCTTTCGCTGGAGC
GTGATTTGGTTCGAGAGTTTAC
>GGB83NF01DXMQ9 rank=0038072 x=1496.5 y=483.0 length=185
CCGCGCAGGTAGGGGCACGAAGGCGGGGCGGGACATGAGCACAAGTTCTTGAGCACATAA
TAAATAGTTGCAGGCACTTACATAACTGGCGTTCAGATGGAACCGATTAGGGATTAACAT
TTAAATAGAAATCATTAAGATTAGTGTTTAGCTTTGTATGTTACACAAGGCACACAGGGG
ATAGG
>GGB83NF01EXC75 rank=0038089 x=1903.0 y=675.0 length=453
CCGCGCAGGTGAGGGCTGTGCGTCGTTGCTCTCAGATGTGGGACTGCCCGGATTATATTG
CTCGGAGGATTTATCCTTTGTGCTTGATTCATGACTGCTTGCATCCTTATCTTCGGTGCT
CTTAACGCTTTCGTTTTCCGCCTTGCGCTTCAAAGGTGCCTTGGGCTCAGTGGCGGTGTT
ATTGTTATTACTGGCGGGCAGTTCATCCTCCGAGATTACTTCAGCATCCTCTGGCAATTC
AGCCCGCTGCGGTGCTGGAAGCTCTTCATCGGAAACTTCCTCGGCATCATTTATTTCAGG
CTTGCTGGGCAGAGGTAGCTCATCCTCGGAGACTATCTCTGTGTTGACAATGGTTGCATT
GCTGGTGTCCGCATCGGCCAGATCCTCGGCAATGGCATGTTGTGAGCTGGAGTCCTCAGA
GGAATTCATTTTCTCCATCTGCTGGCCGCTCGT
>GGB83NF01AI7J2 rank=0038092 x=101.0 y=2672.0 length=182
CCGCGCAGGTAATTGCTGCCGTTCTGGCCGAAACGGCACCCGGATCACATCATCACGGCG
GACCGGTTGGACGCGAGGCCGTCAACATGAATGTCCGGGCAGCCCTCATCCATGTGATTG
GCGATGTCATCCAGAGCGTGGGAGTTTTTGTTCGCCGCTGGCGTGATTTACTTTTGGTCC
GA
>GGB83NF01CCUS3 rank=0038096 x=849.0 y=1637.0 length=158
CCGCGCAGGTCCGGCCGTCTCCGCTCTGGAGCAGGACATCATCGAGGTCGACGCCGACAC
CAGCGGCGGGCAGACGGTTAAGGCGACCGCGGATTCCGTGGACGGCGATCACGTACAGGT
TCTTGGCTCCGGTGTTGTCGGCACAGTTCATCACGGCG
>GGB83NF01C347Y rank=0038098 x=1160.5 y=988.0 length=238
CCGCGCAGGTCCACGACAATCTCACGACCATCGTGCTCCGGCTGGAGGAGTCCAGCGCTT
CGCAGTTTGTCCAGAACATCCTGAATTTGCTGCTGGGAGTACTGGGATTCCCATTCGTAG
CTATCGAAGTGAACGCCCAATCTGTTATAGACTTTGGATAGATCCTCTATAGTGTAGTTT
CTGTATTGCTGCCATTTCTTGGCCATTGATTTATCCGTTCCTCCTTCCAAGGCACACA
>GGB83NF01DUI08 rank=0038100 x=1460.0 y=3146.0 length=282
CCGCGCAGGTAGCCAGCATGTTCTTCAGCTCCTCGGAATCCTGTCCCTCCACGGCGGTCA
TCTGCTTCTTTAGATACTCGCTGACCTCTTCGCGACTCAGCTGCTTGTCGGCATTATCGT
CGATCTCCTTGAACACATTGGTGGTGGGCGGGGCATTGCCGATGTTGATCAGCTCCACAT
CGAAGAGGAGGGTGGCCTTGGGCGGTATCACGTTGCCGGCACCCTGGTCACCATAGCCCA
GCTGGGGAGGAATGGTCAGCTTGCGCTTCTCTGGCCGCTCGT
>GGB83NF01B4XN8 rank=0038111 x=759.5 y=742.0 length=388
CCGCGCAGGTGAGGAGCCCTGATGATGGTGTTGCTGGTGGTGATGTTGTTGCTGCTGCTG
CTGGTGGTTCATCACCACGTTGGAGTTGGAGCAGGCATTGTGACTCACTGGCGAGCTGCT
TGAAAGCGGTGAATTCCCATGGTGCGGCGAATGCATTGGCGAATGATGCGGCGAATGGTG
CAGAGATAATGATAATTGCTGCTGCTGGATGGTGTTGCTGCTGATGATGCTGTTGTTGCT
GCTGCTGATGATGGTGGTGCTGCTGCTGTGGCGAGCTTTGCGCCGACATCGGAATCGGTA
TCGGCAGCGGTGAACTGGGGCAGCCCAAGGGTGAGGGCACAGGCGAAGTGGTTATTCCCA
AAGGATCCTGCGCCGTGTGGCCGCTCGT
>GGB83NF01DG8EU rank=0038112 x=1309.0 y=1348.0 length=305
CCGCGCAGGTACCTAAGCTCAGCACCGAAGTGGAAGCCCTGAGGCAGCGGCTCAACGAGC
TGCATGGCGACATGGAACTACTCCGGGAGACGGAGGCCAGCAACAAGTCGCGGGTACAGG
CAATGGCCAGCGAGAATGCCGCTCGCAACAAGGAGGAGCTGCAGTGGCGTCGTGAGCGGG
CAAACTTTATCTGCCACCTGGAGGGCCTCAAAAAGGAATGCCCAGCTGGCCTTCGACCTG
AAGGCGGTGATCGATGAGAAGGAGGAGCTGATAACCGAGCGGGATGCCTACAAGTGCAAG
GCACA
>GGB83NF01CKZXT rank=0038114 x=942.5 y=607.5 length=157
CCGCGCAGGTGCCCTTCGCTTACCGCGGCAACCAGTGGGTGGGCTTCGATGATGAGCGTT
CTCTCAAGACCAAGACGGAATGGCTGAAGGAGCAGGGCTTTGGAGGCATCATGGTGTGGT
CCATCGACATGGATGACTTCTCCGGTTGGCCGCTCGT
>GGB83NF01A8927 rank=0038131 x=398.0 y=2497.5 length=195
CCGCGCAGGTCTGCGGCGTCTTCGTCAACTGGGAGCGGCAGTCAGCGAGCACGCGCCGCT
CGTGCGCCTCACGTGCCGCTTTGCTGCGCCAAAGGTCATATGACCGGACGGCCAGTGCAT
TCAGTCGCTCTCGGAGCCGCCACATCAGTTCGTAGCCGCGACCAGGAGCAGCAGGATCCT
GCCCAGCACGCAGGC
>GGB83NF01CT34D rank=0038138 x=1045.5 y=4043.0 length=79
CCGCGCAGGTGAGCACGCGCCTAGAGAACCTGGGCATTCCGGAGGAGAGCTGCTGCGCCA
GCAGCAGGAGCTGTTCGCC
>GGB83NF01BM2UP rank=0038151 x=555.5 y=3231.5 length=49
CCGCGCAGGTGCTTCTTCAGTACGCTACGGCAATGTCATCGACGTTNTT
>GGB83NF01EAKBM rank=0038170 x=1643.5 y=1744.5 length=394
CCGCGCAGGTTGCGCTTCTCGTCGCGCTGCAGCTGGGATTTGATGCGGCACCTTTCAATC
ACCGCATCCCGGATGATGGGCGAGAACTCCTTGTCACCGAACTGGGCCATTAGCAGGCGG
AAGAAGGCCCAGATCTCGCCACGCTGAGATGTGGGTGGTGGGCGTAGTGCCGGAAGGGCC
ATCCCTCCGAGTCCGAATCCTGGCCACCGGGCCTGGAGCTGTACGCGTCGCAGACATCCT
CAAAGCTCAGTATGGCCTGCAGGATGAACCTGCGGTACTTGGAGAGCTGCAGCTCACAGG
TTGCCAACTCGGGATCCTGTTCAGAAATCGGTGCCGGCACCAGGCTGGCTCCATTAGGAC
TTGACGGCCAAAGGCCCAGGAGCTGGCCGCTCGT
>GGB83NF01ANRL1 rank=0038174 x=153.0 y=2295.0 length=43
CCGCGCAGGTAAAGGTTGCAGCAAATCGAATCATAACAATTAA
>GGB83NF01DQSDK rank=0038175 x=1418.5 y=662.0 length=268
CCGCGCAGGTTTGATGAGGCTCTGGAGCGTGCTGCTTGCTGTGGATATGTGTCGAATGGC
ACTGCGTCTTAGGTATGCTTCATACTCCCAGCGACGTGGCTCCAGTTGCTCGATATCCAC
CACCTTAACGCCCTCCATCTGAAGCTCACTGCTGATGTCGAGCAGCTTGTGCAGCTGGTC
CAGCATCACCTGCATGTTGTCCGTGGTGCTGACATGGTAGGGAACTGCCTCCTGATCGCT
CATGGCCGCAAGGCACACAGGGGATAGG
>GGB83NF01AT8L7 rank=0038196 x=227.0 y=1165.5 length=230
CCGCGCAGGTGAAGTAAAGGTAGCACCGGACATGATGGCTCTAACTGCAGCGACGTGGCG
AAGCAATCGGCTGAGGCATGGAAATCGCCCAGGATCTCCATCACCTTTCCCAGTGCGAAC
CAAATTTTTGGACAGCTCGGATCCAGTTTGGCCGCATCTTTTAGTCATTTTTTCTAGCCA
ACCTACGGCGTCGCCCACGTACAAACTAGCGCCTCTCCAACGACGCACGC
>GGB83NF01D17AM rank=0038199 x=1548.0 y=732.0 length=256
CCGCGCAGGTCATTATCTTCCCATTCCAATCCCAGAAGCCACTTGAACCCATCGCTTCGT
GGAATTGCGGCGGGCTTGACTTTAAACAAGTTTAAGGCCCTTTGTGGCAGCCACTATAGT
ATACATCCATCCATAGGTGTATTTAGTGGTGTTGGTATGCATGGGATTGTTGTATACACA
CACAAACATACTCTCGAACAACAAGCAGCATAATTATAGAGCCCGAGCGGTGTTTCTAGA
CTCCCCGCGTACTCTG
>GGB83NF01CGUCE rank=0038211 x=894.0 y=3340.0 length=402
CCGTGCAGGTATCATACTTTAAGGCATCGAAGCGCTTTCGCAAGCCATCGTTCTTCAGGT
TCAGCAGACGGAAGCCCGTGTTCAGGTCACCAATAAATGGGAGATATTCAGGGGACGCTC
GTAGTCGCCCATGGTGACGGAATTGGTAGCGAATCGGGAGAGCTCCGACGCCAACTGCAG
TATGCCCAGTAGATAGTCCTCCACATCCAGATGGAAGCCCTCAGACTGGCTGATCTTCAA
TCCCAGCATTTCGGCCACTGTTTCGCGGGTGACCAAGAAGCCCGCCTCCAGGTAAATAAC
CAAGGCAATGATGAAGATCAAACGCTGCGTAATGAAGGTCCAGTGATCGGAGTATCTGTA
GTACTGCCCAGCTGGCACCAGTTCGGCCAATTGGCCGCTCGT
>GGB83NF01BFNRU rank=0038220 x=471.0 y=1160.0 length=136
CCGCGCAGGTTATATTTAATCCTTGTTTCTACTATGTCATCTCACATGGGCACAGTTATG
ATTTCTCCACGCTCAAACGGACAAGGGGTCATCATCTACCTTGCCCTTCTTTTGTCGTGC
GCAATTACTTAACGTA
>GGB83NF01BR866 rank=0038227 x=614.0 y=3072.0 length=256
CCGCGCAGGTTCTGGCGGACATTAAGGAAGCCGATGGCGATGTCGCCGGAGCTGCCACTG
TCATGGAGGAGCTTCAAGTGGAGACTTATGGCTCGATGGATAAGCGCGAGAAGGTGGAAC
TCATCCTGGAGCAGATGCGCCTTTGTCTGTTGAAGGAGGATTACGTATCCACGCAGATCA
TTGCCAAGAAGATCAGTATAAAGTTCTTTGACGATCCGGCACAGCATGATCTGAAGCTGA
AGTTCTGGCCGCTCGT
>GGB83NF01AHWNM rank=0038229 x=86.5 y=3328.0 length=140
CCGCGCAGGTAACCAACATGTAAGTGGTATATAAGCATGGATGACAACGCCGTGAACCAA
CCAAAGCATGCGCCCACCACTGGATAGCTGTAGTCCAGATACTTAACAGGAGTCCACTGA
ACTATGTTAAAGAAACAACT
>GGB83NF01AVSGS rank=0038231 x=244.0 y=3914.0 length=68
CCGCGCAGGTCTCCACAATGATGGCGGGCTCTGGATCCTTGGCGACCTCGTCGTCCGCCG
CTGCCCCA
>GGB83NF01A1HVT rank=0038234 x=309.0 y=3895.5 length=49
CCGCGCAGGTACTCGGCGGCCTCCAAAGCTACGCGCATCTGCTCCAGAC
>GGB83NF01BJ2AK rank=0038239 x=521.5 y=1802.0 length=107
CCGCGCAGGTTCGTAGATGTCGAGAGCTCGCTGGTAGTACTTCTCAACCTCGTCGTATTT
GCCCTGATTCTGGCAGAGCAGGGCGGAAATTAGTTAAGTTGCTTGGC
>GGB83NF01AJGZ2 rank=0038248 x=104.5 y=2624.0 length=337
CCGCGCAGGTACGTCCGGCGGAATGGGAAGATAGCGGGCAACTTCTCCTTCACCGAGATG
TAATCCTGCAGAGAGATGTCGTTAACGGTGACATCGTCGCAAGACCAGTGGCCGAACAGC
TTGATCTCCGGCAGCTCAGTGGTGGACACCACATTTGTCTCCAGGATCGTCTCGGCCACC
TCGGCTTCCATAGGTGCCGCTGGCTCCTCGAAGGTCTCCACCACGTTTTCAGCAACTTCG
GCCATGTTTGTCACAGAAGAAATCGAGATGCGATGTCAGCGCAAAGGCAAACGCCTGAAA
AGACCCCGCGTACTCTGCGTTGATACTGGCCGCTCGT
>GGB83NF01B47ZT rank=0038256 x=762.5 y=1831.0 length=212
CCGCGCAGGTCTTTGTAGGTGCCGGACGGTCAGAGAAGCAACCACAACACTGATCATCAG
AATCTGCGATATATTTGCAATGTACTTCAGTGGATATTCGTTGCTGAGCTTCGACTTTGA
ATCAAACATTTGAATATCAAATGAAAGCCACAGTGGCCACTACGGTGGGCACCAACAATT
CATCTCTTGCTAGAAGAGGCATGGCCGCTCGT
>GGB83NF01A76DE rank=0038269 x=386.0 y=176.0 length=332
CCGCGCAGGTAATGCTGGTGTAGTACTCCTCCTCCAGGTCGTACAAGTCCATGGCCATTT
CGTCCCTAAGTTTCATCAGCTTCTTGTCGCACTCGCTCTGTGTGTTCCTGAACAGCTGCG
AATTGTTTGTGATGGCCTCGTTGACCGAGGGAAAGTCGTTGAGGATTAGGTACTGTTTTA
GGTCGGCCACCAGCTTCATCAGAGACTCGCCGGCACGGACCATGTTGGCCGCGCGGACCT
GCATTTCCAGGGCATCCTGTTCGCACTGCGTGGTCTTCGAAATCTGGCTGTGGCTCTCAC
GGCGCGCCAGCTTGAGTATTTTGGCCGCTCGT
>GGB83NF01DTIZS rank=0038284 x=1449.0 y=1494.0 length=109
CCGCGCAGGTATCGGAGGATAGTCCTGTCCTGGTAGCTTGCGGACCTCCGCCTCCACTTC
CTATGCAGCTGATGAACATGGGCTTTGGAGGCAATTTGTGGCCGCTCGT
>GGB83NF01A9IZN rank=0038290 x=401.5 y=1745.0 length=156
CCGCGCAGGTGATATGATTTGTACTCGGAGCTGATGGAGTGTTGATGTTGGGCATCGATT
CGCATTAGATTGTGCATGGGCTCGGGCAGGAGTTTCTTCAGGCAGACCATGAACGGAAGG
TCTTTCTGGGATCACCTCTGACCACAATCTTCACCC
>GGB83NF01BN1YL rank=0038291 x=566.5 y=3675.0 length=59
CCGCGCAGGTCCACACACAGAGATAATACACACATAAATTTAACATGTTATATACATAC
>GGB83NF01DQK2U rank=0038300 x=1415.0 y=3492.0 length=64
CCGCGCAGGTCGTGAAGGTGTCTGCGGGCGATCGTCAGGAAGACAGTGCTCATTGGCCGC
TCGT
>GGB83NF01AEV7T rank=0038305 x=52.0 y=2055.0 length=91
CCGCGCAGGTTCCTCGTCGTCGTCGTCATCCGCGGGCACGAACAGATCGTTCTCCTCCAG
AAAGTTGGCCACGTTCTTGCTGATGGTGGCG
>GGB83NF01BVZZB rank=0038306 x=657.0 y=1621.0 length=263
CCGCGCAGGTTAACAGGTCCACTGGACGTATTCGATTCCTGCTAACCGATTTGGACTTCA
CTGGTCCCGACTGGCAGAAGGACAACAAGGTCACACTCCTGTTCAGTGACGAGCAGACCC
TAAGATGCAAGGAGGGCGGAAGGATCCCATGGAGCCTACATGTGCCCGTTCCATGATCAG
TGGACAGGTGAAGAAGATGGATCCTAGCGACAAAAGCTATCAGGCCATCGGCTGGATGCC
CTATGTGAGGCGTCATCCAGCTG
>GGB83NF01D3E3Z rank=0038309 x=1562.0 y=173.0 length=358
CCGCGCAGGTGCTACATATATTTAGATCCGGTTTGCTTATGAGCTCGCCTGCTCCTCCGG
CGCGTCGTCATTCTTGTTCTCCTCATCACCTTGCAAGGCCTTGGCTCGTTTTATGCACGA
ATTGACCGTGTTGAGGAACTCACTGGCGATCTCTTCCTTGGCGAATCGACAGGCAAGGCG
TTCCAGGACGCCCTCGGTGTCAACTTTACCCTCTGCGTCCACCGCGTAGTTGTAGCCGGC
CCACAGGAAGCTCTTCATCTGCGCGTTCATGTAATCCATTTGCAGGGAGGCGGAGATATT
CATGTTAAGCACCAGCTTGTGGATCTGCTCCTGCCGCATGATCAGTCTGGCCGCTCGT
>GGB83NF01BOO3Y rank=0038318 x=574.0 y=908.0 length=391
CCGCGCAGGTCTTTGAGGACATGTTTGAACGCGCCTCCTGGAACACCTGCAAAGACAATT
GAGGAGAACCTGGGCATGGAGATGATCTTTTCGCTGGTAAGCAGCGCCCAGGAGTGGCTG
AACGAGCGGTGGGATGAACACAAGTTCCACCAGGAGGAACTGCGAGAGCAGAAGCTGCGG
GAAATCGAAGAGGAGGAACGCAAGAAGTTTGAGGGCACCCGTGTGACGGTGGAGTCCTTC
CTCAAATGGAAGCTCGAATTCGAGGAGAGCACCGGCATTGCCGCCAAGCGGGAGAAGAAC
AATGTGTCCAAGAAGCAGACCGGACGCGAACTCTTTATGTGCGACAACACGCTCAACGAT
TTGGATATCAAGTTCCTCCTTGGCCGCTCGT
>GGB83NF01AKQ1N rank=0038320 x=119.0 y=857.5 length=344
CCGCGCAGGTGTAGCAGGCCGTTCTGTGTGTAGAACTCCTTGTCCTTGGACTCCAGGTCG
CGGTAGATGTCCTCGTATTTGGTGCCAAACTCGTAAACATTCGGCTTGTCGAACGCCATG
CCCGGTAGCTTGACGCGCTCGCCGGTGCCGTAGGAGCGCACATTGAAACCCTTCTTGGCC
AGAAAGTTGTGCGCCTCCATTGAGCGATTCATGTTCGAGGAACAGACTACGGCGACGGCG
AGCTTGCTAGGATCAGTCATGTCTCTTTCTCTTTGGCAGTGCGTTGCAATCGCAGTCGTC
GAAAAATATCCCCCGCGTACTCTGCGTTGATACTGGCCGCTCGT
>GGB83NF01DIQ2J rank=0038323 x=1326.0 y=2553.0 length=92
CCGCGCAGGTTGCACACACACACACAACACAAATGCCAAACACACAGCGCACAGCGAAGT
GATACAAATGTCTGCTGAGAAACTGCGATTTN
>GGB83NF01AP96S rank=0038334 x=182.0 y=898.0 length=126
CCGCGCAGGTAAATGCCCGTAGTCATGCTGATCATCACACAGACCCACTGGACACACGCT
ATTTGCTCCCAGATTCTGTAGTCTCTTGCTCAGTTTCTTGGCGGCATAGTTAAACTTCGG
ATAGCT
>GGB83NF01A309Y rank=0038353 x=338.0 y=3556.0 length=45
CCGCGCAGGTCAGTGGTATCAACGCAGAGTCGCAGTCGGTACTTT
>GGB83NF01AGC3R rank=0038363 x=69.0 y=965.0 length=167
CCGCGCAGGTGAGAGGGAAACGGAGCGTAGAAAGGAGTCGGCCAACCTAACCAAACAACT
TTGGTTCGTAGGTCCTGCCCAGCTCCTTCTCACGCATCCAGATGCGCAGCTCCTTAGAGT
ACACGGTACGCACGCTCTTGATCTTAGCTTATGTCCGACACTGTCAG
>GGB83NF01AZTL1 rank=0038364 x=290.0 y=3607.0 length=166
CCGCGCAGGTACAATGTGCTCGACTGGCCACTGCTCCAGCCCAATTCCTGCTAGTGTACT
TGATGAGTGTATTTACAAGTCAGGAATGAGAGCACTCGGCATGTGTCCGTTCATAGTTTG
CTTTAGTTTTCGTAACAATAAATTTGGATTTTACAGTACCAAGCAA
>GGB83NF01BSARW rank=0038378 x=615.0 y=1018.5 length=106
CCGCGCAGGTCCTGGAGACGCTGAGCATTCGCGGCAACAACATCAGATACTTTATACTGC
CGGACAGCCTGCCGCTGGAGACGCTCCTCATCGACGACACCCGACG
>GGB83NF01CDGSE rank=0038382 x=856.0 y=1452.0 length=364
CCGCGCAGGTGCTCGCAGGTGGCCTCGCTGGCCTCTATTACCGCTGGTTCGTTTCGGTCT
TTACAGTCTCCGGCAAGGGTTTCGAGAATCCTTCTTTGTCGCTGGCAGGGGTGTGATGCT
CTCGTCGAGGGGCCAGGCATCCATGGCCTCCTCCATTGGGACCACAGGCGAGTTCACCGG
CATTTCGATGAGTACGCGTGGAGTTCTCCTCACTGCAATGGGAGTAGCTTGCCTGGCGGG
TTGGCTTTTCGGCGTTAGATTAAATTGGCTGGAGCTGCCAGGAGTTCGTGGCTGGCGACG
CACTTGAATTGGTGTTGCGGGTCGGGACTTCTTCTCAGGCGATTCGAACTTATCATTGGC
CGCT
>GGB83NF01APWKE rank=0038392 x=177.0 y=3724.0 length=416
CCGCGCAGGTAGCACCTGCGTGAAAGGCACATAGACAGTGACGAATGCTGGAAGGCCAGG
AAGTGATTGACCACCAGCATGGCCAGGGAGCCCAGCAGCGGCAGCGAGAGCAGGCGCACG
AAGGGGAAGTCCACTCATGATGCCCAGGTGGAAGCCCTGCGCCACCAGTCCGCAAATGAT
AAGGCTCCACGGCAGGTCCTCGAACAGCAGCAGCAGGATGTAGACGAAGATCGTGAAGCT
GATCAGAAATAGGATGCACTTCCTAGCCGCCGTCGTGTACTCCTCGGCCAGCTCCGCCAG
ATAATAGAGACCAGCCATTCAGGGCGGAATCGAAGGATATATACGGGCTCAAATCGGCCG
ACAAAACAAACAATCCGATTAGCCCCGCGTACTCTGCGTTGATACTGGCCGCTCGT
>GGB83NF01CCWKJ rank=0038403 x=849.0 y=3921.0 length=241
CCGCGCAAGTGGAAGTTAATGATAATTAGAATGGGTTTACAGTCGATGATCATGGAATTT
AGCGTGTGAGTGGAAATATTTGAGTGCTGATTTTCAGTTGTTTATGCGATTTCCCTAACC
TAGAATTTCCTTAGACAATAATCTCGCGTATGACGCGACGGTTTCTGGCATTCGGCGTTG
TCGAATATTCGCCCTCGAAGCTGTCGTCGTAGCTCAAGGACATGTGCTGCTGCGGGGAGG
A
>GGB83NF01A6YXN rank=0038414 x=372.5 y=1225.0 length=137
CCGCGCAGGTGTGGCTGTCAATTGAGCAGACCAAGACGGCAACATTATGTCGCGGGTATT
GGCCTCAGCATGGAGGACACGGAGGAAGGCAAACTGAGCCAGTTTCTGGTTGCCGCCAAT
CGTATCGCATTTATTGA
>GGB83NF01D93AF rank=0038419 x=1638.0 y=149.0 length=143
CCGCGCAGGTCGGCTCTGGACAGGACCAGCATACGATCTGCCGTCAGTCCCGCCTGATTG
CCGGAAAGGACCAGCGTTTGTTGAATACGGACAGGGTTGAGTTGCCCTGATACCAGGCAT
ACGCCAGCGCACTGGCCGCTCGT
>GGB83NF01EWB5L rank=0038420 x=1891.0 y=1783.0 length=146
CCGCGCAGGTCATTCGAGGCTGGTTGATGGATTGGACCTGAAGCGCTTGGAGTCGACGGC
CGTGTGCCACCGGCCTGTGGACAGGCGTACATCGCCGGAGCCGAGGATGTGTCCGCCACT
TCGTTCGCTCTTGTGTGGCCGCTCGT
>GGB83NF01BVWDE rank=0038426 x=656.0 y=1040.0 length=247
CCGCGCAGGTGGGGCGAGATTGCCTATGAGCAGCAGCGCCAGATCAGCGCCATTGTGGAG
TACGACAAAGAAGATATTAAAATCGACGGCCTTACGGAGGAGGAGGACATACAAAGCCAG
TCCACATTTCGCACCCGCACAGACAGCTCTTCGATTGGTGGCTATGAATCGCACTCTAGC
GACTATGATGATGAATTTGACATTGTCAACGAAGAAAAAGTACCAAGGCTGCAGGTTGTC
CATAAAC
>GGB83NF01B4NAK rank=0038432 x=755.0 y=3674.5 length=229
CCGCGCAGGTCAGCAGTATCTGCAGCGGATGTGGAAGAGCATTCACTACTATCAGCGCAT
GATCCAGGAGCCGTCGCGCGCCAAACTGCTGCCCGATCCGCTCAAGCCGCCGTACGTGCA
GCCGCGCTACACGCTTGTGCTGGAGATGAAGGACGTGCTGGTGCATCCGGACTGGACTTA
CCAAACTGGCTGGCGCTTCAAGAAGCGTCCCGGCGTCGACCACTTTCTT
>GGB83NF01AQR20 rank=0038435 x=187.0 y=3610.0 length=359
CCGCGCAGGTTTAGCGACTACGAGCTTATGATTGCGTCACATCTTGTTGTTCCCGCCGAC
ATAACAGTCAGTTGGGCCGATATCGCCGGTCTGGATTCAGTCATTCAGGAGCTCCGGGAA
TCGGTGGTGCTGCCAATCCAGCACAAGGATCTCTTCAAGCATTCGAAGCTGTGGCAGGCG
CCCAAAGGCGTCCTGCTCCATGGACCACCGGGCTGTGGAAAGACGCTGATAGCGAAGGCG
ACGGCAAAGAGGCGGGAATGCGCTTTATCAACTTGGACGTCGCCATTCTTACCGACAAGT
GGTACGGGGAATCCCAGAAATTGACTTCTGCTGTCTTCTCGCTTGCATTGGCCGCTCGT
>GGB83NF01BQYNB rank=0038440 x=600.5 y=85.0 length=283
CCGCGCAGGTCGCACGTCAACAAACACAACTGTGTGGCAACTGCGCAATGCAAATGCAAG
ACACTGTCAGCAATGCAACAAGTCAGGGCAGCCGCTATGAATCAAACAACCGCCAAGGTC
ACATTGGTGTTTTGCAGGCCTTGGGGCAGATAGTTTGACCTTAGCTGGTCCACATCCACG
TTCTCCAGCAGCGACGGATCCAGGGAACCAGCCAAATCCACAGATCCAAGCACGGCGTGA
ACCGCGAAGGCCAGTAAAAGCGGACAAAGCGACCAGCTCGACA
>GGB83NF01AV0VF rank=0038444 x=247.5 y=2521.0 length=109
CCGCGCAGGTGCAGTGGTATCAACGCAGAGTACGCGGGGACGCGATTATTTTNTTTAACG
GAAGTCGTGTCCGTTTTCCCGTTCCGGATTGTAATTCGCCGTGGTATTT
>GGB83NF01ECEJE rank=0038446 x=1664.0 y=1544.5 length=385
CCGCGCAGGTCTTCCATTGACGCACTCCTGCACCAAGTGCAAGAGCCAATTCCACAATCA
CATTCTGCTGGAGACTCACAAACAGCGGTGTCTCAGGCCGCCGGCGTCCCAGCATGTGTG
CCACATATGTGGCAAGCATCTGACCACGGCCTTTAATCTGAAGAATCACCTGGTTCGCCA
CGCGGGCACACGACGCCACAAATGCGACCAGTGCAGCGCATCCTTTTATACAGCCGCCGA
ACTCTGTTCCCATCAGAAAACCCGCACAACCGAGCGTCCCTACATCTGTCGCTACAACTG
TGGCAAAACCTTTCGCTTTTGCAGCGCCCGCAGCATGCATGAAAGGGTTCACATGGACGC
CAGCAAGCGTATCTTGGCCGCTCGT
>GGB83NF01A9EQV rank=0038452 x=400.0 y=341.0 length=256
CCGCGCAGGTCCTCGAGCTTCTGCGTGTGCTCGCTACTCTTGGAGCTGTCAAAGAAGTTG
GTCAACAGCTTTTGGGCGTAGAGTCCACAGCGTTGGTGGTGCGTTCGCTTTCGCTGCGCT
GATTCTCGGCCAATTGACGCTGCCACTGGCTGCTCAGCTCCTGCACCCTCTGCTTGAGAT
CCTTTAGCGAAAGTGAGGCCTCAGCCTCGCGAAGTTTACTAGCCCCGCGTACTCTGCGTT
GATACTGGCCGCTCGT
>GGB83NF01BIQTM rank=0038460 x=506.0 y=1720.5 length=192
CCGCGCAGGTTCTGTTGTCTCACTGCTGCAGGTATCGCTGCCATCGGTGGATTCCTGCGA
CTCGGCTTCGCAATTGTTTATAACCTCCGCAATGATTTCTCCATCCTCGGCTGCCGATTC
TGTCTTGGGTACCTTACCGGTGACGTTTTCGCCCGGATGTTGATGCGGGCGAAAACGTCA
CTGGCCGCTCGT
>GGB83NF01A9227 rank=0038474 x=407.0 y=3217.0 length=429
CCGCGCAGGTTTGTCGCCTCCAGTTAAGGAGCTCTCGCCGAACGCTCATCAAGGACACAC
CACCAAGCACTGGAGCAGCGGCCTGCTGGGTGTAAGAGGAGCCAGAATGACCGGAGCCAT
CGGCATTCTGAACGCTGTGTGAGGCGTAGGTGAAGACGTTTCCTCCACTGGAGGACGAGG
AGGATGATGACGAGGAAGACGAACTGGACTGACGACGCAGACGCCTCAGGAGATGGGCAT
TCACGGGATGGACATTCGACTGGTGGCCCTCCGAGTCCAAGGTGAAGAAGGCACGGGGCA
GAAACTGGCCAGCGGAAGAGGCCGAAGCGGTAGTAATCGCAAACAAAGCGATGGCAATCA
CAGCGTACTTCATTGTGAAGCGGTATGGATAAAGACGAAACGAAAGACTGAGGCAGCGTG
ACCGCTCGT
>GGB83NF01A3UBM rank=0038479 x=336.0 y=2736.0 length=57
CCGCGCAGGTAGCTTGCCGGATAATACCACACGGTGCTGTCGGCCCGCGCAGCTGGC
>GGB83NF01DYKML rank=0038480 x=1506.0 y=3419.0 length=267
CCGCGCAGGTCATCCGCGTCAGGCGGTACAGCCATTACAGGCCGCTGCGGCGAAATTCCA
TTTGCAACCGGAGGATTTACGGGAACCGGCGGCAAATATAGAGCCAGCGGGGATTGTTCA
CCGTGGTGAGTTTGTCTTCTACGAAGGAGGCAACCAGCCGGATTGGCGTGGGGAATCTTT
ACCGGCTGATGCGCGGCTATGGCCACCGGCGGTTATGTCGGTACACCGGGCAGCTATGGC
AGACAGCCGGTTCGCAGGCGTCCGGGA
>GGB83NF01BNBBQ rank=0038482 x=558.0 y=1924.0 length=83
CCGCGCAGGTTCCTCGGCACGGGATTGGGCCTGGCCAGCTTTTCGGCGGTCACGTACGCA
CATTCCGCGGAGGCTGTCGACCC
>GGB83NF01BXEM0 rank=0038485 x=673.5 y=1738.0 length=279
CCGCGCAGGTCCGGCGGCAGCACAGTGGCAAGCTGGGCAGGCGCCAGGTCAGCAACGATG
ACAGCGAAGCCACGAAGTCATCTTCACAAGCAAATGGCAACCACGACGAGTCCGTCGACA
ATGACTGGAATAACGACGCCTGGGGCGACTGGGATGAAGACGAGGAAGGCGACGAGGTGG
ACGATCACGATGGCGAGAAGGGCAAGGAAGCCAATCAGGCCAATCAACACAAACCGCGTA
CGCGCAAACGAAGCAAAGCCAACAGATCTGGCCGCTCGT
>GGB83NF01AOY1Y rank=0038487 x=167.0 y=1252.0 length=413
CCGCGCAGGTGGGATGGCATTAAGGAGAAGTGCAAGAAGCGCCCGACATTGGTCAACTAT
GTGCTGCGCACAGTCCTGGTGACCGCTGCCGTTGTTCTGGCCGTGGCTGTTCCTACAATT
GGCCCATTTATGGGTCTCATCGGTGCCTTCTGCTTCTCCATTCTGGGATTGATCTTCCCG
GTGGTCATTGAGTTGATTGTCCATTGGGAGAGTGGCTTTGGTAAATACAACTGGATCCTG
TGGAAGAACGCAATCATCACGTTGTGCGGCATTGGCGCTCTTGTTTTCGGCACCCAGGCA
GCCATCAAGGATATTGTGAAAGCCTACAGTAATAATGAAAACGTCGGAGAATAGATACTT
CACCATTTAGGAGAGAGGCTCCGCTTTCTAGATAAAATCTAATGGCCGCTCGT
>GGB83NF01BQTOS rank=0038501 x=598.0 y=1850.5 length=226
CCGCGCAGGTTCTCCTTCATGGCACTGGCAACGATCTTCACGGGCAGGAACTTGGCCACC
TTGTAACCGATGTCAAATGGCGTGTAGAAGACGACGTACCACAGCTGTGCCCACAAGAAG
CTGACCCGTGTTCTTGAGGGGAGCCAGTATCGGTTCGCCCAGCAGTCCATTGGCCACCAT
ACCGCCGGCGAAGATCACCAGCATGGTGCAGAGTCGCAGTCGGTAC
>GGB83NF01ADAOW rank=0038505 x=34.5 y=1230.0 length=115
CCGCGCAGGTCGCATCGAATATCTGGACGGCAGCATGTACCACCGAATGGAGGACAAAGT
GACTCTTGTTGCCGCCAAAGTTGGTGGTGCCCTGCTCCACCAATACTGTCCTTCG
>GGB83NF01BVNAI rank=0038512 x=653.0 y=1560.5 length=358
CCGCGCAGGTGTGCAGCGCAGATTCGGCAAGGTGATCCTCGAGCTAGGCGGCAATAATGC
CCTAATCATCGATGAATCTGCCAACGTGAAGATGGCCCTGGACGCCGCACTTTTCGGCTG
CATTGGCACCAGTGGTCAAAGATGCACCACCACCAGGAGGATTATTGTCCACGAAAGCTG
CACGATCAGTTCGTAAAGGAGCTGGTTGGTAAATATAAGCAGCTAATTTCCAAGATTGGA
CACCAGCTCGAAGCTCAAACTCTGGTGGGTCCCGTGCACACGCAACAAAACGTGGAGAAC
TACAAGGCGGCCATCGCGGAAGCGAAATCCTTAGGAGGAACGGTGGCTGGCCGCTCGT
>GGB83NF01DTJMO rank=0038514 x=1449.0 y=2318.0 length=462
CCGCGCAGGTCCACCATAACCACTACCGTGTAGTCGTTGCCACCATGCCGCTTCAGTGCC
GAGCGCACGTTGCCACGTCAAAGCAGACTGCACCTGGACAACCAACTGTCCTTCGTCCGA
CTGTCCATCGGTTTCAGCTGATGGCCGCCCTTGGGTGGGTTGTTCGCCTCCATTCGCTTT
TCCGTTTCGCTTTGATATCACTGGCTAGGGTGAGGAAGGCTTCTTCCACGTTAATGCTGG
CCTTCGCGGAGGTCTCCATGAACTTGATGCCATACTCGATGGCCAATTGTTCGCCGCGCT
CTTTTGTAAACCTGTCGCTTATCGGTCAATTCGCACTTGTTTCCCAGCAGCATTTTCTCG
ACATCGGCGGACGCATTTTCCTCGATATTCCTGATCCAGTTTTTGTATGTTCTTCGAAGG
ACTTTTCTTGGGTTTATGTTCATATACCAGCTGGCCGCTCGT
>GGB83NF01CB3UB rank=0038521 x=840.0 y=3553.0 length=237
CCGCGCAGGTGGTGGAACAGCGGCGGTTCGAACTTGCACTTGGGCGGCGAGGTGGGTAGT
CGTCCTTGAAGATCATGCGCAGCTTGTAGAGCCCGCCCTCCCAGGGGTGGACGTTCTTGC
CGGGAATGGCGCACTCCCAGATCATCAGGTTGAGGGTGCCGTCAGGGTTCTTGGCGGGTC
GTGCGACGAACCCGAATGGGTGATCCTTGCGCCAGGCCCTTGCGCTCCTCCCCAACT
>GGB83NF01BRSN5 rank=0038526 x=609.0 y=2131.0 length=246
CCGCGCAGGTTAGCAGACCACATGTAGCCACCTAATGTATCTTGTAAGTCGTAACGAACC
GTACTATGCCTTATCATAGAGCGGGCTCCAAGTGCGGAATGAAAATACAAACAATGTGTC
TTTCACAAAATGCCTTTAATAGATTTTAGAAATCATTAGCGAATGTATCTTGACAAAAGT
TTGCAAGCATATCGAATGGAAATTTATCTAATTTGTATTATCTAACTCTTGAATATGGCC
GCTCGT
>GGB83NF01C3I56 rank=0038528 x=1153.0 y=1084.0 length=115
CCGCGCAGGTCGGAGCTGATGAAGGAGATAATCCTGGTGGACGATCACAGTGACCGCGAA
TATTTGGGAAGGAGCTGGAGACCTATATAGCGGAACACTTTAAGTGGGTGCGCGT
>GGB83NF01DS3KL rank=0038539 x=1444.0 y=1987.0 length=278
CCGCGCAGGTCTGGCCAACATTATGAATGATGCTGCCATGATCAATACGAATTTAATCGG
CCTGGTGATAACTTCGTCTTCCTCTTCGGAATTACTACTACGCCTCGAGCGCCAGCAGGA
GCAAGATCTGGAAGCAGATTGGCTATTCCTCGGTGTTCCTATTGGCCATCACCGCGTATG
CCAACTTCGAGGATCCCGCCAAGATTGAGTTCCGCCTGGGAATGCTGATCACCGGCATCC
TGGTTTGGATGGTGGGCTCTCCCCTGCTGCATCTGCCG
>GGB83NF01CPD0Y rank=0038560 x=992.0 y=688.0 length=62
CCGCGCAGGTCTGCCGGAATCCGCCTCATCAAACAGCGGGGCGACCATCAAAACGTCGCC
CT
>GGB83NF01CUWPM rank=0038561 x=1055.0 y=136.5 length=138
ATATTGAGTTCAATCTCAATCACTAAGAATAATTCTTCACTTTAGTTGGTCACATAATCA
ACTCCACATATACATATGTACACACATATTTAAATGTCAACATTCATCACCATGTATCGG
GATCCTTATGTCAAAGTG
>GGB83NF01ATK69 rank=0038565 x=219.0 y=3587.5 length=43
CCGCGCAGGTGCAGTGGTATCAACGCAGAGTCGCAGTCGGTAC
>GGB83NF01AVNOZ rank=0038575 x=243.0 y=1825.5 length=368
CCGCGCAGGTCAGCCATCGTACGATGGCGTATTTGTTAAGCCGGGCCGTTCCAACAGCTG
ATGCACTCGGGCTCGGTGGATGCTTTCCAGATGCAACAGCTCGGTAGCTACGAAGCCGCA
GCCGCCGGCACCAATTTTAATGGCAATGGAAACGTTGCCGGTGCCAACTATAAGAACGGC
TACGAGGAATCGATCGTAGACATCAAGAAGGAGGAGGAGAGCTTTAACAATCTGTCGCAA
GCCAGCTCCTGTGACTACTCCATGTCCCAGTTTCGTGCCGATGAGCCGCCGTTTGTGGTG
AAGCACGAGCAGAGCTACGCCGAAGAGGACAGCACCATGAACTACAATGATCACGACTGG
CCGCTCGT
>GGB83NF01BGIUC rank=0038580 x=481.5 y=466.0 length=107
CCGCGCAGGTGTCAAGCTGATCAACGACGACAATCTGTTCGAATGGGAGGTGGCAATCTT
CGGGCCACCGGACACCCTCTACCAGGGCGGCTACTTCAAGGCACACA
>GGB83NF01BV9PU rank=0038596 x=660.5 y=1952.0 length=142
CCGCGCAGGTGACTTTGGCCAGACCGAGCCTTCAATACGCTTGTCACCCAGGAACGTCGG
AGAGCCTTCCTGTTCAATATCATCATCAAAGCAGCAAGTTCATCATAACCCGCCACATCC
ACCGACTTTTCACGGTAGTTTT
>GGB83NF01DHURK rank=0038597 x=1316.0 y=1646.5 length=70
CCGCGCAGGTTGAAATGGGCCGTTACTCACGCGAGTCAGACAGCGTGGCCCAAAGTCGTG
CAAAGGGCAC
>GGB83NF01A4WL1 rank=0038599 x=348.0 y=3207.0 length=51
CCGCGCAGGTATCAACGCAGAGTACGCGGGAATTGTAATAATAAGGAAGGC
>GGB83NF01A7GIG rank=0038618 x=377.0 y=3526.5 length=219
CCGCGCAGGTGGGCCTGCCCTACGACCTGGAGCAGGATCTCTCCAGGCGCATGCTCAGCG
CCGATCGCACGGACATCAGCAGCGGGCTCTATCGCATCCAGAGCAAATGTCGCAACGAAA
TCGAGGGCAGCAGCGATTTTTCGAGACTTCAGGGACGCCATCGCTGATAAGATGCGTCGG
GTGCCAAAATGATATAGTCGGTGCAAATCGATGTTTTTN
>GGB83NF01AWSY5 rank=0038626 x=256.0 y=2079.5 length=52
CCGCGCAGGTCGCGACAACTACTCAACATGGAGGCTATGCCTAAGGCACACA
>GGB83NF01AGGXJ rank=0038636 x=70.0 y=1829.5 length=381
CCGCGCAGGTAGTAGCTGAACAGGAGGGACAGCTGATAGAAACAGAAGCCACTGGAGCAC
CTCAAACACCATCATACACTAAATCAGTAAGTTGGCAGCATCACCGAACTTCCATTATTC
TCCTGAAGATAATAATCGCCAAATAACCAATACTCAGCTTTACAATATACTAACTAACCG
CAGAACGTTATTTCATACAACGTTTCTGCGGCATATCACAAAACGATTACTCCATAACAG
GGACAGCAGGCCACTCAATATCAGGTGCAGTTGATGTATCAACACGGTTCAGCAACACCC
GATACTTCTTCCAGGCTTCCAGCAACGAGGTTTTCTTCCTTCGTTGCAATTTCCAGATCT
GCAGCATCCTTGGCCGCTCGT
>GGB83NF01EJO3N rank=0038637 x=1747.0 y=1857.0 length=327
CCGCGCAGGTCGGCTGCAGGTTCTTCTGTTGATATGGGTTTGGTCTCATCAGCGGTATTT
GGTATGGCAAAATTTGTATCCATGTCGAAAAGACCTTCATTATTCAAAGGTGCGTGAAGC
AACGGCTCGGTCATGAAGAAATCATTTTTACCCGCTCCAATCAGGGGTGGGGCATTATGC
CTGGTAGGTTACCAAACATGGTAAAATCATCGCTTTCCAAACTTTCAGCCAGAAAATCCA
TCAGGCCTGCTTGGACCATGCTCATAGGCTGATTCTGTGGTTCTTCCTCCTTCTCCCGCG
TACTCTGCGTTGATACTGGCCGCTCGT
>GGB83NF01DBTVX rank=0038639 x=1247.0 y=3195.0 length=337
CCGCGCAGGTTCTGTGGATATAGCCGAGGAGGAGCTGCATGTCACAGACTACAGCCTCAA
GGGACTTCTCCTGAAGCCGCTGAAGGCCAAGTTAAGTGCCAGCGATACCAGCACACTCAG
CTCCCTGCCACGATCCAATCTCGTCGAGGAGGAATATCAGCCTGTGGAGATCTACAAATC
CGACGATTACTTCGGAAAGTCGGAGGAGGAGAACTACGTAGCTAAATGACTAAACATATA
TGGAATAATTAGATGAAACCTAGTTTTACTAAGCTTAAAATAGAGATGTTACTAGAAGTT
AGAGGATCTTTGCAGATGTAGAAACATGGCCGCTCGT
>GGB83NF01AHNYV rank=0038641 x=84.0 y=261.0 length=47
CCGCGCAGGTGCAGTGGTATCAACGCAGAGTCGCAGTCGGTACTTTN
>GGB83NF01CT4G5 rank=0038642 x=1046.0 y=407.5 length=278
CCGCGCAGGTTACGAACAGCTGAGTAGTGAAGCTTTGGAAGCTGGACGCATTTGTTGCAA
CAAGTACTTGGTGAAGTACTGCGGTAAGGACCAGTTCCACATCAGAATGCGCCTGCATCC
ATTCCACGTCATTCGCATCAACAAAATGTTGTCGTGCGCTGGAGCTGATAGGCTTCAAAC
TGGAATGCGAGGAGCGTTTGGAAAACCGCAGGGCACGGTTGCTCGAGTTCGTATTGGTCA
GCCCATTATGTCTGTCCGCTCTAGCGATGGCCGCTCGT
>GGB83NF01DZNIQ rank=0038643 x=1519.5 y=576.0 length=342
CCGCGCAGGTCAAGCGCTGCTGATCCGTGGCGTTAGCAACCAAACGATGCTGGCGCACAA
AGTTCGTGTACTGAGCCTTGGCATTCTCCAACAATGCACACGAGGACATCTTCTGAAGTG
TTTCCTCATTAACAGAATGCTGGCCCAGGTTCTCCTTGATGTTGCCAAAAGCGGGTTTAA
AGTAGTTTTGCATATATTTCTTAATGAGCTCATTCACCTCAGCATCAAAGGCTTGCTGTA
CACTGATCCTCAAAAGTTCTAGAGCTCTCATCGCGGACTCCGCACTACCGCCACTTTCCA
TATTGTGAGAGCCACCAAGTCGCTGGCGAATTGGCCGCTCGT
>GGB83NF01ESRRN rank=0038648 x=1850.5 y=3329.0 length=54
CCGCGCAGGTAACGTAGAGTTCGCGGAGGTTGGCAAGCTTTTCAAGGTTCTCGA
>GGB83NF01AVQDQ rank=0038656 x=244.5 y=1212.0 length=82
CCGCGCAGGTGTCGCCTTCGTGCTTGTCCAACTTGTCGTTCACATCGAACCGGCCATCAC
CTGAACCACGTCGCAGGCTTCC
>GGB83NF01CXGT6 rank=0038657 x=1084.5 y=748.0 length=75
CCGCGCAGGTCCATCCAGACGCCTGCGGCCGAGGTCCCAGAACTTTGGAGAATATGGTCT
GGATGAGAGTCACCC
>GGB83NF01AKRYG rank=0038659 x=119.0 y=2038.0 length=491
CCGCGCAGGTAACGTCAAGTGTTTCCGCAGGAGGTAACTGGGTGGCGGCCATTACCTGAG
CTCGGAACAGGTAGGGCGTGCGGGAGAAACGAAAGAGTATATAATCTCTGGCGCGAATCA
TCTGCTCTGCGGACACACCGTTCGCATGGGAAAGCACCTTCTCGGGAAAGACCACCTCGG
ATTTCGGCACCCAGTTGCCGTGCAGTAGGATGCCCACCTGGGGCAGCAAAGCCAGCACCT
TGTCGGCAGCCACATGCGGATCCACGTGCTCCGCGAGAATACTAATGACGTCGCTGAACG
AGAGCATCCGCGCATCTCTCAGTAGCACTGTAAGCTGTTCCAGCAGCGGCATAGACTTAA
GCATGGCCTTGTTGTAGACGGGAAGTACGTTGGGCGGCAGCAGAAGCAGCTGCGTGGGGC
TACCGTCTGCACATGCTCGTCGTAGGGCAGAAGCTTTCGAAGATATTCGTCAGGAGCGAG
AGACCAAAGAA
>GGB83NF01DQYPU rank=0038661 x=1420.0 y=688.0 length=405
CCGCGCAGGTTCTTCGAGTTCATGGTGAGCGTGGCGTCGGGAGCGGCAGTTGGCGTTCCG
GCACCGCAGGATCCGGAGCCGTTCTTCAGGTCCAGGAACCAGGTGCCCTGCTCGGCGCCG
CTGATGTTGAACTGGAAGACAGCCTGCGTCTTCGAGACGATCTCGGGCGAGAGGAGAGAT
TCGATTTTCCGGAACAGCTGCGGAATCTTGACGTCTCCTCCACTTGCGGGAGCAGCAGCA
TCTTCTGCCGCAGCTTCATTCTCTACCGGAGCTCCCTTCTCCTCCACGAAGAAGTCCACC
ATCAGCTTGTCGGCGTTCTCGCGGAAGCAGGCGTATTCGGTGAGATCAGTGATGCCCGCC
GATTCCAGCACCTCGTCGTCCACAAAGAACTGACTGGCCGCTCGT
>GGB83NF01BITET rank=0038669 x=507.5 y=979.0 length=219
CCGCGCAGGTTAATTGGGATGACTCAGCTTTGACTATAACTATAAATCCCATGCAAGCAG
ATGTTACATCGGACGCGAGTTCTGAATCAGAAATTCTGAATCTGAAGATGAAGAAGCTTT
AAAGGACGGATTCACTCACATCAATCAACTCGAATGGGATAACTCTAATATTTTCCAACA
GTAAATAACATAATGAATATTTTCTTCAACAACTGGTAC
>GGB83NF01AZ24D rank=0038677 x=293.5 y=3643.5 length=145
CCGCGCAGGTCGGATCGAAGGCTTCACCGGTCATGGTGTATTTGCCCTTAAGCACGGCAG
AACTGCCTGCATCTCTTCGACCTGAGCAATGGCCAGCTCTTCGTCACGCATGTTCTGCAT
GATGATGCGACGGCGGCGGTAAGCC
>GGB83NF01EOOII rank=0038689 x=1804.5 y=904.5 length=176
CCGCGCAGGTCTGCTGGCGCATAAGATGAGACGCTGGAGTACAACGCCAGCTGGCTGCAC
TTGGCGACAAGGTTACGTATCAGGAGCGCCTGAACGCGCTGGCGCAGCAGGCGGATAATT
CGCACAGCAGCAACGGGCAAACGGGCCGCCATTGATGCGAAAGCCTGGCCGCTCGT
>GGB83NF01BUU7P rank=0038691 x=644.0 y=2035.5 length=110
CCGCGCAGGTGGCCGTCGAACTGGCCACGTTCAATTGTTGATCTGGCCAACACAGAGCGG
GCGCCGCTTGAGGTGATCGCCCACGAGGCTGGTATCAGCTGTATTGCCCC
>GGB83NF01DJ42V rank=0038697 x=1342.0 y=1829.0 length=92
CCGCGCAGGTCTGCAGCCGTACTCGGGATGACCGGTTACAACGGCATTATCGCCCGTCTG
CAACAGGCTGCCAGCGATCCGTGGCCGCTCGT
>GGB83NF01D22L1 rank=0038698 x=1558.0 y=359.5 length=60
CCGCGCAGGTAAGCCAATCATGTCCAAGTACTTATCTGTCCTACTGCTGTCCGCGGCACT
>GGB83NF01CP9RI rank=0038699 x=1002.5 y=860.0 length=305
CCGCGCAGGTCCGAGCTCGCCTGCGTCTACGCCTCCCTCATCCTCGTCGATGACGATGTC
GCCGTCACCGGTGAGAAGATCAACACCATCCTGAAGGCCGCCAACGTCGAGGTGGAGCCC
TACTGGCCCGGTCTCTTCGCCAAGGCCCTGGAGGGCATCAACGTCAAGGACCTGATCACC
AACATCGGATCCGGAGTTGGTGCCGCTCCCGCCGGTGGTGCTGCCCCTGCTGCCGCCGCC
GCTGCTCCAGCCGCCGAGTCCAAGAAGGAGGAGAAGAAGAAGGAGGAGGAGTCCTGGCCG
CTCGT
>GGB83NF01A81G5 rank=0038707 x=395.0 y=3623.0 length=454
CCGCGCGGGTCTTAGAACACATATGTATGATAATAGTATCTGGTTGGTCCAACTTACTCT
CTTCCTCGGTTTGATGCGCTCCCTTCTTGATGTATATGTCTAGCTTTATGTTGTGCGGAA
GTCCGCGTTCTACTTTCACGCGTATACAGAGTCCAATAAGCGTGGCCAACGAGCAATGTG
GCACTGTGGGGTTAAACTCGATGCGAACAACTGAGACATTGGAGCGCGTGGGCGGCATCA
CAAAGATTCCATCCTCGTAGACAACGTTGAGGTCCTCCAAAGTGCACGGCTTCTCGGGAT
CGCGAATGCCGCGCAACAGATCGTAGATGGTTTCCTGCAGTTCCGTCTGATTCTTGTAGC
CCAGTTCATGGAGCAGTGCGTCCTCCCCGAACGGCAATAGGCCTCATCATCCATCGACAT
CTGGCTCGTTTTGCGCACTCCCCCGCCGTACTCT
>GGB83NF01AWOSW rank=0038709 x=255.5 y=766.0 length=413
CCGCGCAGGTTAGACGTAGACCAACTTCTTGACCTCGATATTCTTGGACACCACATTCTT
GACGACTGCCGGGAACAGATCACTGGCATCCCGTCCGCGGGCAATCATGCCAATGATGCG
CTTCATGGCCTCCAGCTTTAGTCCATCCTTGTTGCTGTCCAACATTTGCTTGAGATCATC
ATGCTTGCGTCCATCGGATTGGAAGAAAGCTGCTCCGCTGGCAGGATCCGCTCCGAATTC
GACGTCCAGTCCCATTTGGGGCCGCTCCACATATGTGGACATGGCGAAGGGATTGCTGGC
CGAGTTCTGCTGCATTCTTGCAAAGATTCCCCGACGTACTACCGAGTTCGTTTCGGTACA
CCTTACGTTACCGTTTAACCCTTTTTTCCGTTCCGTCGTCGTAGTTAGTTTTA
>GGB83NF01A2BZW rank=0038710 x=319.0 y=1962.0 length=358
CCGCGCAGGTTCCATCCGGAGCCACCGGAGAACCAGCCGCCGCCGGACGACCAGCCACCG
TGGCTGCTGCCATCGGCGATTCCGGAGCTGATCAGCTTAATGATCTTCACATCTTCGGCG
TGGTGTGCGTGTCCATGGCCTCCGCTGGAGTAGTCGTAACCGTGGCCATGGCCATGGCTG
TGACCCTCCTCCTGGATGACCTTGATGATCTTAACATCCGAGCCGTGGCCGTGGCTGTGA
CCATAATCATGTCCGTGAGAGTGGCCCGCCTCGCTGATCACCTTGACGATCTTCACCTCC
TCGGGAGCATGGGCATAGCCACCAGAGTAGCCGCCGGCCCATCCGCCTGGCCGCTCGT
>GGB83NF01CD3W9 rank=0038723 x=863.0 y=2763.0 length=162
CCGCGCAGGTCCGTATACAGACAACGGATAACGGTAAGCAGAACACCTATTTCTCCTCAC
TGGATAACATGGTTGCCCAGGGCAATGTTCTGCCTGTTCTGTACGGGGAAATGCGCGTGG
GGTCACGCGTGGTTTCTCAGGAGATCAGCACTGGCCGCTCGT
>GGB83NF01AMCF0 rank=0038729 x=137.0 y=1518.0 length=82
CCGCGCAGGTCTCGCCGAAGAGCGTTACGTTATTCGGCGAGAGTGCGGGCGGTTCTTCAG
TACATCTGCACACTTTGTCCGG
>GGB83NF01AUDJS rank=0038743 x=228.0 y=3462.0 length=477
CCGCGCAGGTACAGCTGCGGAATCTTGACGTCTCCTCCACTTGCGGAGCAGCAGCATCTT
CTGCCGCAGCTTCATTCTCTACCGGAGCTCCCTTCTCCTCCACGAAGAAGTCCACCATCA
GCTTGTCGGCGTTCTCGCGGAAGCAGGCGTATTCGGTGAGATCAGTGATGCCCGCCAATT
CCAGCACCTCGTCGTCCACAAAGAACTGACCAGTAGACTGCCTGGGCTCACGGGTCAGGA
TTGCGTAGGCGGCATCGGCCATGATCTCCGGCTTGCGTGACCACTTGGCGGAATCTGGAC
CCGTCAGCATCTCGATGGCCGCCGTGTGAATGGCAGTGCGCGGCCACAGAGCGTTGACGG
AGATTCCCTCGTCCTTGAACTCCGCGGCCATGCCGAGCACACACATGGACATACCGTACT
TGGCCATGGTGTAGGCCACATGCGGGCCAAACCACTTGGGCTTCATGCTCTGGCCCG
>GGB83NF01D9HMO rank=0038746 x=1631.0 y=750.0 length=137
CCGCGCAGGTTCACAGCCGGCGCGTCCGTCTTCTGGTCCACATCGATTTCTCCACCTTGC
CGGCGACCTCATCGCCCTCTCCGACCTTCTTGGGATCGGTGGTGATGTCGATTGAACGCT
TGCTCTGAGCTTTACCC
>GGB83NF01DUZB2 rank=0038758 x=1465.0 y=3792.0 length=131
CCGCGCAGGTTCCGTCGACGTCCATACATCTAACCAGTACTCGATGGCCGTCGGCGTCCG
TTGTCCTCCTCCGAGAGGATGAACCACACAAGTCCGTGTAGGACATCTTGGCTTCATCTT
CCGGCGCCTTT
>GGB83NF01B1CC3 rank=0038769 x=718.0 y=1093.5 length=76
CCGCGCAGGTGTGGCTTCCGTAGTGGCTTCAGTGGTAGCTTCTACAGTTGCCTCTACGGT
GCCTTCATCATCGTTA
>GGB83NF01C8SYZ rank=0038780 x=1213.5 y=1305.5 length=76
CCGCGCAGGTCTAACGAATGCCTAACGACACTGTGGTAAGGTGCAGGAGTACAAGGACTC
GTTGATCCTCAAGGCA
>GGB83NF01DZV4X rank=0038786 x=1521.0 y=3551.5 length=438
CCGCGCAGGTTCTGTGGATGTGATGAACCAGTTGAAGGGTATGGGAAAGTCGATCTACTT
TTGCACTAACAACTCGACGAAGACCCGGTCGGAACTTCTCAAGAAAGGCGTCGAACTGGG
CTTTCATATCAAGGAGAATGGCATTATATCAACGGCCCATGCCACAGCTGCGTACCTGAA
ACGACGGAACTTCAGCAAGCGGGTATTTGTGATCGGAAGCGAGGGAATCACCAAGGAACT
GGACGCCGTGGGCATTCAGCACACTGAGGTGGGCCCGGAACCCATGAAGGGATCGCTGGC
CGAGTTCATGGCACAGCATTTAAAACTGGACACGGACATCGGAGCCGTGGTCGTTGGCTT
CGACGAACACTTCAGTTTTCCCAAGATGATGAAGGCCGCTTCCTACCTAAACGACCCGGA
GTGTCTGTGGCCGCTCGT
>GGB83NF01A2ADD rank=0038790 x=318.0 y=3951.0 length=158
CCGCGCAGGTCGCTGGCCTCCAAGGGCTGGCTGCACAACAAATCCAAGGGAGACTTCTTC
ATCCTGAACGCCAGCGTGCGAGGTGAGGAACTCCAGCAGGAAATGCAGACCGTCGATGAG
TTCCTCGAGAGCACGGGAGTGCAGATTCATCCGCAACT
>GGB83NF01C673U rank=0038794 x=1195.5 y=1336.0 length=303
CCGCGCAGGTGCCAGGCCACCAAGGATCCGTTTCACCCTTGAACTGTGCTTGCCATACCG
AAGGACTGGCGTATGCTATTGGGCAGGTACTTCTCCACGAAGTCATCAGTCCGCCAAAGA
ACACGATCGTGGCGATGAAGGTGCCGAACATCATTTGCAGCAGGTTGATTTTGTACCGGT
CAAGTAGATTTTCGAGGACCTCAAGGATCCCATTTTCGGGTGGCGCCATTGCGAAATGAT
TCGGCACTATGCAGCCCGCAAAAACTAGTCCCCGCGTACTCTGCGTTGATACTGGCCGCT
CGT
>GGB83NF01A74TQ rank=0038802 x=385.0 y=2268.0 length=352
CCGCGCAGGTAGGAGAAGAATGCCAACAGCAGGAACGTGAGAAGCTGCAGCTGGCGCTGG
CCGCACGCGAACGCGCTGAAGAAGCAGCAGGAGTACGAGGATCGGCTAAAGCAGATGCAG
GAGGACATGGAGCGTTCGCAGCGCGATCTGCTTGAGGCGCAAGACATGATCCGCCGGCTG
GAGGAGCAGCTGAAGCAGCTGCAGGCCGCCAAGGATGAGCTGGAGCTGCGCCAGAAGGAG
CTGCAGGCGATGCTGCAGCGCCTCGAGGAGGCCAAGAATATGGAGGCCGTCGAGAAGCTC
AAGCTCGAGGAGGAGATCATGGCCAAGCAGATGGAGGTGCATGGCCGCTCGT
>GGB83NF01EVFL0 rank=0038809 x=1881.0 y=566.0 length=53
CCGCGCAGGTAGGATTAGAAGCAACGCAGTCCGCATAATAACAGCGCTATATG
>GGB83NF01BBKO6 rank=0038811 x=424.0 y=3064.0 length=336
CCGCGCAGGTTCTCACAGATCTTCAGCAGGCAGGCGGAGGAGTGCAGGACGGGAATAGAG
CTGCGGGCCACCACACTGCCGAAAATGATGGCCTCGCGCAATGTGCAATCGCCGCCCTCG
AGCAGCGGCAGAATGATTCCCTTCATGAAGGCAGCCGGCTTGAAGAGAGCCCTCTTCAGT
GCATTGTACAGATGCATATTGAGCTTCTTATATTCGCAGAGATCATCACGACTCGTGGCA
GGAGCACCAGGTTATAGAACCTCTGGGCCATTGCCTGCGACAGCACCGAGCAGAAGATGC
GGGTGCCTTGGAACATGGCGGCAGCGCTCCAATTAT
>GGB83NF01APK17 rank=0038812 x=174.0 y=1101.5 length=189
CCGCGCAGGTCACGCTGATTGTGTGCTATCTGTACTGTGCGGTCACACGAACCAAGCTGG
CCATCGATTGGCACAACTACACGTACACAGTGCTGGCATTGGGAATGTCGAAGGGAGAGC
AGAGTCCTCTAATACGATTGGTTAGGCGACTGGAGCGATACTTCGGCTCCAAGGCACACA
GGGGATAGG
>GGB83NF01DYO3K rank=0038818 x=1508.5 y=1022.0 length=80
CCGCGCAGGTCCGCCTTGAGTGAGCTGATACCGCTCGCCGCAGCCGAACGACCGAGCGCA
GCGAGTCAGTGAGCGAGGAA
>GGB83NF01B2DC0 rank=0038821 x=729.0 y=3986.0 length=47
CCGCGCAGGTCTGCAGGTGATGATTATCAGCCAGCAGAGAATTAAGG
>GGB83NF01A1M5N rank=0038826 x=311.0 y=2537.0 length=122
CCGCGCAGGTCATTGAACCATGTGCATTTCCCTTGAATTGCAATAGCTTCAGCAAGGGTC
AGTCTCACGATTGTAAATTCTGTTCATGGGTCGTTTAAATAACTGCAAGTTCTTACTCTT
CA
>GGB83NF01ASHG3 rank=0038828 x=207.0 y=1253.0 length=348
CCGCGCAGGTCCACTGTACGTCTTGAACGTCACATTCTTCATGAACGACTTGAGCAGGCT
GGCGCTCAGCTGGCCGAATTTGTACGGCACCACGGGATCGTAGTCGCCATGCGCCTGGAA
ATCGGCACATCATCGCTGTTCACCTTGGCGCCTGGGAACTGCTTGTGCAGCGGCAGCCAA
CAGGATAGGGCCACCACGCCGGCCAGCGGCTGATCGTACGTGAGTGCCGAGTACAGTGCC
AAGGCTCCGCCCTGCGAGAATCCGCCCAGGACAATGCGATTGGCCGGAATCCCAGCGCTA
ATCTCCTTCTGGATCATACCGTGCACACTATCACGCGCCGACTGGATG
>GGB83NF01C4PRT rank=0038829 x=1166.0 y=3047.0 length=45
CCGCGCAGGTTGGCCGCTCGTCTGAGACTCCAAGGCACACAGGGA
>GGB83NF01AY9F3 rank=0038834 x=284.5 y=2049.0 length=57
CCGCGCAGGTTCAACTGCTCCTTCCAAATCTTGCGCTTCACTTGCCAGCAGCCCAAG
>GGB83NF01ETUYJ rank=0038840 x=1863.0 y=873.0 length=119
CCGCGCAGGTGTTTCGCTTGTTGCGGTATCCGAGGGTGCCTCAAGGGATAGCCGGGGAGC
CACGGGTCGCTTCTTCCTTGCCGGGTTAAGTACATTGCAGAAGGCACACAGGGGATAGG
>GGB83NF01B7IK4 rank=0038848 x=788.0 y=2374.0 length=351
CCGCGCAGGTCGAACCAAGGAGGAGGTAAGCCAGAGGAGAAACCGATTGTAAATGATGCG
AAACCTGACGAGGAGGATTCTAGGGCAGAGGATGCCGATGATGAACCCGAACCGAATACA
ACACTATTTCTACGGAACCTTAACTTTAAACCGTACAGGAAACCGTTGAGAAACACTTCC
GCCATTTGGGTAGCATTCACACTGTTGAAATTGCTAAGCGAAGGGATCCCGAGAATCCCC
GGGAATTCAAGTCCCTTGGCTACGGCTTCATTCAGTTCAAGAAGTCCTCAGTGGCAGAGC
ACGCTCTCAAGAACTTGCAGCTCACCCACATAGATGGTAATGGCCGCTCGT
>GGB83NF01DR7NU rank=0038851 x=1434.0 y=1592.5 length=234
CCGCGCAGGTACTGATTCTGAACTTCGCCGTGATTGAGTATGCATTATAGGATAATACTG
TTAGGATTGGGTCCGGATCATGATGTATCCGAATCTACAGGATGCTGCAGGAGCTTTTTC
TCGCGAAACGGATTCACCTTCTGTGTGAAGCCGCTGAGCAGGCAGTCTTCCTCCTCGTGC
TCCAACATGTACTTCATCATCAAGGAGCATGCCACCGAGACGGGCATACGCTCC
>GGB83NF01AZ6EC rank=0038856 x=294.0 y=3794.0 length=49
CCGCGCAGGTCTGCTTTGGTCGTATCCACTGGCGTATCTACATCTACGC
>GGB83NF01BC32I rank=0038860 x=442.0 y=1096.5 length=123
CCGCGCAGGTTAATGAAGATCATGTTCACATCCAGATTGGCAGTTATCTTGCTGCTCCTC
GGCGGACTAGCTGCACAGTAGGGTCCAATGGCCGTGTACTGATAGTTCACATGTCGCATC
TCC
>GGB83NF01DBMYM rank=0038868 x=1245.5 y=2412.0 length=342
CCGCGCAGGTCTGGTGGGTGCAGGCGCAGCGACTCCTTAATTACGTTCTCCATAACTTCA
GCTCACCAAGATCACGAAGGGTAACTGGGCTCTTTCGATCCTCGCCGAGGACGTCGCGGA
TCTCCTGCTGCAGACGCTGTTGGACCTCCGGATGCCTTGAGATTTCATATAAACAGAATG
AAATCGCCGAGGTAGTCGTGTCATGGGCCCTCGAACATAAACGTGTCAACCTCTTCGCGG
ATATCCTCATCGCTCAACGGGGCGGCCATCGATTGTGGACTGCAGTAGCACATCCAGCAG
AGCCATCCGTCGCTTTTGGCCCAAGAATTAACTTCCTCTTCT
>GGB83NF01BJD35 rank=0038870 x=513.0 y=3235.5 length=420
CCGCGCAGGTTCACCGATTGCCGCAGGGCCGGCTGTGTGCGCTCCACAATCGTCTTCGAA
GCGAAAGTCATGAACTCGTTGACGGTGCCACGTTGGAAAGGAGAAGGACTGCAGGTCCGA
GGCGGTCTTCAGGAGACGCGCCTCGCTGGCGCCCTTGTAAAGATGCTCAACGCGAATAGT
TTGACCATTTTGAGTGGCTGTGGGCTGCCAAGACTGGGTCTGCGGGTCGCGGGTTGCTCG
ACTGTTGCTCCTCCAATTAAATGCTTCTGGGGCACTGAGCTGAACGGTTGTCCTGGCTAA
TCCTACTATGCTCCGGCGGATGGGTTTCACTTTCAGCGCACTGGCATTCGTGGAAAAGTG
CGACAAGTGAGTTTGTTTAACGCAGTCCCCGCGTACTCTGCGTTGATACTGGCCGCTCGT
>GGB83NF01A5WPG rank=0038873 x=360.0 y=834.0 length=453
CCGCGCAGGTTTGGCCACAATATGCGGTTCCTATTGTCGATTAGCGACTTCTCGAGTATG
CATTCCTGAGCTTGGGCAAAGCACACCTGGTTGCTGAAAGACCAGCAGCTCTGGGGTCAT
AAAATCCCCTCCGCCATTGACATTGGCATAGCGTTCTCTCAGCTCTCCATAGGCCCAAGC
AGCCGCCTGGAAGTGAGTGCAGGCCATCTTCATTCCATCCACATCGCCACGGGTCACCGA
CGCTCCGGACTGAGTGTGCAATGCGGCAATGTTGAACAGCACCGCAGCCCGTTCGAATCG
CAGATCAGTGACCTCGTGAACGGCACTGTGATAGAGATCCTTCCATTTAAAGGTGAAGAT
TCCGCGATCCGCCAGCTGTGGAAATCGATTCTGAAGGGCGTGTAGCTGGCAATAGTAGCG
TTTCATCACCGGCGCTCCATCTTGGCCGCTCGT
>GGB83NF01CAQ5R rank=0038877 x=825.0 y=1901.0 length=84
CCGCGCAGGTCAGTAATCACGCTCCATATCTTTGACCTTGACCACAACGTCCAAAAGTTC
CCTCGCCCACGTGTGGCCATGATC
>GGB83NF01EI84R rank=0038878 x=1742.0 y=1641.0 length=129
CCGCGCAGGTGCAACCATCGTCATGTGGTGCTGCAGGCCATTGGCGCCGTTATGGCTTAC
TTCAGCAGCTGGCACACCAGCGCCGTGATCTTCATCATGGTGCTGGTCTTTGTGGCCTAC
TACTTCCCA
>GGB83NF01AYARF rank=0038882 x=273.5 y=2153.0 length=361
CCGCGCAGGTTTAAGGTTTCCACTAGCACAGGAACACTTCTTCCTTCACAAAATCATCTC
TGACAGACTTCTCGATTGAAGTTAACGATGCAATTAGAAAGCAGTCTTCACGTAGACATT
TGTATTTGTGGATTTCAGACAGGGTATCAAGGACCTGATCCCCTTATGCGCTTAAACTCG
TCGTATCCAGGCTGAAAGTTCCTTATCAGCGATGATATCGCATACAAGGAGCACCGCACG
GTATTCGGATTCGAATGGCTCAAGTTCTTTGCAAGTGCAGGCAAAAACTTAATCGTTTAT
GAGGGCGTTCTGACAAAATACATATTCTGGGCCACTTCAGCGACAGTATTTGGCCGCTCG
T
>GGB83NF01EWXMB rank=0038892 x=1898.0 y=929.0 length=87
CCGCGCAGGTCTTGGAGCCGGTCTGGCGGTGGCTTCTCTGGTCTGGCAGCTGGTTTGTCG
ATCGGCGATCGTGGGAGGACGCCGGTC
>GGB83NF01DWGRA rank=0038908 x=1482.0 y=3396.0 length=132
AATTCTCATCATGCCGTAATAACTTCGTATAGCATACATTATACGAAGTTATACGAAACC
AAAAATCAAGCTCAAAACTCATCCATGGAGGTTTGGCCAGCATGGGTGTCCATACCCATT
TCTGAGACTACC
>GGB83NF01BXVGE rank=0038909 x=678.0 y=3052.0 length=64
CCGCGCAGGTCCTGGAGAAGCCAAGCAGTAGTGGCATCAAGCAGGAACGGCCGCCTCACG
CTCC
>GGB83NF01ESDVU rank=0038912 x=1846.0 y=1720.0 length=100
CCGCGCAGGTTGGGAGGTGTAGGCCTTCGTGGAGGCCACTCCGATCTCGGGTCCAGCGTT
GATGTGGACGCCACAGTGCGACTCGCGGCAGATGCTGCTG
>GGB83NF01BAL9I rank=0038913 x=413.0 y=3492.0 length=233
CCGCGCAGGTCGAATACGATGACGATGCGCACGATGAGAATGTTGAGGATTTGACACTGG
ACGAGGAGGACATGACAATGGAGGAGCTGGACCAGACGGCCGGCACCAGCCAGGGTGGCG
AAGGATCTAGTCAAACATATGCAACATGGCAGCACGACAGATCTCAGGATGAACTTGGAC
TAATGGCACAGGATGCACAGCAACGGGATCCCACGATCANAGTGTGCAACAAN
>GGB83NF01ESR1Z rank=0038916 x=1850.0 y=3701.5 length=53
CCGCGCAGGTTATCTCGCTGCCGCATTTTGGTATACAAGGCACACAGGGATAG
>GGB83NF01EAWFJ rank=0038918 x=1647.5 y=1053.0 length=162
CCGCGCAGGTGAACGTGAGATTGTGACAATGCCATTCATTCCGTCTCTAGATACGAGAGT
AACGTCCCGATATGTTTGGAAGCCATAGAAGGGTCGGTAAGCATTATGTAGAGAAAGCCG
ATTGATAATTTCTTCATGCTGTTTTCTTTACTACACAGCTTG
>GGB83NF01D12XV rank=0038922 x=1546.0 y=3281.0 length=384
CCGCGCAGGTTGGAGGTACTGGAGAAGCTGCCCAAGTCACTGGGCATTGATGTGGAGATT
AAGTGGCCACAGCGTCGCCAGGGCGGAGGATCAGAGGCTGAGCAAACAATCGACAAGAAC
TTCTTCGCCGACAAGGTGATCCATCAGGTGATCCAGAAGGGCTGTGGCAGACCGATAATC
TTCTCCAGCTTCGATGCTGACATGTGCACGATGCTGAGGTTCAAGCAGAACGTCTTCCCA
GTGATGTTCCTCACGCAGGGAGAGACGAAGAAGTGGCAGCCGTTCCTGGATCTGCGAACA
CGGACCTTTATTGCAGCCGTAAACAATGCTCAAGCTTTCGAGCTGGCTGGCACAGCTCCA
CACGCCGAGGACTTGGCCGCTCGT
>GGB83NF01DUXF7 rank=0038928 x=1465.0 y=1349.5 length=315
CCGCGCAGGTGTGCCAGGACTACTTTGAGGCGGGCGGCTTCAAGTTGTGCGGAGTAACGA
TGGCCAGCACCTGTACCTGCCCTTCAATGCGGCTGCGGGAGTCGATCAGGTGACTCTAAC
GTTTGTAGTGACCTCCAGAGGAACAGCACCCGTGTGGAGGTTGATCGTAACCCAGCTGGA
AGGTCCACCAGCGAATAGCCGACGGCGTTCGAGCACATCTACCGGCCTGGGAACCTCCAC
CAATTCTCTGCAAGATCTAAGGGACATCTTTGCCTCGCACCACGCTGACTATGAGCTACT
TGCGTGGCCGCTCGT
>GGB83NF01CNBED rank=0038934 x=968.5 y=2275.5 length=296
CCGCGCAGGTTCAATCAATTAGCGATAGTCGATAGCCATAGACATGGGCTTTATCAATGC
TTCGGTTAACTTCGTGGTTGCACTGGAAATATTCGAAACTAAGAGGAAGGCGACGAGGTG
GACGATCACGATGGCGAGAAGGGCAAGGAAGCCAATCAGGCCAATCAACACAAACCGCGT
ACGCGCAAACGAAGCAAAGCCAACAGATCGGATCTGAACAACTCATCCTCCAAGATGGCT
CTGGATGAGGAGCTCCAGCAGCAGCAGGAGGCCGACGATGACGATTGGCCGCTCGT
>GGB83NF01A2IQ2 rank=0038935 x=321.0 y=2524.0 length=48
CCGCGCAGGTTGGCGCCGCTGTCCAGGATCACAGCGATTTCTCAGGGT
>GGB83NF01AVMXR rank=0038936 x=243.5 y=845.0 length=398
CCGCGCAGGTCGACTACGATCAGCTCTTCGGGAAATACATGGACGACAAGACCGTCGAGA
TCATGCTGGAGGAACCCTACATGACGCAGAACTATCAGTATCAAAATCTAATAAGATTCT
TGGAGCTAGCTGCCACAAATTGCCCAAACCTAAAGTATTTTCGACTGATCACCAAAGAGT
ACAAGGATGCAAAGAATCCAGATCAGCAGGAAACAAATCTTGGACAGATCAAGGGTGACT
TGGAGCGGCGGAACGTGACTGTCTACATAAAATACGAAGACTCTCTGCACGATCGAAAAA
TTTAGTTATGGGACAGCTTAATTTGGCATATTCGCAATCTGTACACCCACTTGAAAACGT
ATGTATTTAAATTATCTTATCTATTCGTGGCCGCTCGT
>GGB83NF01BPQUE rank=0038942 x=586.0 y=660.5 length=160
CCGCGCAGGTTCCCGCAAACGGGCAATCTGCTGGCCTCAAGTCAGCCAAAGCTAAATCTT
GGATGTGGAGATGGAAACGCAAATTCAGGACGCAACGTAGTCAATGTTGAGTTTGTGCTA
ATCAACAAGGATGGCTGCATTGAGAGCGAGCCTTTGACAG
>GGB83NF01AG14Z rank=0038946 x=77.0 y=641.0 length=91
CCGCGCAGGTGTATGGCAAAATTTGTATCCATGTCGAAAAGACCTTCATTATTCAAAGGT
GCGTGAAGCAACGGCTCGGTCATGAAGAAAA
>GGB83NF01AYY89 rank=0038947 x=281.5 y=1131.0 length=128
CCGCGCAGGTAACAGCCAGTGCATGCTGACGCCGGAGCACTCCATCGAAATCCAGAACGC
CATTGGTGGGGATATTATGATGCAGCTGGATGATGTGGTCAAGACCACAACAACTGGCCC
CGGTCGGG
>GGB83NF01EOOPI rank=0038959 x=1804.0 y=1156.5 length=73
CCGCGCAGGTGTCGAATGCGCTCGCTGGGAGTCGTCAATATTCCAGATATATCTGGCCAA
AGGGCCGGTCGAA
>GGB83NF01AIOR8 rank=0038961 x=95.5 y=2918.0 length=474
CCGCGCAGGTCCTTGATCCTCTCCTCGTCCGCATATTCACGGCAATCGGTCTTTAAATGA
AGCACGATTCGCGTTCCCAACCCAACGTCAGGCACCTCTTCGATCTCGTAGGTTCCACTG
CCATCCGTGGACCAACGCAGTCCGGGTGCATTAGGCACAGCCGCCCTCGTGAACACCTCC
ACCTTATTGGCGACAATGAAGGAAGAGTAAAAGCCCACGCCGAACTGACCAATAATGTTC
GAGGATGCCTCCGAGCTGGCTCCCTGCTGGGTCCCCTTCATCTGCTCCAGGAACTTCTTC
GAGCCGCTGCGTGCAATGGTGCCCAGGTTGCCGACCAGCTCCTCCTTGGTCATGCCGATG
CCCGTGTCCTGGATGATTAGCTGCATCAGTGGCTTGTCGGTGGTGATACGAATCTCCAGA
GGCCGGTCCTTTCCAGCCAGATTCTCGCCTCCAGCGCTCAACGTGGCCGCTCGT
>GGB83NF01CFKKR rank=0038969 x=880.0 y=1369.0 length=151
CCGCGCAGGTTGTGGGACTTGCGCTCGCCCAACTGCCAGGGACTGATGCATCTCTCTGGA
CGACCCATTGCTGCCTACGATCCCGAGGGCTTGATCTTCGCCGCTGGCGTTAACTCGGAA
AGCATTAAATTGTACGACCTTCGCTCTTTCG
>GGB83NF01BASPF rank=0038971 x=415.0 y=3649.0 length=441
CCGCGCAGGTACGCTGCTGGTTGCCACCGCGCTGGCCTCGATAGCTTCCACCGCCGCCGC
CGGAGGATTCGTAGCGCGACTCCTTGTTGTAGGTGCCACCGCCACCTCCTCCGTTCTGGT
AGTAGTTGTTGCCTCCACCAGTGCTGTGGTCCCTGGGCGTGGCCACTCCTGCTTGTGGCT
GGTGTTGCTGCTGCCATTGGAGGCGGCGCTACTCATGGCATTCATCTCCGAGCTCCACTT
GGTTGGCGGTGCCGGTGGCGTGGCCTGGGTGGTCTCGCCTTTGAGCACATTCGTCAGTGC
TGCTGTGGCGGCAGCATTTGTATCATTATTACGGGCATGCCATTCATTGTTCTCGACATC
TCCACCAGCACCGACACTCGAGGAGCTGTTCACAGATGACGGCTCATCCCCGCGTACTCT
GCGTTGATACTGGCCGCTCGT
>GGB83NF01DXS3Y rank=0038979 x=1498.5 y=524.0 length=147
CCGCGCAGGTAACTCATGATGGATAGTTTGGACAGGCTGATTGGAGAGGCAGCTGGCTAG
TGAATCGACTGCTGGCGATCTTACTGCTCATCCTTGTCCTTGGCACCGTGCTTAAGGATG
CGCGTGAATTCGAGGTAGTCGAACAGA
>GGB83NF01DZ0M7 rank=0038981 x=1523.0 y=1201.0 length=46
CCGCGCAGGTGCGCGTGATCAAGGTGACAATGAAGCCACGACACAC
>GGB83NF01DJZKJ rank=0038986 x=1340.5 y=2881.0 length=145
CCGCGCAGGTTGAATCCAATCCTGGTTGTCAAGGTGCTTGTTGAATGTGGAAATGTCAAG
ATGGTTAGCCTAATCCGGTTGTTTAATCAAGTAATGGCCAGCGAGTTTGACAAGTACTTA
AACATATATCTGTATACATATATGG
>GGB83NF01AHFII rank=0038990 x=81.0 y=1592.5 length=169
CCGCGCAGGTACGTGGTGCCAGCGACGGAGGGCGAGAACGCCAGCGCGGCGCAGCCGGAC
GTGAACGCGCAGATCACCGCAGCGGTTGCGGCAGAAACAGCCGCATTATGGGGATCCTCA
ACTGTGAGGAGGCTCACGGACGCGAAGAACAGGCACGCGTGCTGGGCAG
>GGB83NF01DBEDT rank=0039009 x=1242.0 y=3583.0 length=154
CCGCGCAGGTCTTCATCCTTATAGTATTCTGAAATATTGGTGATAAAGAATACTATAAGG
ATGAAGATTGCTCTATCAATATTAGACGTTTTGTGGTCAGTTAGAGCATAGCGCTAACAC
TTCACAGACTACCTACTAAAACGAAAGACGGTTT
>GGB83NF01C8N7O rank=0039012 x=1211.5 y=3330.0 length=341
CCGCGCAGGTTCACATCGTTGGTGGCCACCGCAAACTGGGCAATGCAGTTACTGAGAACT
TGCTGAAGCGACTCATTTCCCAATACCAGGTCGTTTTCTAATTGGTTGACCAGCGGTGGC
ATTAACACGTTGAAGCGGTGGTCATTAATGAAGTCCTCGCTGCAGTACAAGAACACATGA
TGCAGAGTGTTCAGTATTGCCATTAACAGGTCCACATCATCTTCCCTTTCTTCGACTTCG
AACTCGGGACGGATTGAGTTGTGCTCCGTCAGCAAGCGCGAAGAGTCTTCCACGAAATCG
CTGGCAAATAGCACGAACAAAGATTTTAGATGGCCGCTCGT
>GGB83NF01CXMOU rank=0039014 x=1086.0 y=140.0 length=211
CCGCGCAGGTTATGGTGAAGGATCCATCTCTGTTACGTGACCGTCTGAATGCGGTTGTGT
GGAGGTATAATAAGCAGTGGCTGCACCGTGCCTCTTGGCATTAGGATATGCTGTATGATA
GCTCACGTTATACATCGAAGGTGTGGGTGCATAGTAATGTGGTGGTGGATGCTGATAACA
GGTGTGATGATGACGTGGTAGACTTTGTCGC
>GGB83NF01BOHDD rank=0039025 x=571.0 y=3167.5 length=294
CCGCGCAGGTCAAGTTCTTACTCGCCATTCTTTTGTTCGTCCTCAGATTCGGATTCTTCT
TCGGCTGACTGAAGCCATTCGACAAACTTTCGCATTTGTTCAAGGAAATGCATTTTGCCC
TTGTTTGAGTGGCCCTCCTTGTACCAGCGCAAGATGATCTCCTCGGACAGGACCTCGGTC
TTGTAGAACAACAAATGATTTTCTGGAAGGCCTTCATGAAGTTCATGTTCTCGTAGCAGA
ATTCCTGCACCTTCAAGATTTCCCGCGTACTCTGCGTTGATACTGGCCGCTCGT
>GGB83NF01B8COF rank=0039028 x=798.0 y=413.0 length=128
CCGCGCAGGTGCCGAGTAACCGTCATTACTAGACGCCAGCCAGCTGGAGAGCTCCGGATA
TTTCTCCCACTCTGTGCGATAGCGTTGGTGGTACAGTCGCTTCACCTTCTTGTCCTCATC
CGTCTTGT
>GGB83NF01D5W8P rank=0039037 x=1590.5 y=2295.0 length=347
CCGCGCAGGTAGCGGACGACACAACGTTTGGCCTCGGCGGTGACTCTGCTCGAGAGGAGC
TGGCTCTAGACGATCTTTCGCTGGACAGGGATCCTCGTCGTGTGCCGTTAACGCTTCTGA
TTGCCCTGGCGGATGATGTCGTAGCTTCTTTCTGCGCCTTCTGCCGCTTTTCGATCGATT
CCTTGCTTGCCTTGCTACTATTCTTCTCTGGCTTGGTCTGCTGTGCCTCTTTGGGCAAAG
GAATGGCCACCAGTAATGACTCCTCCTCTTCGTCGACTTCCTCGCTGTCGCTGAGTTCTA
TAATAGAAGCGTTCTTGTTGCGACTTTTGCGAGCCGTGGCCGCTCGT
>GGB83NF01A89NQ rank=0039040 x=398.0 y=1940.5 length=74
CCGCGCAGGTCCGGATGTGTTCTGCCATGCGCTCCTGAACTCAACATCGTCATCAAACGC
ACGTGGCCGCTCGT
>GGB83NF01AF9ZM rank=0039043 x=68.0 y=1024.5 length=181
CCGCGCAGGTGTGGCTTGGCCGAACTGCTGCTAATGGTCGATGAGGAGGCCGCCGCAGCA
CCTTTGGAGGAGGACGACGAAGAGCTGGCGGCTCCATTGGCTGACGACGACGACGAGGAG
GAGGCAGCAGCTGCATCACACTGCTCATTGGCTTGATGTAGCTATCCAGGCAGCTCGCAC
T
>GGB83NF01BO4EX rank=0039044 x=579.0 y=263.0 length=76
GTTCCTTTCTGTTCTATTGTCAATAATAAATTATCGTATAACTTCGTATAATGTATGCTA
TACGAAGTTATTACGC
>GGB83NF01EAOLP rank=0039051 x=1644.5 y=3195.0 length=53
CCGCGCAGGTCCAAGCTGTGGAACCTGATACGGGCCAACGGCAAGGCACACGN
>GGB83NF01BXAWW rank=0039054 x=672.0 y=1006.0 length=152
CCGCGCAGGTGCCGTCACCCTCGACGATCAGCAACTGGCCGGAGTCCAGCATGCTACGGT
CGTCGGTGTTTAAGTTGGCCTTGCTCCGCCGCACCAGCTCTGCCTGGTGCTCTATGCCCA
CGATTCGGGTGTCCGCATCAAACGCCCCTACG
>GGB83NF01AOCKG rank=0039061 x=160.5 y=782.0 length=212
CCGCGCAGGTGGTGGGCGGTCAATCTCCGCCAGTGAAGACGACTCTCAAGACCGTGAGGA
GAGACTAAATATGCCCGCGATCGCCAAATGAGGAGCGCCACCGGAAATCGAGGAACTGCG
TGCCCAGGCGGAGGCCGCCCAGCGGTACCGTGAACAAAGGAGGAGGAGCGCCGTCGACGC
ATCGAGGAGATCCGTACCCGGTGGCCGCTCGT
>GGB83NF01BMFKT rank=0039070 x=548.0 y=1739.0 length=45
CCGCGCAGGTGTCGTCCACCGAATTAGCAGTCCTGTCATTGTAAA
>GGB83NF01BPVTX rank=0039077 x=587.5 y=3027.0 length=390
CCGCGCAGGTTGGAGCGTCTCCGACTCCTCGACAGCCTTGTAGAACACCTCGGCGGCGGT
GAAGTTGAAGTAGCCGAAGGCCTTGGGCCTCACCACCAGGACATGGGTGAAGTTGGTCTG
GGGAGCGATCCTATCGACCACGGCGGTGGGCTGTCCTCCGACGACGTCGAAGGCCTCCGG
GTGGAAGCCGGAGTCTACCAATCGCACCTTGGTGGCGGCACCGCTGCCCACGTTGAAGAT
GGTGTAGCGTACCAACAGGTCGCTCTTCTCCACCAGGTACTTGTTCAGGATCTGCTTAGA
GACCAGGAGACGGGCACGGGTCTCGTCTTCCGACAGGCAGGTGCTAAACACCGCGCACAG
GGCGAACAAAGTCAGCAGGTGGCCGCTCGT
>GGB83NF01A1766 rank=0039082 x=318.0 y=1136.0 length=72
CCGCGCAGGTTGTCTGCCGTACCTACGCCATCACAATTGGGCCGAGGACCGATCTTGATA
TTATCCTCAGAC
>GGB83NF01BDPTC rank=0039085 x=449.0 y=606.0 length=231
CCGCGCAGGTCACCTTAAAGGTCTTTGACTGTGTGGCGTAGTACTCGTTGCGGCTGTGAT
AGGGCTTATAGGGATCGTTGATGAAATGCTTTGGGCGCCGCCAATAGCTGGTGACCATCT
TGTCCAGCAGCCAGCTCTGCGTGGCATTGGTGAAGACGTGCTGCTTGAGGCGGCGTCGTA
AAGCTGCGGATTTCTTGAAGAGCTTCTTTTGGCGACTGGATGGCCGCTCGT
>GGB83NF01BQ3E8 rank=0039092 x=601.5 y=2178.0 length=379
CCGCGCAGGTGCAGTCGGTGACGGGCGTGGAGCAGAAGGAGGACGTGAACAGCCACTGGG
TGATCAAGGCGCAGACCGGGCGAGCTTTGTGAAAGGGGCGAGCCCATCGCCTGCGGATCC
ACCGTGCGACTGGAGCACCTGTCCACCAAGAAGAACCTGCACTCGCACCACTTTTCGCGC
CGCTCTCAGGCGAGCAGGAGGTGTCCGCGTACGGAACGGATGGACTCGGCGACACCGGCG
ACCACTGGGGAGGTGGTCTGCTCCAACGAGAACTGGATGCGCAGTGCCCACGTTAGGCTG
CGCCACATCGACACCGGCATGTACCTGGGCATGTCCGGCCGCTCCTATGGCAGACCCATC
TCCGGCCATGGCCGCTCGT
>GGB83NF01AJYU9 rank=0039093 x=110.0 y=1203.5 length=317
CCGCGCAGGTAATGATATTCGATGCGATTGGTTGATCTTGTACTTGGGCACAACTTCAGT
ATGTCCTGCGGAATGTTCTGGTAGAAGTCCAATTCGCGCAGGTTCAGCGGCTTGATCACC
GTCGACTGGTTGAGCAGCAACAGGCGAGTGTGTCCTCCGACCTGGTTGGAGAGCGGGTGC
AATGCCACCTCATCCTCATTGTCCAGAAGATCCTTGCTCAGCTGTGGGTTCTTGGACGAC
TTGCCGACAGCGGTGGCAGTAGAAGCAGCTGCTTCTGGGAGCAGCAGTGGTTTCTGCTTT
TGTGGTTGGCCGCTCGT
>GGB83NF01AL3TD rank=0039095 x=134.5 y=2623.0 length=97
CCGCGCAGGTGACAATAATAAGCTGCCTGGAATCTGGAGGGCCTGTCAATTCGGCGAGAA
TCTACTGCACCTGCTCCTTACGAAGTACCNCCGTATT
>GGB83NF01C3TF8 rank=0039097 x=1156.0 y=2118.0 length=135
CCGCGCAGGTGTGGAGTATCCAGAGGACACGGAAGTGCCGAGTTTGAGGAGGAGGAGGGC
CATGACGACGAAGATCCAGCTAGTGAAATGCATGATGAAACAATGCCGGCACCGACATGG
AAGTGGACCCGTCGA
>GGB83NF01AW17Z rank=0039099 x=259.0 y=1773.0 length=79
CCGCGCAGGTGCGGCGACACAGGTCCACAACTGAACATCACTGCCAGTGCCCAGGGTGAG
ATAGCCGTCCTTCGTCTTG
>GGB83NF01AJNQ6 rank=0039102 x=106.0 y=3184.0 length=346
CCGCGCAGGTCATACTACATAATTGAAAGGAACCGCTTGTCAACACATTCATAAGCGTGC
CAAAGGATAAGGGCTCGCTGAATTGCGCTAATTTCACCGCTGGCATCGTGGAAGCTGTGC
TCACGAACTGCGGATTTCCGTGCAAGGTCACCGCCCACTGGCACAAGGGCACCACGTACA
TGGTCAAATTTGAGGACTTTGTCATCGCCCGCGACAAGCAGGCGCTGATCGAGGAGCTGA
TGTACAGCGGCAAGGATGCCGCCCAAATTGTCACCGAGTTCGCCGAAAAAGCGGAAAAGC
AGCGCGAGGAGGAGAAACAGCTTCCACCGCCGAAGTGGCCGCTCGT
>GGB83NF01DJP9Z rank=0039107 x=1337.5 y=3125.0 length=119
CCGCGCAGGTTATACAACAATTCGACCAATTCTAATTTGCTGACCTTAGCCGAACGCCAA
GTGCGCATATGGTTGATAACTTGATAACTTTCGTAATAGCGCATGCGGGCGATCTATTG
>GGB83NF01BW5HA rank=0039113 x=670.0 y=2156.0 length=81
CCGCGCAGGTACTAAGGCCAATGCACTGGGCGTGCTGGTCACAGGTCACCTCCAGTTCGT
GGTAAGTGATTTCATTTTGTC
>GGB83NF01B6LL8 rank=0039118 x=778.5 y=606.0 length=308
CCGCGCAGGTCCGGACACTATGTGGTGCTCTGCGGATATGACATGGCCGCCCAGAAGCTC
TTCTACCACAATCCCGAGGTCCACGATGGCCACATTTGTCGCTGCCTCATCGAGTCCATG
GACACGGCCCGACGCGCCTACGGCACGGACGAGGACATCATTTTCATATACGAGAAGAAG
GAAACTAGGGAGTAGTAGATGGATAAACCAGCGGAACAGATGAACAAATGAACAGATGAA
TTGATGAACAGATGAACAGAAGTACCTGCCGTCGCCAGGTTGCCAGGTGATGAGAACTGG
CCGCTCGT
>GGB83NF01CQO19 rank=0039120 x=1007.5 y=207.0 length=68
CCGCGCAGGTGGCGATGTTATTGAATCTGCGATGATGACTATGCCGGTATCAGCACCTGG
CCGCTCGT
>GGB83NF01D5G5C rank=0039123 x=1585.0 y=1918.0 length=297
CCGCGCAGGTGCAGTTCCGGTGTGTCCGACTTACAGAGATTACTTAAAGAGCGGGACGAG
CAGCTGAAAGTGTGACCGAAAATACGAAGCTGTGCGCAAGCAGGAGGAGGAGAACGTGCT
TCTTCTGGCCCAGACAAAGCAGGCCATCCATACGGAATTGGAGCTAAAGGACACCGAGGT
GCGTAAGCTTCAGGAGAAACTCAAGCAATTGGAATCTCAGCGAGAGTCCCACAACAACGA
AGTCAAGGAGCAGTTCAAAAAGCTTCAGGCCACGAAGCAAGAAGTCTGGCCGCTCGT
>GGB83NF01C9S2Z rank=0039126 x=1224.0 y=3049.5 length=71
CCGCGCAGGTATATGGTGTTGTGTGTGAGTTCGACTGGAATGATGGAAATGGTCAGGAAG
TGGCCGCTCGT
>GGB83NF01CQ1OG rank=0039129 x=1011.0 y=174.0 length=53
CCGCGCAGGTACGATGACGACCAGTACGTTGTATCAAGGCACACAGGGATAGG
>GGB83NF01BE0EO rank=0039132 x=463.0 y=3646.0 length=451
CCGCGCAGGTAGCGAAGATGCGGTGCACGTAGCGGCGAATCTGCTCAAGGAGAACGCCGG
CAAGAAGTGGCGAACCAAGGCGCCGGGAGAGAATCCGCATACGTTGTGCTGGAGTTCGAG
GAGCCGCAACAGATTACGGGCATCGATATTGGCAACGAACATGCCGCCTTCATCGAGGTG
CTGGTCAGTCGAACAGGCTGCCAGGCGGACGATTTCCGCGAGCTGCTGCTATCCAGTTCG
TTTATGACGCCCATCGAGAGCAAGAATTCCAGCAATCCAAATCGCGTTCGCTGTTTCAGT
AGCACTTCGCTGGCGGAGAGTGCACTGCCGGAGAAGTGGAAGCTGCTTCAGATAGTCTGC
ACACAGCCCTTCAATCGTCATGTGCCATACGGGCTCTCATTCGTCAAGGTGCATGTAGTG
GCTGCTGCGGCGCCTAAGGTTGGCCGCTCGT
>GGB83NF01BZZKU rank=0039134 x=702.5 y=3404.0 length=54
CCGCGCAGGTGCAGTGGTATCAACGCAGAGTCGCAGTCGGTACTTTTTCTTCTT
>GGB83NF01DZ030 rank=0039136 x=1523.0 y=1806.0 length=241
CCGCGCAGGTAAACGAACAGAGAGAAAGAAAGCAGGCAACAACAACTGCAGCTATGGCCG
ACAGCAACAAAGTGCATGGCGATGGAGACGCGCGATAAGCAGCAGGAGAGAGGGCGGGGA
CAGCGCAGGGAGCAAGGCGAGGAGAGTGGGCAGCACACACACACACACTGCATAAACACA
CCTAAGCACGCATGTGTGTGTGTGCAATGCAGGCCGCAGTTAAGCAGATGTGGCCGCTCG
T
>GGB83NF01D1FJT rank=0039143 x=1539.0 y=1639.0 length=300
CAGCGCAGGTAATGGACACGGCTAGAAGACGTTGAGATCGACCATGGGAGAGGAGACTCG
CAATGTCTGGTAGTCGAACATCATGATCTCCTGCGGCTCCTCCTTGTCATCGTACCTGTA
CGCCACATTATTCCTCACATAATCGCCGTGGCACAGGGTGGCCAGTGGCTCCCTGGGCGC
CACCCGTTGCCTACCGTATTGCGAATAGTCCGAGATCATGAAACAGAACTTCTTAACAAA
CTCCTCGTCGATCTGTGGCTGATAGGTGGCCACCGCCTTGGCCGCTCGATCGATGCTCGT
>GGB83NF01C64WX rank=0039151 x=1194.0 y=1295.0 length=289
CTATGAACCCTAAGCTATCTCTTAGCTAGTTTCAATTGCCACATTAATGGGTATCTATGT
TCACTATCTTAATCACTAAATGTAATGACCATACTCATGAATAAACAACTCTTAATCTAA
ATTACTAACCATTATTTACAGCTGAAAATCAAACTTAGTTTATTACTCACCATAGGGTTT
CGTATAACTTCGTATAATGTATGCTATACGAAGTTATTACGCTTTGAATGGACTGAATAC
ATAAATTGTTAAATTTCTAAGACAAAGCGGCTACTTGTGCAGTTAAAGC
>GGB83NF01DV9ST rank=0039153 x=1480.5 y=2571.0 length=60
CCGCGCAGGTGTGGCATGCTGGCCACCGGCTTTCCGTAGACGGATGCCTACTTAGGNGGN
>GGB83NF01AR11M rank=0039176 x=202.0 y=1736.0 length=67
CCGCGCAGGTACTGGCTCCAAGGATCTGCAGATGATCAACATCTCGCTGCGTGTGCTGTC
GCGCCCG
>GGB83NF01B5MZ6 rank=0039178 x=767.0 y=804.0 length=230
CCGCGCAGGTTGTTGGCCACCGAATGGACATGCAGCAGGGACACTTCGTAGGCCACATTG
GCATCCTTAACGCTCTCGCAGCTGCTCACGTGGATTGGTTTGCCATTGCAAAGGCGCCTT
GGCCCAGCTTCGTTGTGAAGAGCTTTTTCTGGACAGGATTGTTGATTACTCCCACTACGA
TTGTTTGTTGATTGCCAAACCGAATTGAAACGACAAACGTAGTGGAATCT
>GGB83NF01C9WYM rank=0039184 x=1225.0 y=3980.0 length=105
CCGCGCAGGTGGGTCAATAATGCGATACGATTGGCGGCAACCAGAACTGGCTCAGTTTGC
CTTCCTCCGTGTCCTCCATGCTGAGGCCAATACCCGCGACATAAT
>GGB83NF01CQLJ1 rank=0039194 x=1005.0 y=3855.0 length=326
CCGCGCAGGTCTTGATTTGATCCATCAGCGATTCGTGACAGATGCGAGGGTCCGGCTGAA
GAGTCCACAAAGATCGGATTAGATGGGCACTTTGCTGGCAAACCTTAGGTATCTATCGTT
AGATCGGAGAGCAGTTAGTTGGCAGAACGTAGCACTGAGTGTATTAGCTGCCAGCTGGCT
TAGTGGGCTTCAAACGAACGAGAACGACTAGGAACGACAAAATACCTTAGCACTTAGCAC
TGATCTTCGCAAGTGGCATTGGTGGTTGTGCTGGTGTTGGGGATAGGTGGGTGGTCTACG
GGTATTGCGCACTGGTGGCCGCTCGT
>GGB83NF01DRP7P rank=0039200 x=1428.0 y=3555.5 length=90
CCGCGCAGGTCTGGGCAAAGCGGTGTCCTATAAGGGGATGTATGGCGATGTGGCCATCGT
CGTGTATTCCGGACAGTACTGGCCGCTCGT
>GGB83NF01D0G6V rank=0039202 x=1528.0 y=2165.5 length=52
CCGCGCAGGTGTGGAGGTCAGTCCGTTTCTGAGCAAGGCACACAGGGATAGG
>GGB83NF01EHKTH rank=0039207 x=1723.0 y=1299.0 length=364
CCGCGCAGGTACATGCAGACCCAGACCGACGATGAGTTGCTGCCGCTGTTAGCCATGCTC
CCACAAGACGCTCCCACAACAACAGGAGCGGCAGCAGGAGCAGCAGTATCATTATCATTA
TTAGCCACAGCCACAGCCACAACCACATCTTCATCATCATCATCATCATCATCATTATCA
TCATCATCGACGATTTCATTAGCAACACGTGCAGCAGCAGTAATGCAGCAGCAGCAACAA
TGGACTGCCGTGTCGACGACGCCAGCAACAGGAGTGATGATGACGACGACGACGACACAA
TCACAATCACAAGCAACATTAGCACCACAACAACAGCAACTATCACTGCCACATGGCCGC
TCGT
>GGB83NF01D42DK rank=0039221 x=1580.5 y=3254.0 length=134
CCGCGCAGGTCAATCGACAGCGTGCGGCCGAAATAAGCTTGTTAAACAAAGACGATCGCT
AGGAATAGGAAAGGAAAAGAAAGCTCTCTCAACGCCATTGACCCACCAAATTAAGTCGTG
GTCATTGCCAAGCG
>GGB83NF01CZLBC rank=0039227 x=1108.0 y=1558.0 length=324
CCGCGCAGGTGGCGCTGGCGCACCTTGGCCCACTCGAACTTCATCTTGCGACGCAGCTTC
TTTAGCTTGTGCTTCTTCATCTTGCGCCGCCGAATGACGATGAGGCGGGCCGCCTCCATC
TTGTCCGACTTGCTCTTGTCCAGCGGCGGCGCAATCACCTCGCCGACTCGATCTCTGTGC
AGGATGTCGTTGATCTCATTCAGCCAAGTTAAGCGTGGACTTTCAATTATGAGGCTTATT
GGCAGAGGGCGATCACCGACTGGCGGCTTGGCGCAATCGAGTATCTTTGCGTGATCGATG
GCCTGCATGGAGATGGCCGCTCGT
>GGB83NF01EBG2I rank=0039229 x=1653.0 y=3224.5 length=316
CCGCTATCGGGCAATTGTCGGAGGTGTCCGCCTGGCAGGAGGCCATTGAGAACTCGATGG
CCCAGCTGGAGCACCAGTGGGTGCGCTCTCTCAACCTGGAGCTAATGCTCGACTACGGCA
CGGAGGCATGGAAGTCCTACCTGGAGGTCTTCACCGCCATGCAGGCGAAGGCGCAGCTCC
AGCTGCAGCAGCTGAAGAAGGACATTCAAGATGTCAACTGGCAGCGCAAGCAGGCGCAAA
CGCAGGCCGGCGAGCGACTGCGCTCCCTGGAAGCCCATTGGGTGCTGCTGGTCTCCAAGA
ACTACTGGCCGCTCGT
>GGB83NF01CINTY rank=0039230 x=915.0 y=2196.5 length=408
CCGCGCAGGTCCGCCCGTAACCCAAGACTACACCATGCCCGTCAATTTGTGGCCGGCGGC
ATTCAGCAGGCGGGCAAAAGAAGAAGAAGGCGCTCCAAGCCGATGATGAGAAAGGATCGC
AAAAGAGGGAGCAGAGGCTGACCAGGGCGAGGAGAGCGACGATTCCGCCGCCAGCGGACG
GCCAGCCTTCGGCCAGAACGATCCGGGCAGCTCCAACAGCTCATCAGAAGAGGAGAGGCC
AACGCTGAGCCGGAACAGCCAAGCACCACATTTCAGCATCGCTCCCACATCGCCAGCGAG
CGCAACGTGGGCGCCTGGGAGCAGCATACACGCGGCATTGGAGCTAAGCTACTCCTTCAA
ATGGGCTATGAGCCTGGCAAGGGTTTGGGCAAAGATCTGGCCGCTCGT
>GGB83NF01BAEOS rank=0039231 x=411.0 y=1866.0 length=468
CCGCGCAGGTCACCGGAGGATCCGCCGCCGTATCCGCCGGAAGAGCGAGTGTGAATCTCC
AGCCGCAGCAGCAGCCACAATCACCTGGGTGTCAGTGGACCTCCTCCGCTGTGACCGCCA
CCGCTGTAGCCGCCGTATCCTCCGCTGCCACCATGATCAGAGGAGTCTGAGCTGGCGGCG
ATGGCTGCAATGTTGGCGATGGCATGGCCACCATAACCTCCGCCGTGTCCGCCGCTGCCT
CCATGTCCGCCATGTCCGTGATCGGAGGACGAGCCAGCAGCAGCAGCGATGGCAGCAATC
TTGGCATCATCATGACCGGAACTATATCCGCCGGAGCTGTATCCGTGGCCACCTCCACCG
CCTCCGCCACCCCCGGAACTGTATCCGTGGTTCTCGGTGATAACAGCATAGGTGTTCACA
TGACCACCGCCTCCTCCACCGCCGCTGTATCCGCCATCGTGGAGTGAA
>GGB83NF01AWU4E rank=0039234 x=257.0 y=764.5 length=100
CCGCGCAGGTGAACTAATACTTTCAGTTCTCAATGTCTGATTTTATCTAGTTTCACTGGC
ATCTTAAACTCAGCTTAATTAAGATTACATTTTAAGTGTA
>GGB83NF01EK3IP rank=0039237 x=1763.0 y=1663.5 length=57
CCGCGCAGGTCCAAGCGATATAAGCTGATCCTTGTGATCAAGGCACACAGGGATAGG
>GGB83NF01AEPJV rank=0039242 x=50.0 y=1609.5 length=161
CCGCGCAGGTAACGACGAAGTGAAAGAAACAAAAGTGAAGTGAGGCAAGTTAAATATAAA
AGTGGAAAATGCAAACATAATATTTGCATAAGATTTTGCGCTCAACCTGGGCAGCTTACT
CCTCACTCTCCACTCCTTGCAGTTATTCCCGTGTCCATGGC
>GGB83NF01ETHBC rank=0039248 x=1858.0 y=3670.0 length=253
CCGCGCAGGTGTTCCATGGGTGGTCCTCGGCATTATGATTGCCATCGGTCTGCTGATCTC
CGTCATCTACACGGGCATCGTCTTCTTCATCGACGGCTACGTGCTGACGGGAGTCCTCTG
GCTGATCTTCGGCCTAATTGTCTGCGCGATTATGACCTATTGCTGGTGCGTGGTCTATAG
TGAATACGCCAACCTGTCCGAGGAGAACGAGCGCGGTCGTTACAACAAGCAGCCGTACCG
TCTGGCCGCTCGT
>GGB83NF01DJ1JH rank=0039249 x=1341.5 y=1339.0 length=305
CCGCGCAGGTCCAGCAGCGAAGGCGCAAGGCTGATGCAGAATCCGATGAGGAGGAGGAAG
TTGAGGAGGCAGAGGACAGTGCTGGCGAAAGTGGCGATGAGGATGAGGAGGGACATGATG
GCGATGATACTGATGAAGATGAAGATGAAGATGACGATGACGATAATGAAGATGGTGATG
ACGATGAGGACGAGGACGACGATGAGGAAGACGATGACGAGGAAGACGATGATGATGATG
ACGATGAAGAGTAATACGTCAGTCTCATTGCTCATTGTTAAATTATAGGGTATTTGGCCG
CTCGT
>GGB83NF01CGYFY rank=0039251 x=896.0 y=460.0 length=110
CCGCGCAGGTTGGCAGCTGGTACTGCCAGTCGTCGACAAGTCCTGTTCCTCGGTTCGCAC
TTGTCCTTTCAGGGCTCTTCACATTGCAACTTATTTAGCTCTGCGTTCAC
>GGB83NF01D4U9G rank=0039252 x=1578.0 y=2226.0 length=66
CCGCGCAGGTACATTAGGAGTCGGAACGTCTTAATTTGATCCTTGTCCAACTGATCGATG
GCTATG
>GGB83NF01ENNPI rank=0039259 x=1792.0 y=2356.0 length=50
CCGCGCAGGTGAACACGGCACTGGTCGGCGTGCAGGTGGTGGCCGCTCGT
>GGB83NF01AOP3C rank=0039270 x=164.0 y=1926.0 length=131
CCGCGCAGGTTTCTCAATCTGGCAACTGATTTCTACAAAGCACTGGACATACCATTCAGG
ATTTCTTATGCAACAGCAGCAGATCTAACTCCGGCGGAGAGTATCCGGGCAGTCATCGAA
GTTTATGCCCC
>GGB83NF01BWI8L rank=0039274 x=663.0 y=2003.5 length=353
CCGCGCAGGTCTGCAGCTCCCTGTAGTTGTTGTGCAGCTGCTTGCCCTCATCGTACTCGA
TCTCCTTGAACTCATTGACCTGGTCCAGGGTCACGGGGAAGGTCTCGGTCAGCACAATCC
ATGTGACGGCCTCGGCGCAGGTGGGCGTGGTCAGGGAGCCGGCGTAGGTGAAGTAGTTCT
CCACACTGGGCACCAGGTCATCCACTGCCAGGGAATCCGCCACCAGAACGGGCTTGTTCA
TGCTATCGTAGCTCTTAACGGCTCCCAAACTCTTGATGATGCTACCTATGGCCTCGTTGG
GCGTGTTGGACACATGGTACAGCACTCCAATGACCACAATGCTGGCCGCTCGT
>GGB83NF01BRT8J rank=0039275 x=610.0 y=65.0 length=130
CCGCGCAGGTCGGCGGTCAGGTAAGCCACACGGTCAGGAACGGCGCTGAATAATGCTCTT
TCCGCTCTGCCATCACTTCAGCATCCGGACGTTCGCCAATTTCGCCTCCCACGTCTCACC
GAGCGTGGTG
>GGB83NF01B2M82 rank=0039289 x=733.0 y=420.5 length=209
CCGCGCAGGTATGACGGTGAACCTCTGACACATGCAGCTCCCGGAGACGGTCACAGCTTG
TCTGTAAGCGGATGCCGGAGCAGACAAGCCCGTCAGGGCGCGTCAGCGGGTGTTGGCGGT
GTCGGGCTGGCTTAACTATGCGGCATCAGAGCAGATTGTACTGAGAGTGCACCATATGCG
GTGTGAAATACCGCACAGTGGCCGCTCGT
>GGB83NF01BDV82 rank=0039292 x=451.0 y=756.5 length=178
CCGCGCAGGTGCAGTGGTATCAACGCAGAGTACGCGGGGCTTTCTTTCGCCCGTTCCGAG
CAAACCGCCAAGATGAGGAAATCATGAAGCAGGGCAAGATCGTAATCGTCCTTAGCGGAC
GTTACGCCGGTCGCAAGGCCATCATCGTCAAGACCCACGACGATGGAACCCCGNGAAG
>GGB83NF01D912P rank=0039294 x=1637.0 y=2671.0 length=404
CCGCGCAGGTCTCCTGTGCTGCAACTGCCAGGAGTTGTTGGACGTCTGTCTATGCTGGGA
ATGCTAATAGTAATGAGGAGAGGAGGCACGCGTCAAGCGCTAGTTGTTTGCTGTTTGCTG
GCGATGAGGTCACGAGTGTTTCGTTGGATTTCTGGCTAACTGCTGCCACTGAACGCCAAT
CGAATACGGATGGGGATGGGAATGGGAATGGGTATGGGTATGGGGATTGGGCACTTGGCG
CTGGCTTCTTTTGGTGGAGTGCCGCCAACGCCACATGCGGACGCAGCCGAGCACCCGGGC
GTTCCCAGGTGCGTTTCCCACACGGCAGGCAGGTGTGCTATCGATTCCCGGAAAATGCTA
TCAATCTAGTTTACTTCCTGTGCAAATGGGATCTGGCCGCTCGT
>GGB83NF01CQN7V rank=0039295 x=1006.0 y=3209.0 length=84
CCGCGCAGGTGTGTCAGTTCTGACGATGCACGAATGTCGCGCGAAATATCTGGGAACAGA
GCGGCAATAAGTCGTCATCCCATG
>GGB83NF01BKEWR rank=0039296 x=525.0 y=1769.0 length=77
CCGCGCAGGTATACGCAACTTAGGCGATGCAAGAATGCCCGCGATGAGTCTCCGAAACAA
TCTGCCGCGTACTCCGC
>GGB83NF01A2NOC rank=0039302 x=323.0 y=714.0 length=375
CCGCGCAGGTCGAGCCTGCATGAATACGTTGCTGCCGATGTTGACTTGCGTTTTGTAGCC
ATCTGGTAGGTGGGTGTCGAAGGTCTGGAGGGTGTTCTTCAGCTGGACGTACTCCATGAT
CTCCTCGTTGTACTGCCCGATGCACTTTTCCAGCTCTCTGAGATCCTCTTTCAGCACCTC
GTTGATGAACTCCTCAATTTGGGTGATTCGCGCCTTGTTGGCATCCTGCTCGGCTTGTCT
GTGAGCTTCTGTGTTGTGTTTTGGATTTACTTGCATTGTTTGGGCATTAAAAGAATCAAA
ATTTATTAGGATATCTGGTTTGTTTACTTCTCGTTTCTTCTCCCCGCGTACTCTGCGTTG
ATACTGGCCGCTCGT
>GGB83NF01CHKS2 rank=0039303 x=903.0 y=772.0 length=347
CCGCGCAGGTGTGGTATCAACGCAGAGTACGCGGGAGCAGTGGTATCAACGCAGAGTACG
CGGGGGCTGCAAGTAAACCAATATAAAGTCAGGGTTTATTTGTCATAAAATAAATAAGAA
AGAATTGGACCACTTTAGCATACGAATTTCCCAAAATGTCGAGTGCCCAGCGCTCGTTTG
TGCAAAAAGTTTCCAAGCAGTCGGCTGCGGATGTACGAAAAATGTTTCTGGTTGCCATCT
ATCAAAGGCAATGGACCCATCATTGTGTGGTTCTTCGATCTCCCCGACAGAGCCCCTTGA
TTACGAAGAATTTCTATCCCAGCATATGAACATCATTGGCCGCTCGT
>GGB83NF01AFLX6 rank=0039307 x=60.0 y=2636.0 length=346
TCGCGCAGGTTTGTCGCGCAGCAGCTGCATGATAAGTGTCGAGTCTTTGTAGCTCTCTTC
GCTCAGTGTATCCAACTCGGCAATGGCATCATCGAAAGCGGCTTTCGCCAAGCGGCAAGC
GCGGTCCGGCGAGTTGAGAATCTCATAGTAGAACACCGAGAAGTTCAATGCCAAGCCCAA
CGGATGGGTGTGTTGGTGGCAGATCGTTCATGGCAATATCGGCTGGCCGCCTTGTAGGCA
ATCAGCGGAGTTCTACTGCCGCATCCTTGCGGTCGGAGCCGGTGGCGAATTCGGCCAGGT
AGCGATGGTAGTCGCCCTTCATCTTATAGTAGAATTGGCCGCTCGT
>GGB83NF01DG262 rank=0039330 x=1307.5 y=2780.5 length=68
CCGCGCAGGTACGTAGATGTACTTAATTTAGTTGTATTCATCAGTTTTGTATAATAGTCT
GTGTGGGC
>GGB83NF01AGJYZ rank=0039331 x=71.0 y=1673.0 length=441
CCGCGCAGGTCCTCATCGTCGACGCAAGTGCCGTAGATGGTCTCGCAGTACTCCTGCAAG
GGTCCAATGAACAGCTCCACCTTGGGAGCGCTGCAAATCAGGGTGAGCGCGGCGATTTTG
AAGCGGTTCGGGATCCGGAAGCGCAGCTCACAAGGCGGCGGCGGATCCGCCGACTGCATG
GAAAACAGCACGGCGCGATTCTCGTCGATCACGTCGTCCAAGTCGGGCTTCACAAAGACG
TCTTCGTCGGACAAGCGGGTGGCCACCAGTTGGTCCAGCCCGTTGCCCGACAGCTGGGGC
CAAGTGCAGCGCGCGGTAACCTTTTCGCACATGCTTTAAGTGACAAAAGTTGGAATTTAT
GGGAGCAAATTTAAAACAGCCAAATTTAAAACCAAACACGAATATAGTCCCGCGTACTCT
GCGTTGATACTGGCCGCTCGT
>GGB83NF01BNX6V rank=0039334 x=565.0 y=2885.0 length=294
CCGCGCAGGTGCGTGGAAGCAATTGAGGCGGACTTCGCCATTCAGACCGGAATAGAGCGT
TCTTGGCAGGCTCTGCGAGAGAAGTACACCAACAACCTGCGGATGATGCGAAGAACGGAA
CACTGAGTGACGAGGAGGCAAAGACTGACAATGCATCAGATTCGGTGCAGAATTTGTCCA
TTTCGGGAGTTTCTTCGCTGGCTGCAGCTGCTGATAATGAAGAAGTAGTACCTATTTCGA
ATCGGAATTGAACCGAAAGACCTCAGAAGCGCCTCTACCGAAGTCAAGCTCGTG
>GGB83NF01A1NYF rank=0039336 x=311.5 y=3573.0 length=42
CCGCGCAGGTGCGTGGCGGACACCAGTTTTGTGATTTTGTAC
>GGB83NF01D0LEC rank=0039349 x=1529.5 y=3522.0 length=117
CCGCGCAGGTGACGCGGAAGAAGAGGAGGAGGAACGCGATGCGGACTGCAGCTGCAGCTC
CACCGGCAGTAGCAGCACCAGCAGCAGCAGCCCAACCACGCCGAACGATCACCCAAC
>GGB83NF01AO0X3 rank=0039362 x=167.0 y=3705.0 length=123
CCGCGCAGGTTCTGGCGGCGGCTGGCCGTAGTCTTGCAGTTTGCGCATGTCGTCCAGCAC
GACGCGGAACTTCTCTCGCTTCACGGCGGCCGAATCCTCGGTCTTCTCGCTCTGTAAATG
CCC
>GGB83NF01BB901 rank=0039372 x=432.5 y=3123.0 length=320
CCGCGCAGGTACACTTTCGTCGGATCTTCCGAATTGATCAGGGGCAGAGAGTCCACCTTC
AAGATGGAATCCTCAAACAGGCGCCCTCAGAACAATCGTTTGGCCGCACCTGGAGATCCT
TTAGCACCACGAACGTCGCATTGACTGCAGCATAGAGCCGAGATGAGGCGGTCCATGGAG
TCCAATGTCGCGCACTCCGGCATCTTGGATGGTGAGCGTCAAACCTGGTAACCCTCCGCA
GGAAGCCCACGTATTTTGNGTAAGGAAATTTGTTCCAGGCGTGATAGGCGGGTTTTNGCT
CGTGAGCTAGTCTCTGGGTT
>GGB83NF01DIFBK rank=0039375 x=1322.0 y=3710.0 length=47
CCGCGCAGGTGCTGCAGCTCGTAGTCCAGTTCACCCAGCAATTCCCA
>GGB83NF01EO31P rank=0039378 x=1809.5 y=555.0 length=216
CCGCGCAGGTCGGCGAAGAAGGAGAAGAAGGCCGACCGCTGTGATAATACCCGATGCTCC
AAACAAATTAGCATAATCAAGGCGCCTGCCCAATGGCTGACCATTGAGAGATACATACAT
CTATTGAGAAAAACGCACTTTTGTGCCGCGATCATTAACGCGATCAAATGCAAATGAGGC
GACATCAGTCAAGCGGCCGAAAGCGTGGCCGCTCGT
>GGB83NF01EWHLS rank=0039379 x=1893.0 y=654.0 length=279
CCGCGCAGGTGATTGTCTGTTGCCAATCAGCCAAGATAACATTGATAATGTGCCTTTTAT
TGTGGGTCTAGTAACGATCTTGCAGCAGTTCCACAAGAATGTCAAGATGCTGTATATATC
CTACATGAGTCAGTACGTGGTGACTGTATCGGAGGCTCAGTACCTGGAGCAGCGACAAGA
GCGTGAATGCCTGGAGTTCTGGATCACCGCCATTAACTTCCGCAAGAGCTTTGCTTGTGG
CGAGGAGAAGGAAGAGGATCGCAAGGCTGTGGCCGCTGT
>GGB83NF01EULFW rank=0039385 x=1871.0 y=2426.0 length=84
CCGCGCAGGTGTGAGATGCCGCTGGACGTTCAGGTGTCCGAGGAGGAGCATCGTCGTAAT
CAGGAACAGGATCGGGAGCAACCC
>GGB83NF01AIN8V rank=0039409 x=95.5 y=2221.0 length=352
CCGCGCAGGTGTTCTTCTGGTCCAGCTTATTCGAGCCCATCTTCACCATGTACACGAAGA
ATGTGATGATCTCCTTCTCCTTGATGGGTATTGTCTTGAAGTGTTTCATAATTGTATCCG
CCAGCTGCGCCCGCTTCATGCCCTGCCTCGTTTGGACCTTGAAGTGGCGCTTGTAGCGTC
GCAGCGTGCTCACGCCCAGNTGGTAGAGATCGGGGAACTCTGCAGGTCCGTGTCCGTCTC
GTTGCTGTCGTCCTCGCTGTCCTTCGCGCCGACGCTTGGTGCGCACCGACTGGATGCGCT
CCTTGTGGTGGTCACAGATGTAAATAGTGCTGCGCGGCCGGTGGCCGCTCGT
>GGB83NF01ESYC3 rank=0039417 x=1852.0 y=3685.5 length=103
CCGCGCAGGTGTGCTTACCACGAGCCGCACGACTCCGCTGGCGCACATCGCCGGGCGTGC
GCCAGAATCGCTGATTCTGTCTGTGTCATGGGTGGCCGCTCGT
>GGB83NF01EVW1H rank=0039422 x=1886.5 y=2675.5 length=113
CCGCGCAGGTGGCGGTACAAGGATTGAGTCCTAGGCGGTGGAGGTCTCCACCTTCTTGGC
GTTGTCCTCCTTGGAGGAGGGACCAGTCTGTGTGATCTGCACAAGGGCTACAC
>GGB83NF01DCOPY rank=0039426 x=1257.5 y=2196.0 length=394
CCGCGCAGGTGGTGCCGAGATCCTCGACCTGTTGCTCCATCCAGCGGAGGCTGCTTCCGA
GGAGCTGCGCGATGAGGAGAACAACCTGCAGCCCAACTACGAGGGCATTGAGCACCGAGG
GCTCGAGGAGCCAGAACTGGACTCAGACGATGACGAGCCGCCGCCGCAGGCAAACGGTTC
CACAGGACTGACAGCAAAGGTCAAGAAGAATCCCTCCATGCGCAAGGCGTGCCAGCGCAA
TTCCGTCATCCAGCCGGAGGAACCGGACAGCACCCATGTGCGGAATTTCCTGGATTTCGT
AATACCCGAGGACAACTGGGACTCCACCTCGGAGATGAGCGACTACGCGGACGAGGACGA
CATGGAGAGTAATCTAAATGCACTGGCCGCTCGT
>GGB83NF01CZ5V4 rank=0039432 x=1114.0 y=3650.0 length=46
CCGCGCAGGTGGCCAAGTATGGTGTGAACGTGATCAGAACCCAACC
>GGB83NF01C6RDS rank=0039433 x=1190.0 y=142.0 length=111
CCGCGCCGGTGAGCGCACAGCAGGCCTGGATGTGCCATTGGTGCTTCTTGATGGAGGTGA
GGTCCAGTTGTCGTGAGATTTCCGCCGCCGACATAGAGCCTGGCCGCTCGT
>GGB83NF01CYV0Y rank=0039452 x=1100.5 y=1552.0 length=240
CCGCGCAGGTCAATGTCCAGCCCGGTCATCTCCAAGTCCATCCACACGATGTCCGTGTCT
AAGCCACAGGTGCTGCTCATTCTGTCATTTGAATTGAATGCGATGTGGCTCCGAATTTGG
CGGTTCAGGGACAATCCGACGCGTCGAAGGTGAGCAAGCATATATAGCTGTAGCGCAGGT
TTCTTTTGCTAAATGTAATAATGCGGCGGTTTTACCTATGTGTTTGATAACATGGTATCG
>GGB83NF01CQHHP rank=0039453 x=1004.0 y=2683.0 length=56
CCGCGCAGGTCCGCTTCCGAACCACCGCCATTCCGACCATTGACTGCCTGCTGGGA
>GGB83NF01C5O3O rank=0039465 x=1177.0 y=3778.0 length=387
CCGCGCAGGTATGTCAACACAAGCTGCTGATCCTGTCCGGGAAGGCGGCGTTGGCAAGAG
CACGGTAACCAGCTTGCTAACCCGCTATCTGGCCAGAAGTAATCCGGACAGTAACTTCGG
CGTGCTTGATATCGACATTTGCGGTCCATCGCAACCGCGTTTGATGGGCGCCCTGGGGGA
GAGTGTCCACCAGTCTGGGTACGGCTGGTCACCTGTGGGAATCGAAGACAACGTGTGTCT
GATGTCCATCGGATTTCTTCTGGGCGTCTGTGGACGATGCCATTATTTGGCGAGGACCCA
AGAAGAATGGCATGATCAGGCAGTTTCTGAGCGAGGTGGACTGGGGAAAGTACTGGATCT
CCTGCTACTGGACACACCACCTGGAAC
>GGB83NF01CFR4X rank=0039483 x=882.0 y=2975.0 length=65
CCGCGCAGGTTCGTAGATGTCGAGAGCTCGCTGGTAGTACTTCTCAACCTCGTCGTATTT
GCCCT
>GGB83NF01DU5QK rank=0039484 x=1467.5 y=3898.0 length=300
CCGCGCAGGTGGTCTCGCTCGGCATGTCTCGCTTATTTCGCTTTGGAATTCACGTTGACG
CCGCAGTCAGCGGTAGCAGAGGCATCGGCAGCGGCAGTAGCAGCGACACGGGCCGAAATA
AAGCGTTAACCGCTCTCCTCCAGTGCAGCAGCAGCAGCTGGAAGTGAAACCAGGATGCCA
AGGCGACGGAGTCAGCACCACTAAGCAAATCGGCACGCATGCGCATGAAAAGAAGGCACA
CCGCAATCGCATTTTGGCCATGGACTGCGAGATGGTGGGCGTGGGACACTGGCCGCTCGT
>GGB83NF01BLW02 rank=0039488 x=542.0 y=2276.0 length=218
CCGCTCAGGTAGCGTCGCGTGGCCTCCTTGACGAGATCGCGGACGAGGAGTTCGCCGGAA
CCACAGGGAACCAGAATGCGAACGTCGCCGAAGCAGACGGTGACCTTCATTTCGTACTTT
CGTGTTAACAATAACTATTATCGTCTTCGATCTGCGATAATAGGTATGTATTTTGTACNG
CTGCAATAGCACTTTTATTTTGTCTACACACATATATG
>GGB83NF01AYUCA rank=0039492 x=279.0 y=2952.0 length=305
CCGCGCAGGTAATTAGCTGCGGCATGGGTATCAGTTGCGGAGGCAGCACGTCCACCTGCT
GGCGCTGCAGGCGTTGAGCCTGCTCCGGATCGCTGGCTGAGATGTCCACGTGATAGGGCG
ACCGACCCTCAATGAACTCCGGCAGATGCGCCGCTGGCGAGGATTGGCGCTGATTCTGTT
GCTGCTGCAACTTCTGCAGCTGACTTTTCTGGTAGAAGGACTTCAGTGAGTTGCTCCTCG
CGGGATGTTTGCGCTTGAGCGATCCACTGCCCTTGGTGTTTCCGCGACCCAGTATGGCCG
CTCGT
>GGB83NF01ASRLN rank=0039493 x=210.0 y=2089.5 length=146
CCGCGCAGGTTCTTTGGACCATTAACCAGCAAGTTGACCCGCTTGCGGTGATACTTTGTG
GAGTAGTGCCGATGCAAAACTAGCGCCTCCTTGAACTCCTTGTTGCATGTGAGGCAGATA
TGGACATCCGGTTGGTCACTCTTGTG
>GGB83NF01BLI14 rank=0039508 x=538.0 y=554.0 length=107
CCGCGCAGGTATCCCTAAGGCCTTCAAGATCATACCCAAGCTGCGCAATTGGGAGCAGAT
CTTGTTCATCACTGAGCCCCATAATTGGAGCGCTGCCGCCATGTTCC
>GGB83NF01AKXT4 rank=0039509 x=121.5 y=1466.5 length=63
CCGCGCAGGTGTATACTAGCTGTCCACCATCACTAATTTTCGAGAGCGCCGGAATGTCGC
CCA
>GGB83NF01A6TPX rank=0039518 x=370.0 y=2659.0 length=54
CCGCGCAGGTTATCAACGCAGAGTCGCAGTCGGTACTTTTNTTTTCCTTTCTTT
>GGB83NF01AKFTC rank=0039519 x=115.5 y=2686.0 length=151
CCGCGCAGGTAAGTGATGGTCACGAGTAACCGCTTGTGGCACTCCGGACATTCGAAAGGC
TTCTCACCGGTGTGGGTGCGTTCGTGGTTCTGAAGCACGTGCTTATAGCCAAAGCTGCGT
GAGCAGATTTTACAGGTGAAGCTTTTGTTCG
>GGB83NF01C6FWE rank=0039527 x=1186.0 y=1644.0 length=209
CCGCGCAGGTAGTCTGGTCGGCGGAACGGTGGTCCGGCGTAAGGTTTACGCCCGTTTTCT
GGATGCGGTGAACTTCGTCAACGGAACAGTTACGCCGATCCGGAGCAGGAGGTGATCAGC
CGCTGGCGCATTGAGCAGTGCAGCGAACTGAGCGCGGTGAGTGCCTCCTTTGTACTGTCC
ACGCCGACGGAAACGGATTGGCCGCTCGT
>GGB83NF01AXCEW rank=0039537 x=262.0 y=2694.0 length=235
CCGCGCAGGTGCCGTCTTCCAATTCGTTGATCCAATCGAACTGTTGAAGCTCCAGCTGCT
CCCTCTCCCTTCCACTTACCATTAAGTGGTCGTGATCAATGGGACGGCATTTGGTCGAAC
TAATCGCCAGTGAATTCCGTAACCTGAACTCTGAAGTTTCGCGCAAGAGGCTGAAGCGGA
AATAATGCAAGTTATGCTGGAAGTCGGCGAAGAAGATGATCTTACAAACAGTTGA
>GGB83NF01AG6US rank=0039538 x=78.5 y=2658.5 length=151
CCGCGCAGGTTGGTAGAGCCACAACTTCGGCAATTATACCAGCAACCATCACATTCTTGA
TTCATACAGTCGCATATGTCCAGACCGTTTGAGCGAATATTTCCGTATTCATCATGTGCG
CTATTTTGACATTTCTTTCTGCCTTTTNTTT
>GGB83NF01BSUTY rank=0039543 x=621.0 y=2436.0 length=59
CCGCGCAGGTGCATTCCTCCACCGCATCCGGTGCGCATCATGCCGCCCTCCACTCGACA
>GGB83NF01DMZUG rank=0039549 x=1374.0 y=3942.0 length=111
CCGCGCAGGTACATTTATGAGATGACAATGATTAAGCAGTATTTTCTACATTTTAGAATG
ATATAATTATAATTGGTACAAAAGAAAAGTACCGACTGCGTGGCCGCTCGT
>GGB83NF01AIU17 rank=0039554 x=97.0 y=2861.5 length=381
CCGCGCAGGTAAATCTATGCAGTGGCAGTTTCTTCTGGGTGTAGCTTCTTGGCTTTTAGA
TCTTACTTAAGCGGCGGCATGGCTCCTAAATCTTCTGGCTTCTAATTCCCTCAAACAAAT
ACTTCAGTCACTACTATCACAAAATTAGATGAGTTCCTAGGGCAGTGATAACTAACAATT
TCAAATGAAAAGAATCTCTACATTACTGCTTTGCACGGACCAGAAATGGACTTTGATGAA
ATGTGAAAAGTGGTGAACGTTACGATGACACTTATTGTGACTTTAATAGAGCGCATAGCT
CTTGCTTTGTTCAACTTCTGTTTGAGTATAGCTGCTTTTGCAGTCGTTCCCGCGTACTCT
GCGTTGATACTGGCCGCTCGT
>GGB83NF01D5T96 rank=0039555 x=1589.0 y=2556.0 length=294
CCGCGCAGGTGGCTGCTCAGCGACGAGATCGCCAATGTGGCGCTGCACCTGCGCAAACTG
GTGGGCAGCGCCCATCCGCTGATGAAGACGGCCAAGCACCTGCTCTACAATGGCAAGAAC
ACGATGCAAGCCTGGGGATTGATAGTGCTCCTGGTGTCCAAGGCCGCAGACGATGGCACC
AGTGTTCCAGACGTGGAGCAGGACAAGAGTGCCGGAGTGCTGCACTCCCAAAGGGCTTTG
GCCGAGGTCACCGAGATGATACGGATATCTCATCTGGTGCACAATAGCGTGGTA
>GGB83NF01EL4UJ rank=0039565 x=1775.0 y=889.0 length=74
CCGCGCAGGTATGAGAAGCTGTACAATATGTTCTATCCACGGATGTTCCACAACAAGTAC
AAGGCACACAGGGG
>GGB83NF01A0NHN rank=0039566 x=300.0 y=1369.5 length=257
CCGCGCAGGTGAAGAAGTGAAACATAAGCTCAAAAGCAAATAAACTAATTGAAATAAATC
CAAATACATACAAAATGTCGCCGTTCATGGAGAAGACGTTGTTGTTGTTAGGCGTGCTCT
GCTGCATACAAGTGACCACTGCCCTGATGTGCTACGACTGCAACAGCGAGTTCGATCCCC
GCTGCGGCGATCCCTTCCGAGCCGTACTCCATTGGCGAGGTGAACTGCGGCAAACAGGAG
CCTCTGGAGCATCTGAA
>GGB83NF01ETEMQ rank=0039587 x=1858.5 y=192.0 length=58
CCGCGCAGGTTTAGGCGACTGGAGCGATACTTCGGCTCCAAGGCACACAGGGGATAGG
>GGB83NF01BDI8G rank=0039601 x=447.0 y=270.0 length=323
CCGCGCAGGTCTTTGGTTACCAACCAGGCAAGAGCCGCCTCCACGGGTGTCGTCTTAGAA
TCGATATCACTGCCATACAAGCAGAGACCCGCCTCCAATCGCAGGGAGTCTCTGGCTCCC
AGACCAGCAAGCTTGAGGACTCCACTCTCAAGAAGAGATTCAGTGAGCTTCTGTGCCTGG
CTGGATGCCACCGATATCTCCACACCGTCCTCACCGGTGTAACCACATCTCGTGATCCTG
ACATTGGGGATTCCAGCCAATGTGGTGACGAAGGAACTCATGAAGTAGAGTTGATCGAGA
GAAGCTTTCCCGTGGCCGCTCGT
>GGB83NF01BXA0C rank=0039602 x=672.0 y=1130.5 length=338
CCGCGCAGGTCAGCTGGTTCCGCCACGCCACCATTGATGCACTGCCCTTGGGCGAGGGAT
AGGTTCCTGTGGCCACTGGCCGCACCCACCGCATGTGCGTCAAATCAAAGCGCCACAGAT
CGTTGAAGGTGGTGTCCGACGAGGATCCACCGCCGAATACGTACATGGAGTTGTCTTGCC
GCACAGCCGAATGAGCAAATCTTCCGGCAATAAAGGATAGTAGTGCTCCTGCCCCGCCAT
TGACTGTCTGCTGGGAAAACACCTCCCAGCGCAGTCGAAAGTCGATGAGGCCCTTCTCGA
GATTGTGTCTGGAACGACGCACAAGGTTGGCCGCTCGT
>GGB83NF01DFEPG rank=0039604 x=1288.0 y=2210.0 length=85
CCGCGCAGGTTCTGTGACGAGCGGTATGTTCGCCTGGATGACAGCGATTCCACCTATGGT
GCCTACAGGGCCGAGTGGCTAACCC
>GGB83NF01A9TT9 rank=0039606 x=404.0 y=3519.0 length=394
CCGCGCAGGTTCAACGCAGAGTACGCGGGGTCACCCGAAACCATACCAATAAGATGCACA
TCACACGCCTCGCCCTTCGCCAGATTTCGCGCCAAGTGCAGCTGCATCGCATGTACAGTG
CAGCGGCTCCGGCCGCCGCAGTCTCGGGTGCGGAAAACTGGTGCCTCCCGCGCCGGAAGG
AGCCGCCAAGCCACCCAATCCCAAACTGGACTCGATTGTCAACAACATTGCCGCGCTCAA
TCTCCTCGAGGTGGCCGAGCTGAGCACCCTGCTCAAACAGAAACTGAACCTGCCCGAGAC
CGCATTTGCCCCACAATTCGCCGCTGGGCCGGCACGTGCTGCTCCCGCCGAGGATGAGGA
GGAGGCAGCGCCCAAGAAGGTACTGGCCGCTCGT
>GGB83NF01BJPSW rank=0039608 x=517.0 y=1998.0 length=413
CCGCGCAGGTATCCACGGCAGCGGTTACTCGGACGAGGACAAGCGTGGGTACATCAAGCT
GGTTTTCAGAACATATTCATGGCCATGCAGTCAATGATCAAGGCCATGGATATGCTGAAG
ATTTCCTACGGCCAGGGAGAGCATAGTGAACTGGCCGATCTGGTGATGAGCATCGATTAT
GAGACCGTTACCACGTTCGAGGATCCATACTTGAATGCCATCAAAACGCTTTGGGACGAT
GCTGGCATCCAGGAGTGCTATGATCGTCGTAGGGAATATCAGCTGACTGATTCAGCCAAA
TATTATCTGAAGGATCTCGATCGTGTGGCTCAACCTGCATATTTACCCACTGAGCAAGAC
ATTTTAAGAGTTCGTGTGCCCACAACAGGGATAATTGAGTATTGGCCGCTCGT
>GGB83NF01CNJ4W rank=0039617 x=971.0 y=1310.0 length=378
CCGCGCAGGTAATTGGTATCAAGGATCCCAACTCGGCCTATGGCTATCTTCTGGATTTGC
TGGGCAAGACCATCGATAATCCCATTGTGGATTTGTATAGGAACGCTTCCCATACTACAA
CATTGTGGGTGATCCGGAGCGCAACACCGTGGTCTTCCGCAAAAGCGACACCGATGAATT
CTCCGTGGAGGAACTGGTTGCTCAATTGCTGGTCAAGGCCAAGCAGTTTCGCCCAGGAAT
CCGTACAGCAGCCAATAACCGAGTGCGTCCTAACCGTGCCCGGTTACTTTGGCCAAGCCG
AAAGGGAAGCTCTCCTGTCCGCCGCCCAGTTGGCCAAATCTTAAGGTACTCCAGCTAAAT
CAACGACTATGCGGCGGT
>GGB83NF01AQ7O7 rank=0039621 x=192.0 y=3369.0 length=46
CCGCGCAGGTCTCCATGTCGTGACTCTTAATGCATTCAGCACCCTT
>GGB83NF01A0QUR rank=0039622 x=301.5 y=1633.0 length=164
CCGCGCAGGTTTCCACTGGAGCTTCCCTCTAGGTAATTTCCGCTATCGTCTTCGCTGTGA
TAGTTGTCGTATATAAAGTCATCGTCTTGCCCTACGTCAATGAAATCTTTTGTGTTAAAC
TTTACATCCATTTGAGGGGCACATGCGTTTGAAGAACCCCTTCC
>GGB83NF01BZPPN rank=0039624 x=699.0 y=2905.5 length=55
CCGCGCAGGTCGCCGTTTGCAAGTCGCAAATGCCCGATCCCAAGATGCCGCTCGT
>GGB83NF01EBW9H rank=0039627 x=1658.5 y=3731.0 length=163
CCGCGCAGGTGAAGGATGCTGAATTGAGAACGAAGACTGCGCCGGAGGTTGAAGAACTGC
GGCAGGCCAGCGAGGCAGATCTCCAGCCAGGAACTATTGAGTACGAACGCCATCGACTTA
CGCGTGCGCAGGCCGACGCACAGGAACTGAAGTGGCCGCTCGT
>GGB83NF01A0LQE rank=0039634 x=299.0 y=3188.0 length=396
CCGCGCAGGTGCTGCAACAACATGAAGAGCTGAAGAAAAGACGAGGCGGAAATTCAAAGG
AATCTTGTCGCACCGATTTGGCCAATCTACAGCTGCAAATCGATGACCTGGAATCATTTA
GTGCCCAAGACGCGGAAGCACAAGCCGCAGCATTGGCCGGTGAGGAGCAACGTCTGAAGG
AGCTGCGCCTGCAGTTGGCCAAGAGAAATCGCGGAATTGTGGCCATCGAACGAAAACTTG
ATGCCATTTCCTGATCGCACAGAGCTGGCCCCAATACCAGAGACGTTTCCACGAACTGCA
CAACGAGATGAGCGGCAAGCATCTGGAAACCAAGCAATATTACACCCTGTACAACACACT
CAACGACAAAAAGCGCTACATGGAAAAGGAACTAGG
>GGB83NF01DR6WS rank=0039639 x=1434.0 y=618.0 length=56
CCGCGCAGGTTAGCAGTGGTATCAACGTCAGAGTCGCAGTCGGTACTTTTCTTTTC
>GGB83NF01BBK1D rank=0039647 x=424.0 y=3503.5 length=109
CCGCGCAGGTATTCAACATAAAGAACGAACAGACCGAGGGTAGACCACTTTACCTGGATG
CCCAGGCCACCACTCCAATGGACCCACGTGTATTGGACGCTATGCTCCC
>GGB83NF01E0AMP rank=0039649 x=1936.0 y=2111.0 length=251
CCGCGCAGGTCGCCTGCGCCGCAGATTACGAGGCGAAGGTCAAAGTCAAGTCGATCGCTT
CGATCTGCTGCTGCTTGGCATGGGACCCATGGCCACACCTGCTCCCTCTTTCCCGAGCAG
CCAGCCACCCCTGCAGGAGACCAAGCGCCTGGTTATCCCCACTCCGGAACTCGCCCAAGC
CGCCTCCCGAGCGGATCACTTTCACCCTGCCGCTGATCAATAAGGGCACGGAATGTCGCC
TTCGTGGTTAC
>GGB83NF01AVX8L rank=0039650 x=246.0 y=3203.0 length=427
CCGCGCAGGTTTCGTTTCGCTTTGGCTGTTTGCTTGACGCATAATCATTTGCTTGGTGCT
TTTGACAAGTGGATTATGGCTATAGCCTGCAGGTTGCGGCCGGACCCAAACCTGATTGAT
TGATTTATCGTTTGCATTTGCGCACGGCCTGGTTCTTGGTTCTGCATCTTGATTTCTTGG
TTCTGATCTTGTCTGCCTGGTCTGACACACACATGCTACTGATTGCCTGCCTGTGAATGT
GCTTGTCCCTCTGCATCTGCCTGCCTAGACTGCCTGTTTGTCGTCTAGCTTGAACTGACA
CACTCTCTCTCTCTATGTGTGTTTACCTTGTCTAGTAACGTCTATTGCCGCCTCCCATAT
TTCCACCCTGGCCACCACCTCCGGTGTTGTAGTTCCCGCGTACTCTGCGTTGATACTGGC
CGCTCGT
>GGB83NF01COZVV rank=0039651 x=987.5 y=2841.0 length=130
CCGCGCAGGTGAACCACCAGGCTATATCTGCCACTCATTGTTGTGAGTGTGGCGATCCGA
TAGGTGAACGAAGACGCCTGGTCGTTCAGGGTTGTCGGACTTGTGCAAGTTGCCAGGAGT
GGCCGCTCGT
>GGB83NF01APR0Q rank=0039656 x=176.0 y=1928.0 length=52
CCGCGCAGGTGCCAAGCAGACCATGTACTACTGCGAGGTGACCGATGCGGAC
>GGB83NF01ALHSA rank=0039668 x=127.5 y=2744.5 length=313
CCGCGCAGGTATGATGGCCAATGGGCGATCAGGTCCAGCATCCAGGCCGACAGCGGCGAA
AGCGTCGAAACGCCTAGTGAGATCCTTGAGAATGCGAATGAGCACCTTTATCGAGGAGTG
GTGGGCATTTTCCTCAACCAGCGCGTGTGCCGAATGGCAGCCAGATGGCTCTGCATCAGT
TTGTGATCCAAATGGATCTCAGGCTCCAGCTTGCGAAGATTCTGCGGCAAGGTGGCGATC
AGAATGCGCACCTTGGCATGCACGTTGGCGATGTCGAAGCCCCGCTCATGGAGTCTGTAC
GGTGTGCTGATCG
>GGB83NF01D2B2K rank=0039672 x=1549.0 y=2826.0 length=44
CCGCGCAGGTCAGCAGAGCTCCGCTGCAAGGCACACAGGAGTAG
>GGB83NF01ELC8C rank=0039677 x=1766.0 y=1962.5 length=52
CCGCGCAGGTCGTACTGCCGCGCTGACGTGGAATCTATCGCTGATCATCACG
>GGB83NF01D0TE2 rank=0039681 x=1532.0 y=1628.0 length=105
CCGCGCAGGTCTACTGCATGGCGTGTCTTGGATGGATGTAGTGGGATCCGGAGTTGTTGT
CCTCCCGGTAAATGGCGGTCATCAGGAGCAGCAGTGGCCGCTCGT
>GGB83NF01A63K6 rank=0039686 x=373.5 y=3160.0 length=92
CCGCGCAGGTATTGTTGACCAGGTCGCCGACGAACTAAATCGAGCTGCACATGCGCGTTT
CGCGATGTCATTGGTGAATGCAACGCCATGCT
>GGB83NF01BRUHM rank=0039696 x=610.0 y=392.0 length=147
CCGCGCAGGTGAGCGGAGATAATCGCGGTGACTCTGCTCATACATCAATCTCTCTGACCG
TTCCGCCCGCTTCTTTGAATTTTGCAATCAGGCTGTCAGCCTTATGCTCGAACTGACCAT
AACCAGCGCCCGGCAGTGGCCGCTCGT
>GGB83NF01DHZQR rank=0039704 x=1317.0 y=4001.0 length=57
CCGCGCAGGTTGCAGAAGCACAACAATGGAGGACTACTGGTGACAGCAGCGACCCGG
>GGB83NF01AR88S rank=0039706 x=204.0 y=2874.5 length=412
CCGCGCAGGTAGTGGTATCAACGCAGAGTACGCGGGAAGCAGTGGTATCAACGCAGAGTA
CGCGGGAAGTACGAAAAACTTTAAAGTCTGCGAACGCACGGACGCTCCGCTGTCGACGGA
AATACGCATCGCAACGCGAAGGGCGGATGAGTGCTGCGCGAGTTTAATGGAAAGTTTAGC
AATCCGAGTCGCCCGACATTCGAGTGGTCAGCCTCCGCTTTGACGCACTGCCTCTGCAGG
CCGCCACAGGACAACCGACGCAGTTTTCCGCGAGGGAAATGCAACTCCACCTAATGCGAC
CGCAGAGTCACGCGTGTGAGGAGCACGAAAAGTGAAAAGCAGAAGATAGAGCAGAACAAC
AAAAAGAAAAGTAACCGACTGCGACTCTGCGTTGATACCACTGGCCGCTCGT
>GGB83NF01EEO6I rank=0039708 x=1690.5 y=2152.0 length=54
CCGCGCAGGTATTTATATGTCTATTTAATACCTTCCCTCTCTCCCACCAAACAA
>GGB83NF01BUFM2 rank=0039713 x=639.0 y=2332.0 length=130
CCGCGCAGGTGTATGGCCATCGATGGTCTGAAGAAGTTCAGGAAGCGGTGATGCTGATAG
AAGCCGGACTGAGTACCTACGAGAAAGAGTGCGCAAAACGCGGTGACGACTATCAGGAAA
TTTTTGCCCA
>GGB83NF01ANFUI rank=0039716 x=149.0 y=3432.0 length=323
CCGCGCAGGTACTTAGAGCTTATGGTGGTGCGCTTGCCGCGTTACCTGGAAAGCAGAAGC
GCGAGAAGGCGGTGGCCAAGCAGCTTGCGGAATCGCTGGATCCCGACTGTCCGCGTGGCC
ATGTGTTGCTCAGCGATCAGGACCGACTGACGCACCTCACTAATGCTAAGAAACGCTACG
AACAGCTGGTTAATGAACTGAACCACATGCCCATGACTGCACAGACGTTGAGGGTGCGCA
ACCGCAAGGCGGAGATCGACAAGGAGCTGACCACCGTGGAGGAGGACATCCGCATATACT
CCAAGGCAAAGGTGGCCGCTCGT
>GGB83NF01AL9CB rank=0039722 x=136.5 y=1593.0 length=63
CCGCGCAGGTCGACACGCGCTCAGTACCCACCATGTGATTAAATAGTCGGGCTGAGAGAA
AAC
>GGB83NF01B5ASR rank=0039726 x=763.5 y=1369.0 length=405
[truncated: 2,751,669 more chars]
