# Supplementary material for: ESTclean: a cleaning tool for next-gen transcriptome shotgun sequencing
Source: BMC Bioinformatics. 2012 Sep 26;13:247. doi: 10.1186/1471-2105-13-247 (PMC3630001; doi:10.1186/1471-2105-13-247)
Supplement: Additional file 5 — Distribution of 6-mers in over-trimmed sequences. [file 1471-2105-13-247-S5.zip › sample/sample.pl]

#!/usr/bin/perl -w

use File::Copy;
use Getopt::Long qw(:config no_ignore_case);
use File::Basename;

$ENV{PATH} = /Users/jechoi/local/estclean/bin:$ENV{PATH}";

my ($seqFile, $qualFile, $outDir, $helpFlag, $oriQualFile, $inSeqFn, $fileHead, $str, $sffFile, $summary, $blastSeqFile);
GetOptions(
	"h|?|help"		=> \$helpFlag,	
	"summary"		=> \$summary,	
	"read=s"	=> \$seqFile,		## sequence file
	"quality=s"		=> \$qualFile,		## quality file
	"s|sff=s"		=> \$sffFile,		## sff file
	"output=s"		=> \$outDir,		## output dir
) || help();

if($helpFlag || !defined $seqFile){ help();}
sub help{
  print "Usage : $0 -r read_sequence_file  [-q quality_file]  [-o out_directory]  [-summary (summarize only)]\n\n";
  exit -1;
}

$oriQualFile = $qualFile;
if(!defined $qualFile)
{
	my $temp = $seqFile;
	$temp =~ s/\.(seq|fna|fa|fasta)$//;
	$oriQualFile = $qualFile = "$temp.qual" if -e "$temp.qual";
}
elsif (! -e $qualFile){
	print STDERR "$qualFile does not exist.\n";
	$oriQualFile = $qualFile = undef; 
}

(-e "$seqFile") || die "Error : Not found read_file file: $seqFile\n";
$blastSeqFile = $inSeqFn = $seqFile; 

if(!defined $outDir){
	$outDir = dirname($seqFile);
}
else{
	mkdir($outDir);
}
$fileHead = basename($seqFile);
$fileHead = "$outDir/$fileHead";

my $cmd;

if(defined $summary) { summarize(); exit 0;}

if(!defined $sffFile)
{
	my $temp = $seqFile;
	$temp =~ s/\.(seq|fna|fa|fasta)$//;
	$sffFile = "$temp.sff" if -e "$temp.sff";
}


print "[Trimming barcodes]\n";
!system("perl \"/Users/jechoi/local/estclean/bin/barcode.pl\" -c 2 -s 30 -b \"/Users/jechoi/local/estclean/db/test.barcode\" \"$inSeqFn\" \"$fileHead.barcode.fna\"") || die "\n";

if(defined $qualFile){
	!system("perl \"/Users/jechoi/local/estclean/bin/adjustQualityFile.pl\" -n -s \"$fileHead.barcode.fna\" -i \"$qualFile\"") || die "\n";
	$qualFile = "$fileHead.barcode.qual";
}

!system("perl \"/Users/jechoi/local/estclean/bin/extractDiscarded.pl\" -r barcode_trim -s \"$inSeqFn\" -t \"$fileHead.barcode.fna\" -o \"$fileHead.discarded.fna\"") || die "\n";

$blastSeqFile = $inSeqFn = "$fileHead.barcode.fna";


print "\n[BLAST search(Reads vs Adaptors)]\n";
!system("\"/Users/jechoi/local/software/blast-2.2.25/bin/blastall\" -p blastn -m 8 -W 5 -F F -e 10 -a 4 -r 1 -q -3 -G 2 -E 2 -Y 10000 -d \"/Users/jechoi/local/estclean/db/test\" -i \"$inSeqFn\" -o \"$fileHead.primer.blast\"") || die "\n";
unlink("error.log");


print "\n[Trimming sequencing adaptors]\n";
!system("perl \"/Users/jechoi/local/estclean/bin/3end.pl\" -s 5 -e 10 -p \"/Users/jechoi/local/estclean/db/test\" \"$inSeqFn\" -b \"$fileHead.primer.blast\" \"$fileHead.3end.fna\"") || die "\n";

if(defined $qualFile){
	!system("perl \"/Users/jechoi/local/estclean/bin/adjustQualityFile.pl\" -s \"$fileHead.3end.fna\" -i \"" . "$qualFile\"") || die "\n";
	$qualFile = "$fileHead.3end.qual";
}

!system("perl \"/Users/jechoi/local/estclean/bin/extractDiscarded.pl\" -r 3end_trim -a -s \"$inSeqFn\" -t \"$fileHead.3end.fna\" -o \"$fileHead.discarded.fna\"") || die "\n";

$inSeqFn = "$fileHead.3end.fna";


print "\n[Trimming amplification primers]\n";
!system("perl \"/Users/jechoi/local/estclean/bin/primerCheck.pl\" -pi 90 -frac 80 -rend 10 -pend 10 -at 5 -3 \"/Users/jechoi/local/estclean/db/test\" -s \"$blastSeqFile\" -p \"/Users/jechoi/local/estclean/db/test\" \"$fileHead.primer.blast\" \"$fileHead.primer.blast\"") || die "\n";

!system("perl \"/Users/jechoi/local/estclean/bin/primerMatchInfo.pl\" \"$fileHead.primer.blast.encode\" \"$fileHead.primer.blast.encode.stat\"") || die "\n";

!system("perl \"/Users/jechoi/local/estclean/bin/primerRemovedSeq.pl\" -best -s 30 -e \"$fileHead.primer.blast.encode.stat\" \"$inSeqFn\" \"$fileHead.primer.encode.fna\"") || die "\n";

if(defined $qualFile){
	!system("perl \"/Users/jechoi/local/estclean/bin/adjustQualityFile.pl\" -s \"$fileHead.primer.encode.fna\" -i \"" . "$qualFile\"") || die "\n";
	$qualFile = "$fileHead.primer.encode.qual";
}

!system("perl \"/Users/jechoi/local/estclean/bin/extractDiscarded.pl\" -r primer_trim -a -s \"$inSeqFn\" -t \"$fileHead.primer.encode.fna\" -o \"$fileHead.discarded.fna\"") || die "\n";

$inSeqFn = "$fileHead.primer.encode.fna";


print "\n[Trimming poly A/Ts]\n";
!system("perl \"/Users/jechoi/local/estclean/bin/polyat.pl\" -s 30 -l 10 -e 10 -p 0.8 \"$inSeqFn\" \"$fileHead.poly.encode.fna\"") || die "\n";

if(defined $qualFile){
	!system("perl \"/Users/jechoi/local/estclean/bin/adjustQualityFile.pl\" -s \"$fileHead.poly.encode.fna\" -i \"" . "$qualFile\"") || die "\n";
	$qualFile = "$fileHead.poly.encode.qual";
}

!system("perl \"/Users/jechoi/local/estclean/bin/extractDiscarded.pl\" -r polyA_trim -a -s \"$inSeqFn\" -t \"$fileHead.poly.encode.fna\" -o \"$fileHead.discarded.fna\"") || die "\n";

$inSeqFn = "$fileHead.poly.encode.fna";


print "\n[Removing vector readers]\n";
!system("\"/Users/jechoi/local/software/blast-2.2.25/bin/blastall\" -p blastn -q -5 -G 3 -E 3 -F \"m D\" -e 700 -Y 1.75e12 -d \"/Users/jechoi/local/estclean/db/UniVec\" -i \"$inSeqFn\" -o \"$fileHead.vecscreen.blast\"") || die "\n";
unlink("error.log");

!system("perl \"/Users/jechoi/local/estclean/bin/vecScreen.pl\" -m strong -b \"$fileHead.vecscreen.blast\" -i \"$inSeqFn\" -o \"$fileHead.vector.removed.fna\"") || die "\n";

if(defined $qualFile){
	!system("perl \"/Users/jechoi/local/estclean/bin/adjustQualityFile.pl\" -s \"$fileHead.vector.removed.fna\" -i \"" . "$qualFile\"") || die "\n";
	$qualFile = "$fileHead.vector.removed.qual";
}

!system("perl \"/Users/jechoi/local/estclean/bin/extractDiscarded.pl\" -r vecscreen -a -s \"$inSeqFn\" -t \"$fileHead.vector.removed.fna\" -o \"$fileHead.discarded.fna\"") || die "\n";

$inSeqFn = "$fileHead.vector.removed.fna";


print "\n[Trimming low qualities]\n";
my $isQualTrim = 0;
if(defined $qualFile && -e $qualFile) {
	!system("perl \"/Users/jechoi/local/estclean/bin/trimQuality.pl\" -5 -3 -c 10 -wcutoff 10 -win 10 -size 30 -s \"$inSeqFn\" \"$qualFile\" \"$fileHead.quality_trim.qual\"") || die "\n";

	!system("perl \"/Users/jechoi/local/estclean/bin/extractDiscarded.pl\" -r quality_trim -a -s \"$inSeqFn\" -t \"$fileHead.quality_trim.fna\" -o \"$fileHead.discarded.fna\"") || die "\n";

	$isQualTrim = 1;
	$qualFile = "$fileHead.quality_trim.qual";
	$inSeqFn = "$fileHead.quality_trim.fna";
}


copy("$inSeqFn", "$fileHead.final.fna");
$inSeqFn = "$fileHead.final.fna";
if(defined $qualFile){ 
	copy("$qualFile", "$fileHead.final.qual"); 
	$qualFile = "$fileHead.final.qual";
}

print "\n\nThe final results are saved to the '$fileHead.final*.fna'.\n\n";

if(defined $sffFile){
	print "\n[Processing SFF file]\n";
	opendir(DIR, "$outDir") || die "error $outDir : $!
";
	while($_ = readdir(DIR)){
		if(/\.final\.([\w_-]+).fna$/ || /\.final\.fna$/){
			my $temp = $_;
			$temp =~ s/\.fna$/.sff/;
			system("perl \"/Users/jechoi/local/estclean/bin/trimSff.pl\" -s \"$outDir/$_\" -i \"$sffFile\" -o \"$outDir/$temp\"");
		}
	}
	closedir(DIR);
}

summarize();

sub summarize {
	print "\n[Making a summary file]\n";
	use Cwd 'abs_path';
	my $oriSeqFile = abs_path($seqFile);
	$oriQualFile = abs_path($oriQualFile) if(defined $oriQualFile && -e $oriQualFile);
	my $projectFn = basename($seqFile);
	$projectFn = $outDir . "/clean.$projectFn.project";
	open(OUT, "> $projectFn") || die "Could not write in '$outDir'. : $! \n";
	print OUT "### CleanReads 1.0 Version\n";
	print OUT "sequence : $oriSeqFile\n";
	print OUT "quality : ". (defined $oriQualFile?$oriQualFile:'') ."\n";
	print OUT "protocol : test\n";
	print OUT "template : null\n\n";
	close(OUT);


	system("perl \"/Users/jechoi/local/estclean/bin/writeProject.pl\" -p C,1,2,3,4,5,6,7 -kl 10 -ko 10 -s \"$seqFile\" ". (defined $oriQualFile? "-q \"$oriQualFile\" ":"") ."-o \"$projectFn\"");
}
