# Supplementary material for: ESTclean: a cleaning tool for next-gen transcriptome shotgun sequencing
Source: BMC Bioinformatics. 2012 Sep 26;13:247. doi: 10.1186/1471-2105-13-247 (PMC3630001; doi:10.1186/1471-2105-13-247)
Supplement: Additional file 5 — Distribution of 6-mers in over-trimmed sequences. [file 1471-2105-13-247-S5.zip › sample/sample.qual]

>GGB83NF01B6FJC rank=0000344 x=776.0 y=918.0 length=51
30 30 30 40 40 35 30 26 26 26 35 39 40 38 30 30 30 38 40 40 40 40 40 40 40 40 40 40 40 40 40 40 40 40 40 40 40 40 40 40 40 40 40 40 40 40 40 40 40 40 40 
>GGB83NF01EN8AE rank=0002520 x=1799.0 y=356.0 length=48
19 19 19 28 30 27 27 19 19 15 15 15 16 19 29 32 30 30 30 30 28 29 30 30 30 27 27 19 19 19 19 19 19 29 27 19 19 18 21 21 23 23 28 24 27 19 13 15 
>GGB83NF01ALOII rank=0002657 x=129.0 y=3272.0 length=43
16 16 16 19 30 27 19 19 19 17 17 19 24 24 23 21 21 23 23 23 24 29 23 24 23 27 32 32 33 33 30 30 30 29 27 22 22 21 21 20 20 14 14 
>GGB83NF01D0D52 rank=0002767 x=1527.0 y=2344.0 length=45
35 35 35 37 37 37 32 31 31 32 37 40 40 40 39 39 38 38 38 36 27 27 25 31 30 30 30 30 32 32 25 25 25 35 35 33 32 32 30 30 28 27 23 16 16 
>GGB83NF01CHD3R rank=0003023 x=901.5 y=277.0 length=47
30 30 30 40 40 40 39 30 30 30 24 24 26 26 27 40 40 40 40 40 40 40 40 40 40 40 39 38 26 26 26 22 22 22 34 36 39 39 32 27 15 15 15 27 32 27 27 
>GGB83NF01DZF1K rank=0003416 x=1516.0 y=3174.0 length=113
30 30 30 37 37 35 25 25 25 25 32 37 37 35 35 35 35 35 37 37 25 25 23 23 36 34 37 37 35 35 35 35 35 35 33 33 35 33 33 28 27 19 19 19 19 27 29 23 23 23 23 28 29 30 27 27 23 23 24 23
30 30 31 29 27 27 27 27 28 28 30 32 31 29 30 30 28 28 27 27 19 19 19 17 17 17 21 21 23 23 27 21 24 23 23 24 28 33 24 25 24 27 29 30 27 27 23 17 17 16 13 11 11 
>GGB83NF01BTLJA rank=0003446 x=630.5 y=180.0 length=55
37 37 37 37 35 30 30 30 35 33 28 28 28 32 23 24 25 25 28 28 28 28 28 32 33 33 33 35 35 35 25 27 27 37 37 35 35 35 30 31 31 33 33 27 27 24 22 22 26 27 13 13 14 14 14 
>GGB83NF01AOSN0 rank=0004968 x=165.0 y=1166.0 length=44
28 28 28 37 37 37 27 25 25 25 31 32 32 30 19 17 17 18 17 23 22 25 13 13 13 13 21 25 24 22 17 19 19 19 27 29 32 32 31 31 31 31 19 19 
>GGB83NF01A5KIG rank=0005511 x=356.5 y=1414.5 length=47
21 21 21 30 36 27 22 20 20 22 17 17 18 18 17 33 39 36 39 36 36 36 36 38 38 40 31 24 22 22 22 24 28 26 35 35 38 36 36 36 31 31 33 35 30 31 22 
>GGB83NF01DN8UO rank=0005788 x=1389.0 y=830.0 length=76
24 25 25 37 40 37 33 33 31 36 40 40 40 40 40 37 28 26 26 30 35 35 35 32 27 14 14 14 14 27 24 27 30 27 27 23 23 28 30 36 36 21 21 20 21 22 29 32 36 35 29 27 16 16 16 24 32 33 35 30
30 32 25 25 26 26 26 29 27 27 28 30 30 32 27 21 
>GGB83NF01AEF6W rank=0006684 x=47.0 y=1766.5 length=92
27 25 25 35 35 32 25 25 20 19 19 19 19 23 24 23 24 23 32 27 27 27 31 33 33 32 32 32 35 35 30 25 27 27 37 37 38 38 37 37 36 34 34 30 30 30 35 35 33 28 28 28 32 30 23 23 19 20 20 20
24 25 25 25 33 33 35 35 37 37 37 37 37 37 37 37 37 37 37 37 37 30 28 27 29 28 29 23 23 21 19 19 
>GGB83NF01CSXK6 rank=0006853 x=1032.0 y=2168.0 length=47
37 37 37 37 37 37 36 26 26 26 37 40 40 40 40 40 38 38 39 39 37 28 28 28 33 37 37 37 38 35 35 35 35 35 35 32 32 28 28 27 27 30 28 30 21 17 17 
>GGB83NF01CHJWK rank=0007579 x=902.0 y=3698.0 length=46
25 23 23 29 30 28 19 19 19 19 14 14 13 13 14 19 30 28 27 17 17 19 27 24 25 25 31 28 28 28 28 33 33 33 33 33 27 27 27 27 28 27 27 32 19 16 
>GGB83NF01CK86H rank=0007606 x=945.5 y=295.0 length=61
28 28 28 37 37 37 28 23 21 20 32 32 32 30 28 21 21 13 13 15 13 14 13 13 14 17 24 27 25 22 23 21 28 30 28 28 28 27 21 22 19 19 13 13 13 13 14 25 19 16 16 20 20 20 20 25 21 22 21 21
19 
>GGB83NF01A6HQH rank=0007757 x=366.5 y=3511.0 length=50
20 20 19 29 32 30 19 19 19 19 19 19 19 23 23 24 29 30 30 31 30 27 25 18 21 21 32 33 33 33 33 33 33 33 33 32 25 25 25 32 30 30 30 17 17 17 28 17 13 13 
>GGB83NF01BG5I4 rank=0008105 x=488.0 y=1198.0 length=52
40 40 40 40 40 40 38 26 26 26 34 40 40 40 40 40 40 40 40 35 34 33 40 40 40 39 40 37 35 35 24 25 24 24 36 33 33 33 33 40 40 36 34 34 35 33 33 35 38 36 32 36 
>GGB83NF01EL754 rank=0008341 x=1776.0 y=1098.5 length=41
33 33 32 35 34 37 33 19 19 19 19 21 24 25 25 32 40 40 40 40 40 40 40 40 40 40 40 40 30 25 25 19 17 17 14 34 34 40 40 32 25 
>GGB83NF01EEBVK rank=0008528 x=1686.5 y=1294.0 length=66
20 20 18 33 36 38 27 27 22 21 20 20 22 22 35 36 35 22 21 22 31 31 40 40 40 40 36 36 36 40 40 40 39 33 26 24 24 36 36 35 35 38 38 38 38 37 36 36 35 35 39 39 38 38 36 36 36 36 30 26
21 22 17 22 26 30 
>GGB83NF01AS1TS rank=0008618 x=213.0 y=3054.0 length=112
28 28 28 37 37 37 36 31 31 32 37 39 39 39 39 39 38 38 37 33 31 31 31 36 35 35 36 36 37 35 35 37 38 39 37 37 37 28 31 31 33 37 40 39 39 39 39 39 37 37 37 37 37 37 37 37 35 32 32 32
32 32 32 27 24 19 19 19 23 30 28 22 17 16 16 16 20 16 16 11 11 11 11 11 16 20 22 20 22 23 25 21 21 21 27 27 23 23 23 23 21 27 25 22 22 28 22 17 11 11 11 12 
>GGB83NF01AKYQZ rank=0008900 x=121.0 y=2649.5 length=65
38 38 38 40 40 38 29 29 29 29 38 40 40 40 40 40 38 38 38 38 40 40 40 40 40 40 40 40 40 40 40 40 39 40 32 32 30 32 31 27 32 32 34 14 14 14 14 14 14 24 18 18 25 25 30 19 19 20 22 33
36 39 38 39 38 
>GGB83NF01C3MEM rank=0008935 x=1154.0 y=1180.0 length=75
34 34 34 40 40 40 34 21 21 21 21 25 36 40 40 40 40 40 40 40 40 40 38 38 38 40 40 40 40 40 40 40 40 40 40 40 40 30 30 30 40 40 40 40 40 36 34 34 36 36 40 38 40 40 40 40 40 39 38 40
40 38 36 36 36 36 36 34 34 31 23 17 14 14 17 
>GGB83NF01A7FRI rank=0008991 x=377.0 y=2556.0 length=53
38 38 38 40 40 40 30 30 30 30 40 36 25 25 20 20 20 27 40 40 40 40 40 40 40 40 40 40 40 40 40 40 40 40 40 40 40 40 40 40 40 40 40 40 40 40 36 36 32 32 31 17 17 
>GGB83NF01B5QJT rank=0009368 x=768.0 y=1303.0 length=116
27 27 25 35 35 30 27 25 25 25 20 21 21 25 32 33 33 33 31 30 31 38 37 23 23 21 35 35 35 37 37 37 31 21 21 21 36 37 37 37 37 38 38 38 37 39 39 39 26 26 26 37 37 37 37 37 37 35 35 35
37 37 35 32 32 21 21 21 28 32 30 29 31 30 30 29 29 27 24 19 19 19 17 17 14 19 17 19 18 22 22 22 22 25 25 25 25 22 18 16 16 12 11 11 12 12 16 16 22 22 22 16 16 17 16 18 
>GGB83NF01C05SC rank=0009627 x=1126.0 y=1018.0 length=44
37 37 37 37 37 37 36 26 26 26 37 40 40 39 39 39 39 39 39 40 39 39 31 31 28 37 37 37 37 37 37 37 37 37 37 37 36 34 34 37 35 35 35 32 
>GGB83NF01D6GR5 rank=0009903 x=1596.0 y=3043.0 length=86
35 35 35 35 35 30 21 20 20 20 25 33 32 25 25 24 30 32 33 35 35 35 32 32 32 32 35 35 35 35 35 35 35 30 30 31 32 32 35 35 32 32 32 32 33 33 33 33 33 33 29 29 26 26 26 27 27 19 19 19
22 21 21 21 19 12 13 15 17 19 19 19 23 28 24 24 21 23 23 23 19 27 19 19 19 19 
>GGB83NF01D71VM rank=0010282 x=1614.5 y=3312.0 length=68
37 37 37 37 37 37 35 35 35 37 37 37 37 37 37 37 36 34 34 34 36 37 37 37 37 37 37 35 35 35 35 35 35 33 33 27 27 26 26 26 27 24 19 19 0  22 21 21 23 19 19 17 17 17 24 24 23 30 27 27
21 17 17 18 22 29 15 15 
>GGB83NF01EJFHK rank=0010500 x=1744.0 y=1686.0 length=80
31 31 31 37 37 37 37 35 35 35 37 37 33 30 30 35 33 33 28 28 30 25 24 20 20 20 24 30 32 32 32 31 27 24 23 23 27 27 23 23 23 19 18 18 19 19 19 27 32 32 32 33 33 35 37 37 37 37 37 37
37 37 37 37 37 37 37 37 37 37 37 35 33 32 30 28 28 28 22 17 
>GGB83NF01DPAXD rank=0010514 x=1401.0 y=1023.0 length=61
40 40 40 40 40 40 39 30 30 30 40 40 40 40 40 40 40 40 39 30 30 30 21 21 21 21 21 21 37 40 40 40 40 40 40 40 30 21 21 21 20 26 34 40 40 40 40 40 34 34 34 34 40 40 37 37 34 26 17 17
17 
>GGB83NF01AHCD0 rank=0010572 x=80.5 y=1638.0 length=219
37 37 35 35 35 37 37 32 25 25 16 16 16 16 29 29 28 21 22 22 25 21 23 23 23 24 22 21 21 22 21 21 27 24 24 15 15 15 24 24 29 32 32 32 32 28 25 27 31 33 39 39 37 37 37 37 37 37 37 37
37 37 37 37 37 37 37 37 37 37 37 37 37 37 37 37 37 37 37 37 37 37 37 37 35 35 35 35 35 35 35 33 18 18 18 25 25 32 35 37 37 37 37 37 37 37 37 37 37 37 37 37 37 37 37 37 37 37 37 37
37 37 37 37 37 37 35 35 35 32 30 30 25 25 25 31 29 30 30 30 26 27 21 17 17 13 11 11 18 17 22 11 11 11 18 13 18 12 12 12 17 16 22 27 21 21 21 24 24 23 27 27 28 27 24 24 18 17 17 19
18 18 19 24 27 23 24 24 24 23 30 27 22 21 21 22 23 25 24 17 17 11 11 11 18 18 18 16 16 17 20 20 20 16 18 18 18 16 16 
>GGB83NF01BV6AB rank=0010601 x=659.0 y=1601.0 length=98
31 31 31 38 38 31 21 21 21 21 30 33 21 21 21 21 30 38 33 27 27 27 35 38 39 39 40 40 38 36 36 38 39 40 40 40 39 39 39 39 39 39 38 33 33 33 33 36 39 39 39 39 38 27 27 27 27 27 38 38
38 30 26 26 26 26 30 21 21 21 31 29 29 31 31 33 34 35 35 35 36 36 35 30 19 19 19 26 26 29 29 30 30 29 29 30 21 19 
>GGB83NF01BQ7VU rank=0010879 x=602.0 y=3864.0 length=47
37 37 37 37 37 37 30 30 28 32 28 28 27 27 27 27 24 23 23 24 23 23 24 19 19 19 19 23 23 29 30 27 19 19 19 27 23 23 23 24 21 26 24 24 22 17 14 
>GGB83NF01C6D6O rank=0010901 x=1185.0 y=3518.0 length=88
15 15 15 23 30 23 19 19 19 19 18 19 21 22 22 22 22 22 16 17 17 17 19 17 27 21 17 18 19 18 22 22 24 24 25 21 21 21 21 27 24 15 15 15 23 27 27 27 29 30 29 28 23 19 19 19 19 27 30 30
24 19 19 19 19 27 24 24 23 23 27 27 29 28 29 30 27 24 23 24 23 28 23 23 24 21 21 21 
>GGB83NF01C0GH2 rank=0010909 x=1118.0 y=1016.0 length=50
37 37 37 37 37 37 37 37 37 37 37 40 40 40 40 40 40 38 38 35 32 32 32 28 25 25 18 18 18 28 24 24 28 33 35 35 35 38 39 37 37 37 39 39 39 39 39 39 39 25 
>GGB83NF01CVQG6 rank=0011019 x=1064.0 y=1848.0 length=57
40 40 40 40 40 30 30 29 29 40 40 39 39 28 24 22 22 23 23 37 38 38 34 32 32 34 40 40 40 40 40 40 40 40 40 35 35 35 40 40 40 40 40 40 40 40 40 39 40 39 37 35 25 23 0  24 24 
>GGB83NF01DCT9K rank=0011142 x=1259.0 y=1190.0 length=61
38 38 38 40 40 40 34 21 21 21 34 40 40 36 34 34 34 34 40 40 40 40 40 40 40 36 36 36 36 40 36 25 25 23 32 36 32 31 28 31 36 40 23 23 23 23 26 32 40 36 36 36 36 30 30 30 38 38 40 40
40 
>GGB83NF01AK72L rank=0011327 x=124.0 y=2443.5 length=64
32 32 32 33 33 35 32 21 18 18 18 24 24 28 28 32 32 32 32 36 37 37 37 40 40 40 40 40 40 40 40 40 40 40 40 40 40 40 40 40 39 37 37 37 39 38 27 25 25 24 23 24 27 32 32 29 22 13 13 13
13 26 20 20 
>GGB83NF01D5VP6 rank=0011328 x=1590.0 y=332.5 length=43
26 26 26 37 37 37 36 30 30 30 36 40 40 40 40 40 40 40 40 40 40 40 40 40 40 39 39 39 40 39 38 38 37 27 25 25 25 30 27 27 27 24 28 
>GGB83NF01C2NK5 rank=0011377 x=1143.5 y=1111.0 length=54
30 30 30 40 40 37 29 25 25 25 38 39 29 29 29 38 40 40 40 40 40 36 38 39 36 29 24 16 16 16 16 21 21 27 30 39 34 31 29 32 35 35 35 40 40 32 32 32 32 35 35 35 29 29 
>GGB83NF01CSZSR rank=0011569 x=1033.0 y=937.0 length=151
35 35 35 37 37 37 35 28 28 28 28 30 30 40 40 40 39 39 39 39 39 39 39 39 31 26 26 26 33 37 39 37 37 37 39 38 39 39 38 37 35 35 33 35 32 32 21 20 20 20 18 18 24 29 30 30 30 28 24 16
16 18 20 32 35 33 35 35 35 35 35 37 37 37 37 37 37 37 37 30 30 30 28 33 33 35 35 30 18 18 18 20 25 35 35 35 35 37 37 37 35 35 35 37 37 37 37 37 37 37 37 37 37 37 37 35 35 32 32 32
35 32 32 21 21 21 25 29 37 37 37 37 37 37 37 37 37 37 35 35 33 32 29 30 23 24 17 17 17 18 19 
>GGB83NF01D1757 rank=0011654 x=1548.5 y=1869.0 length=49
27 27 27 37 35 35 28 19 19 19 31 27 27 23 23 16 16 16 16 29 32 30 28 28 30 30 33 25 25 25 25 28 27 32 32 32 29 29 29 19 19 19 21 22 13 12 14 16 16 
>GGB83NF01AS2PB rank=0011764 x=214.5 y=93.0 length=52
40 40 40 40 40 40 40 26 26 26 37 40 40 40 40 40 35 35 35 28 24 24 22 35 35 35 35 35 36 31 31 34 36 40 40 40 40 40 39 33 33 33 40 40 40 40 40 39 39 40 33 33 
>GGB83NF01B4VBZ rank=0011807 x=758.5 y=1805.0 length=61
40 40 40 40 40 33 26 24 24 24 35 36 27 27 27 31 32 26 22 20 16 17 16 16 25 27 27 34 34 31 31 31 34 27 16 16 16 20 20 31 29 27 27 27 30 30 34 32 27 27 27 27 14 14 14 14 22 27 25 27
27 
>GGB83NF01AGDFN rank=0011906 x=69.5 y=1393.0 length=58
34 32 32 37 37 37 32 25 21 21 18 20 20 33 33 28 28 28 33 35 37 33 33 33 37 39 39 38 35 35 33 33 33 35 35 21 20 18 18 16 19 30 29 30 30 29 29 27 19 19 19 24 23 23 25 28 17 17 
>GGB83NF01CDAPO rank=0011925 x=854.0 y=1770.0 length=69
28 27 27 37 35 35 25 25 25 27 30 24 23 19 19 19 19 19 27 27 19 19 19 27 26 28 28 28 28 28 22 18 13 13 13 13 13 17 17 27 26 25 19 17 19 29 31 30 29 30 30 32 30 0  27 23 23 23 23 23
23 0  22 22 26 24 25 11 11 
>GGB83NF01BK216 rank=0012038 x=533.0 y=300.0 length=42
32 32 32 37 37 37 30 27 25 25 25 35 33 33 32 32 28 23 22 22 27 24 19 19 19 13 13 13 13 19 22 28 28 28 28 24 24 24 27 27 19 15 
>GGB83NF01B5DP8 rank=0012077 x=764.0 y=1070.0 length=115
40 40 40 40 40 40 40 40 40 40 40 40 40 38 34 34 38 30 30 30 30 40 40 40 40 40 40 40 40 40 40 40 40 40 40 39 39 39 40 40 39 38 26 26 27 30 40 40 40 39 32 27 19 19 23 29 19 19 19 27
13 13 13 14 15 39 24 20 15 13 15 27 30 36 40 26 17 15 15 24 29 33 32 26 26 30 36 36 36 39 40 40 40 40 40 40 40 40 40 40 40 40 40 40 40 40 40 39 39 39 39 39 39 40 40 
>GGB83NF01DHT2F rank=0012141 x=1316.0 y=741.5 length=44
35 35 35 40 40 40 34 21 21 21 37 40 40 25 25 25 29 28 40 40 40 40 40 40 38 40 37 37 37 40 37 24 23 21 27 35 31 29 27 29 31 39 18 18 
>GGB83NF01B383R rank=0012217 x=751.0 y=1669.0 length=72
33 33 33 40 40 38 26 26 26 26 33 33 33 40 40 40 40 40 40 40 40 40 40 40 40 40 40 40 40 40 40 40 40 40 40 40 40 40 40 40 40 40 27 25 22 21 21 21 20 20 22 29 27 27 23 23 29 20 17 16
16 29 27 32 33 38 39 38 34 34 28 28 
>GGB83NF01ETLQR rank=0012296 x=1860.0 y=1217.0 length=87
34 34 34 37 40 37 33 22 22 24 27 16 16 17 17 26 29 36 37 37 37 36 36 40 40 40 38 38 38 38 40 40 40 40 40 40 40 40 40 40 38 36 30 30 30 40 40 40 40 40 40 40 40 40 40 40 40 40 40 40
40 40 40 40 38 38 38 40 40 40 40 40 34 30 30 30 34 34 34 40 40 40 40 40 40 40 40 
>GGB83NF01C86VO rank=0012369 x=1217.0 y=2946.0 length=53
21 21 21 36 39 31 23 21 21 19 31 38 38 38 38 38 36 35 33 33 36 36 38 35 35 33 15 15 15 15 26 24 27 29 26 21 19 20 27 30 36 35 26 26 24 25 26 30 34 33 32 21 22 
>GGB83NF01AOHU4 rank=0012460 x=161.0 y=3550.5 length=73
37 37 37 37 37 31 23 21 21 20 29 32 32 30 27 27 19 19 19 19 15 15 15 21 21 22 21 24 27 27 24 25 21 21 22 22 14 13 13 19 14 13 12 19 16 16 20 20 20 22 22 18 19 13 13 14 23 26 27 22
22 18 19 19 19 19 19 18 28 30 30 30 30 
>GGB83NF01BSK3Y rank=0012704 x=618.0 y=2124.0 length=237
24 24 22 38 39 30 22 22 22 22 25 27 27 22 22 19 19 30 30 32 32 36 21 21 22 35 40 38 38 38 40 40 40 40 40 37 29 29 29 37 37 40 39 40 40 40 40 40 40 40 40 39 29 29 29 34 40 40 40 40
40 40 40 40 40 40 40 40 40 40 40 40 40 40 37 29 29 28 31 35 38 38 38 35 35 35 27 28 28 28 28 36 40 40 40 40 40 40 40 40 40 40 39 39 40 40 40 40 40 40 40 40 40 39 40 39 40 40 40 39
39 39 40 40 40 40 40 40 40 40 40 40 39 26 25 25 29 33 36 35 38 38 40 38 40 40 37 37 37 37 37 39 40 40 40 40 37 37 37 37 37 39 40 40 38 38 38 38 31 31 33 33 33 33 33 33 31 38 38 38
38 38 36 37 38 31 30 30 30 30 29 29 29 27 29 25 25 23 23 21 20 25 23 23 23 17 17 12 12 11 11 11 11 13 11 12 12 17 12 12 11 11 11 11 13 18 17 12 12 12 20 20 28 32 32 32 33 
>GGB83NF01AXIAJ rank=0012706 x=264.0 y=2121.0 length=93
30 30 30 35 37 37 30 21 18 18 18 25 25 35 35 33 25 25 25 25 37 39 39 39 39 39 37 37 37 37 37 37 37 37 37 37 37 25 25 23 21 24 33 33 33 32 32 32 30 16 18 18 25 21 24 28 33 32 30 30
31 33 33 35 35 35 32 32 32 30 30 30 34 37 35 35 33 33 28 28 28 31 29 24 22 21 22 17 16 16 12 11 11 
>GGB83NF01DT4N6 rank=0012709 x=1456.0 y=916.0 length=62
27 28 28 37 37 37 32 25 25 21 35 33 35 33 33 32 31 31 16 16 18 19 23 19 17 17 21 22 22 23 18 14 14 14 14 19 22 22 22 29 29 29 27 24 24 24 23 31 32 30 30 30 28 23 19 18 18 19 15 15
14 14 
>GGB83NF01AD23R rank=0012795 x=43.0 y=1189.0 length=80
37 37 37 37 37 37 37 37 37 37 37 40 40 40 40 40 40 40 40 40 40 40 40 40 40 40 40 40 39 39 39 36 23 21 21 21 25 25 30 33 33 33 33 33 35 37 39 39 39 35 35 37 37 37 37 37 37 37 35 30
30 25 20 20 19 27 27 27 27 27 27 17 17 17 17 17 17 28 26 22 
>GGB83NF01A4446 rank=0013001 x=351.0 y=1976.0 length=53
16 16 16 23 32 23 19 19 19 27 28 28 27 19 15 15 15 15 18 19 25 24 25 27 26 26 27 17 19 18 19 19 27 18 18 14 12 12 14 16 21 19 19 13 13 13 13 26 28 30 30 32 30 
>GGB83NF01ENAJW rank=0013003 x=1788.0 y=1690.0 length=40
33 32 32 36 39 32 28 28 28 28 22 22 24 24 27 40 40 40 40 40 39 39 38 39 39 39 28 24 20 20 18 16 14 14 32 34 39 39 27 22 
>GGB83NF01BEJKD rank=0013190 x=458.0 y=2299.0 length=86
37 37 37 37 37 37 37 35 35 35 35 28 28 28 37 37 37 37 37 37 37 39 38 38 38 38 37 37 37 37 38 30 31 30 30 32 30 30 30 30 32 32 35 35 37 37 37 37 39 39 39 40 37 37 37 37 37 37 37 37
37 37 37 37 37 37 37 37 37 37 37 37 37 37 35 35 35 37 37 37 33 32 32 30 28 24 
>GGB83NF01ER254 rank=0013501 x=1843.5 y=122.0 length=48
35 35 35 38 39 31 21 21 21 21 26 32 33 21 15 15 15 21 26 35 35 35 38 35 33 33 38 38 40 35 35 33 33 31 26 26 28 30 33 30 26 26 26 27 26 26 14 13 
>GGB83NF01BZOKX rank=0013589 x=699.0 y=1439.0 length=202
40 40 40 40 40 40 31 26 26 26 25 26 26 40 40 40 40 40 40 40 40 40 40 40 40 40 40 40 40 40 40 40 40 40 40 40 40 40 40 40 40 40 40 40 40 40 40 40 38 38 38 38 38 40 40 40 40 40 40 40
40 40 40 40 40 40 40 40 40 40 40 40 40 40 40 40 40 40 40 40 40 40 40 40 40 40 40 40 40 40 40 40 40 40 40 40 40 40 38 38 38 38 39 40 40 40 40 40 40 40 40 40 40 40 40 40 40 40 40 40
40 40 40 40 40 40 40 40 40 40 40 40 40 40 40 40 39 33 21 21 21 29 29 34 40 40 36 36 36 38 38 38 33 33 27 26 21 21 20 24 28 25 21 14 14 14 20 20 19 19 26 25 30 32 32 32 32 30 30 32
23 25 25 25 17 12 12 12 12 12 11 11 13 13 18 16 25 27 25 25 23 23 
>GGB83NF01CRH38 rank=0013636 x=1016.0 y=998.0 length=79
40 40 40 40 40 40 40 40 40 38 35 35 34 38 33 33 33 34 35 38 34 29 29 30 30 40 40 40 40 40 40 40 40 40 40 37 35 35 35 33 22 22 21 21 31 21 21 24 29 26 29 34 35 35 31 31 31 36 38 36
38 38 35 34 34 34 32 32 35 35 35 38 33 33 33 38 39 29 34 
>GGB83NF01BYSIY rank=0013668 x=689.0 y=856.0 length=231
39 39 39 40 40 40 35 30 26 26 26 40 40 40 30 26 26 27 40 40 40 40 40 40 39 39 39 40 40 40 40 40 40 40 40 40 40 40 40 40 40 40 40 40 40 40 40 40 40 40 40 40 40 35 30 26 26 26 35 40
40 40 40 40 40 40 40 40 40 40 40 40 40 40 40 40 40 40 40 40 40 40 40 40 40 40 40 40 40 40 40 40 40 40 40 40 40 40 40 40 40 40 39 39 39 40 40 40 40 40 40 40 40 40 40 40 40 40 40 40
40 40 40 38 38 38 40 40 40 40 40 39 39 39 40 40 40 40 40 40 40 40 40 40 40 40 40 40 40 40 40 40 40 40 40 40 40 40 40 39 39 39 39 40 40 40 40 40 39 39 36 40 40 40 40 40 40 24 24 24
28 33 36 33 28 29 29 29 29 34 34 40 39 35 35 35 40 40 40 40 40 40 40 39 39 30 30 30 40 40 26 26 26 35 30 30 30 40 40 40 40 40 40 40 40 39 39 39 40 40 40 
>GGB83NF01AX4G7 rank=0013706 x=271.5 y=2201.0 length=191
40 40 40 40 40 40 40 40 40 40 40 40 40 40 40 40 40 40 40 40 40 40 40 40 40 40 40 40 40 40 40 40 40 40 40 40 40 40 40 40 40 40 39 39 39 40 40 40 40 40 40 40 40 40 40 40 40 40 40 40
40 40 40 40 40 40 40 40 40 40 40 40 40 40 40 40 40 40 40 40 40 40 40 40 40 40 40 40 40 40 40 40 40 40 40 40 40 40 40 40 40 40 40 40 40 40 40 40 40 40 40 40 40 40 40 40 40 40 40 40
40 40 40 40 40 26 26 26 40 40 40 40 40 39 39 39 40 40 26 26 26 39 32 34 34 39 39 39 40 40 40 40 40 40 40 40 40 40 40 40 40 40 40 40 40 40 40 40 40 40 40 40 40 40 40 40 40 40 40 40
40 40 40 36 36 35 36 33 33 31 19 
>GGB83NF01CW5PW rank=0013727 x=1080.5 y=2722.0 length=102
40 40 40 40 40 40 39 30 30 30 39 26 25 25 30 30 40 40 40 40 40 40 40 40 39 30 26 26 26 40 40 40 40 40 40 40 40 40 34 34 38 40 40 40 40 40 40 40 40 40 40 40 40 40 40 40 40 40 40 39
39 39 39 39 39 40 35 26 26 26 30 34 40 40 40 40 36 30 30 30 39 40 40 40 40 40 40 40 35 35 34 39 40 40 40 40 40 40 40 36 36 28 
>GGB83NF01AL0HE rank=0014191 x=133.0 y=2400.0 length=116
40 40 40 40 40 40 40 40 40 40 40 40 40 38 38 33 33 33 30 30 29 38 40 40 40 40 40 40 40 40 40 40 40 40 40 40 40 40 40 40 40 34 25 22 24 29 39 39 39 39 25 19 14 14 14 22 24 19 18 18
27 18 18 18 18 29 25 18 13 13 13 27 27 27 27 25 17 13 13 13 17 19 24 23 21 21 25 30 26 29 28 37 40 40 40 40 40 40 40 40 40 35 26 26 26 40 40 40 40 40 40 40 40 38 38 38 
>GGB83NF01A29BD rank=0014232 x=330.0 y=87.0 length=55
30 30 30 40 40 40 30 26 24 24 24 22 24 27 32 36 32 36 36 36 40 37 33 34 34 34 34 36 40 32 32 32 34 31 31 32 27 27 19 19 22 22 32 32 32 26 27 30 30 36 40 40 40 40 40 
>GGB83NF01AG938 rank=0014252 x=79.0 y=2790.0 length=61
37 37 37 37 37 37 36 36 36 36 37 40 40 40 40 40 40 40 40 40 40 40 40 40 40 40 40 40 40 40 40 40 40 40 40 40 40 40 40 40 39 39 39 39 39 39 39 39 31 31 27 25 33 33 32 33 33 32 29 23
23 
>GGB83NF01A3XWP rank=0014332 x=337.0 y=3287.5 length=86
37 37 35 33 33 32 27 23 19 19 15 15 14 13 13 14 21 25 25 23 23 22 19 19 19 17 21 24 27 24 21 21 21 21 29 29 30 30 24 23 17 17 17 27 22 28 28 27 13 13 13 13 19 14 13 15 24 27 30 28
30 32 29 29 32 32 33 33 23 23 23 23 28 28 18 19 19 13 13 13 13 22 18 18 16 14 
>GGB83NF01AUK0J rank=0014429 x=231.0 y=849.0 length=102
29 29 29 40 40 38 26 26 26 26 34 40 40 40 40 40 39 38 38 36 36 38 32 22 22 16 16 16 14 24 27 31 34 22 17 16 16 33 33 36 36 35 32 32 30 33 35 28 28 28 30 22 20 20 29 30 35 30 27 19
20 14 16 16 16 31 24 24 27 25 35 33 38 34 35 35 40 40 40 40 40 39 40 39 39 40 33 33 33 34 39 40 28 26 26 26 32 32 33 33 23 12 
>GGB83NF01AI55E rank=0014439 x=101.0 y=848.0 length=68
34 34 34 35 35 30 21 21 21 30 35 25 25 25 31 32 35 35 37 37 37 37 37 37 37 37 37 37 37 37 37 37 31 27 27 27 37 35 35 32 32 32 33 35 35 32 25 27 25 25 32 35 33 35 33 33 33 33 33 27
23 24 23 23 27 23 21 19 
>GGB83NF01A6W44 rank=0014471 x=371.0 y=2998.0 length=151
37 37 37 37 37 37 37 37 37 37 37 40 40 40 40 40 40 40 40 40 40 40 40 40 40 40 40 40 40 40 40 40 40 40 40 40 40 40 40 40 40 40 40 40 40 40 40 40 40 40 40 40 36 36 37 37 37 37 37 37
37 37 37 36 36 36 37 37 37 37 37 37 37 37 37 37 37 37 37 37 37 37 37 37 37 37 37 37 37 37 37 37 37 37 37 37 37 37 37 37 37 37 37 37 37 37 37 37 37 37 37 37 37 37 37 37 37 37 37 37
37 37 37 37 37 37 37 37 37 37 37 37 37 37 37 37 37 30 30 30 28 32 32 30 30 28 28 19 18 17 17 
>GGB83NF01DQZYU rank=0014646 x=1420.0 y=2308.5 length=50
28 28 28 37 37 37 35 35 35 34 30 21 21 21 30 35 35 35 35 34 21 21 21 25 32 35 35 35 35 25 25 25 27 36 31 27 27 32 35 35 33 33 33 33 33 33 25 23 24 19 
>GGB83NF01D8AI5 rank=0014786 x=1617.0 y=2239.0 length=51
35 35 34 40 40 40 38 28 28 29 29 26 26 27 21 21 21 21 24 19 19 38 35 27 28 28 38 35 29 29 29 40 40 40 40 40 40 40 37 33 36 33 33 33 33 38 40 40 40 40 40 
>GGB83NF01CODGM rank=0014830 x=980.0 y=2452.0 length=84
37 37 37 37 37 37 35 34 34 34 37 38 37 37 31 31 28 33 33 39 40 40 40 40 40 40 40 40 40 40 40 40 40 40 39 40 39 37 37 30 30 31 31 35 30 30 25 25 25 35 32 32 32 35 35 35 35 35 35 35
28 28 27 30 31 29 29 27 27 23 19 19 19 24 27 27 27 13 13 14 17 21 25 25 
>GGB83NF01D9K2S rank=0014945 x=1632.0 y=1122.5 length=83
40 40 40 40 40 40 40 31 31 31 39 40 39 40 40 40 40 40 40 40 40 40 40 40 40 40 40 40 40 40 40 40 39 39 40 40 40 40 40 40 40 40 40 40 40 40 40 40 38 38 26 26 26 26 26 32 27 22 22 0 
27 22 26 22 22 14 14 14 14 27 27 25 30 27 27 23 19 20 22 22 32 22 21 
>GGB83NF01CFM70 rank=0014993 x=881.0 y=702.0 length=54
36 36 36 37 37 37 37 37 37 37 37 28 30 28 37 35 35 34 36 38 38 38 37 37 31 27 21 21 21 33 33 33 33 32 20 18 18 18 20 20 33 33 33 33 23 23 23 27 28 28 33 32 27 19 
>GGB83NF01EFEHS rank=0015023 x=1698.0 y=2190.0 length=50
37 37 37 37 37 37 37 35 35 35 37 37 35 35 36 33 33 33 36 37 37 38 38 39 37 37 36 28 31 31 37 39 39 40 39 38 35 33 33 32 32 32 27 19 15 13 13 0  11 11 
>GGB83NF01DHSO0 rank=0015053 x=1315.5 y=3058.0 length=46
30 30 30 35 35 32 20 20 19 19 27 32 30 30 24 23 23 23 23 23 30 23 24 24 22 21 26 28 27 27 24 19 13 13 13 13 14 16 16 22 22 25 20 22 13 13 
>GGB83NF01DKO3Y rank=0015093 x=1348.0 y=3212.0 length=79
31 31 31 37 37 37 37 30 30 25 18 18 16 27 30 30 28 28 17 17 19 19 15 16 16 16 19 23 30 32 32 32 32 32 33 35 35 37 34 32 21 20 20 20 32 30 31 32 24 19 19 19 28 30 35 35 32 32 32 35
35 37 35 35 32 32 32 30 32 27 26 26 16 16 16 19 19 19 24 
>GGB83NF01EDFOS rank=0015152 x=1676.5 y=538.0 length=222
37 37 37 37 37 37 37 34 34 34 35 33 31 29 19 19 17 17 22 26 13 13 13 14 14 21 22 27 28 26 26 15 16 16 25 25 32 35 35 35 35 35 35 37 37 37 37 37 37 37 37 37 37 37 37 34 34 34 34 32
35 37 37 37 37 37 37 37 37 37 37 37 37 32 32 34 37 37 37 34 30 27 27 25 30 35 35 32 32 32 29 30 29 30 19 19 15 13 13 17 22 24 17 17 13 13 13 24 24 19 18 19 23 28 30 30 32 32 31 31
30 29 29 30 29 23 18 15 15 15 18 19 19 19 23 28 27 26 26 24 24 25 23 26 30 28 19 17 17 13 13 14 17 22 22 26 24 25 27 29 27 27 28 32 33 33 33 33 33 33 35 35 35 35 30 28 28 28 27 26
26 23 23 24 24 19 19 19 24 23 23 23 23 27 18 19 19 23 23 26 32 19 20 18 25 25 32 32 33 35 33 33 32 30 27 21 21 16 20 18 18 12 
>GGB83NF01EB0ZD rank=0015170 x=1660.0 y=359.0 length=74
36 36 36 37 37 37 37 37 37 37 37 39 40 40 33 33 33 39 39 39 38 35 33 32 30 30 30 27 19 19 15 15 15 15 15 18 23 30 28 28 28 27 29 30 32 32 19 19 19 24 16 16 16 16 29 29 27 27 27 28
29 30 31 27 27 27 24 26 26 21 22 19 13 13 
>GGB83NF01D4DZL rank=0015339 x=1573.0 y=319.0 length=122
40 40 40 40 40 40 40 40 40 40 40 40 40 40 40 40 40 40 39 39 39 40 40 40 40 40 40 40 40 40 40 40 40 40 40 40 40 40 40 40 40 40 40 40 34 34 34 40 40 40 40 39 34 34 35 40 40 40 40 40
40 40 40 40 40 40 40 40 40 40 40 40 40 40 40 40 40 40 40 40 40 40 40 40 40 40 40 40 40 40 40 40 40 40 40 36 36 20 20 20 30 34 40 40 40 40 40 40 40 40 40 40 40 40 40 40 40 40 40 40
40 40 
>GGB83NF01C3KWN rank=0015382 x=1153.0 y=3333.0 length=64
40 40 40 40 40 40 40 29 29 29 37 40 40 40 36 35 35 33 35 30 28 26 26 36 28 27 16 16 16 30 29 35 35 35 30 30 26 26 26 28 37 38 38 38 35 35 35 35 35 37 40 28 29 28 27 28 40 40 40 40
40 40 40 39 
>GGB83NF01D72R7 rank=0015420 x=1615.0 y=389.5 length=97
31 31 31 37 37 37 37 37 37 37 37 40 40 40 40 40 40 40 40 40 40 40 40 40 30 30 30 40 40 40 39 39 39 39 39 39 39 40 39 39 39 35 35 37 37 33 33 33 40 39 39 39 37 37 37 37 37 37 37 37
37 37 37 37 37 37 37 37 37 37 37 37 37 37 37 37 37 35 35 35 33 28 20 18 18 18 25 23 23 23 23 23 30 28 28 18 0  
>GGB83NF01EHRZT rank=0015443 x=1725.0 y=2407.5 length=45
37 37 37 37 37 37 37 37 37 37 35 35 36 37 34 30 30 31 32 33 31 30 30 30 30 30 30 30 37 37 35 35 33 33 33 32 32 32 32 26 15 15 15 15 19 
>GGB83NF01AUGIR rank=0015592 x=229.5 y=3217.0 length=90
31 31 31 40 40 40 40 40 38 38 38 40 40 40 38 38 38 38 40 40 40 40 40 40 40 40 40 33 26 26 25 25 29 29 38 38 37 38 38 40 40 37 35 34 39 39 39 38 38 34 24 16 16 16 16 27 32 36 32 32
26 26 29 33 38 36 36 38 36 36 36 24 19 19 19 19 17 33 35 36 30 30 30 28 32 22 21 19 19 19 
>GGB83NF01BDQHR rank=0015674 x=449.5 y=1485.0 length=83
34 34 35 40 40 40 35 30 30 30 40 39 39 39 40 40 40 40 40 40 34 34 34 34 40 40 40 40 40 40 40 40 40 40 40 40 40 40 40 40 40 40 39 39 39 40 40 40 40 40 40 40 40 40 40 40 40 40 40 40
40 40 40 40 39 39 39 39 40 40 40 40 40 40 40 40 40 40 40 40 40 40 40 
>GGB83NF01DJ5VY rank=0015711 x=1342.0 y=2876.0 length=56
37 37 37 37 37 37 37 35 35 35 32 33 33 37 37 35 33 33 33 33 33 33 28 28 18 18 18 20 33 33 32 30 29 32 32 32 33 35 30 30 31 30 31 35 37 36 32 32 33 33 33 33 33 33 29 24 
>GGB83NF01C8CIK rank=0015723 x=1208.0 y=458.0 length=133
34 34 34 40 40 40 38 30 30 30 40 40 40 40 40 40 40 40 40 40 40 30 30 30 30 40 40 40 40 40 40 40 40 40 40 40 40 40 40 38 30 30 30 34 34 33 40 40 40 25 25 26 38 40 40 40 40 40 40 40
40 40 40 40 40 40 40 40 40 40 36 36 20 21 21 40 35 40 38 38 38 40 40 40 40 40 40 40 40 40 38 34 34 34 40 38 33 32 28 26 24 25 15 14 14 19 19 27 22 18 12 12 12 20 17 18 12 12 12 17
17 19 19 20 20 19 26 32 28 28 28 27 26 
>GGB83NF01CPM3V rank=0015790 x=995.0 y=169.0 length=44
23 23 23 31 34 32 24 19 19 19 21 21 25 25 25 40 40 40 40 40 40 40 40 40 40 40 40 36 20 20 20 19 19 19 31 34 40 40 40 40 31 31 25 25 
>GGB83NF01D1IFU rank=0015972 x=1540.0 y=1288.0 length=62
40 40 40 40 40 40 39 30 30 30 39 40 40 40 40 40 39 30 30 30 30 30 40 40 40 40 39 39 39 40 40 40 40 40 40 40 40 40 40 40 40 40 40 40 39 39 39 36 36 40 39 40 36 26 17 17 17 17 14 24
31 29 
>GGB83NF01ARGSK rank=0015987 x=195.0 y=2866.5 length=49
40 40 40 40 40 40 40 40 40 30 30 24 24 26 26 25 40 40 40 40 40 40 40 40 40 40 40 40 40 34 34 34 34 36 36 34 35 40 38 32 25 14 14 14 14 25 17 31 19 
>GGB83NF01D1L2T rank=0016007 x=1541.5 y=1907.0 length=73
40 40 40 40 40 40 40 34 34 35 40 40 40 40 40 40 40 40 40 40 40 40 40 40 40 40 40 40 40 40 40 40 40 40 40 40 40 38 27 20 20 18 18 17 17 27 32 40 39 32 29 32 40 40 35 34 34 30 30 30
40 40 40 40 40 40 40 40 40 40 40 39 35 
>GGB83NF01C63HC rank=0016030 x=1193.5 y=3534.0 length=47
38 38 38 40 40 40 40 40 40 40 40 40 40 40 40 40 40 40 40 40 40 40 40 40 40 40 40 40 40 40 38 38 38 38 40 40 40 40 37 32 17 17 17 26 25 25 25 
>GGB83NF01AMF27 rank=0016116 x=138.0 y=2145.5 length=70
37 37 37 37 37 37 30 30 30 32 24 24 20 20 19 24 32 27 27 27 29 29 33 28 31 30 35 35 35 35 35 35 35 35 35 35 35 31 31 25 25 25 35 35 37 35 35 35 35 35 35 37 35 35 35 30 30 28 27 30
29 27 25 24 24 23 16 12 12 14 
>GGB83NF01B3BXR rank=0016215 x=740.5 y=3741.5 length=49
40 40 40 40 40 40 38 38 38 38 40 40 40 40 40 40 40 40 40 40 40 40 40 40 40 40 40 40 40 40 40 40 40 40 40 40 34 34 34 34 40 40 40 40 37 32 19 19 19 
>GGB83NF01DRF7G rank=0016229 x=1425.0 y=2874.5 length=89
37 37 37 37 37 37 37 36 36 36 37 40 40 40 40 40 40 40 40 40 40 40 40 40 40 39 40 40 40 40 40 39 33 26 26 26 36 37 37 37 37 37 37 37 37 37 37 37 37 37 37 39 37 37 37 37 37 37 37 37
37 35 35 35 32 25 21 21 21 25 30 28 28 28 28 28 33 33 35 35 33 32 32 32 33 33 33 25 23 
>GGB83NF01A5K2S rank=0016232 x=356.0 y=2146.0 length=46
27 27 27 38 39 30 22 22 22 22 26 26 26 32 30 21 21 23 37 40 40 38 38 40 40 36 36 40 33 26 22 22 21 21 22 22 21 22 22 35 33 36 38 38 40 40 
>GGB83NF01DKACY rank=0016298 x=1344.0 y=480.0 length=89
37 37 37 37 37 37 37 21 21 21 21 18 18 16 24 30 30 30 30 29 30 27 28 31 25 25 23 28 29 27 27 28 28 27 14 13 13 13 15 15 16 29 27 24 25 25 23 23 23 29 29 27 27 27 27 31 16 16 16 15
18 18 30 30 30 30 27 23 23 24 30 26 26 26 29 19 15 16 15 15 19 30 30 27 25 25 21 17 19 
>GGB83NF01EBU4W rank=0016337 x=1658.0 y=974.0 length=77
37 37 37 37 37 37 37 37 37 37 37 40 40 40 40 40 40 40 40 40 40 40 40 40 40 40 40 40 40 40 40 40 39 39 39 25 25 25 31 28 28 31 27 38 38 38 38 38 38 39 39 39 37 37 37 37 37 37 37 37
37 34 27 27 25 25 33 33 30 29 29 25 22 21 21 24 24 
>GGB83NF01DFDEK rank=0016425 x=1288.0 y=522.0 length=54
37 37 35 35 35 32 25 25 25 25 19 19 18 19 22 27 26 25 23 17 17 17 17 17 13 13 14 19 28 28 27 19 19 19 19 26 26 28 28 28 27 32 32 32 32 32 32 32 35 32 32 32 33 32 
>GGB83NF01ED779 rank=0016514 x=1685.5 y=663.5 length=83
31 31 31 37 37 37 37 37 37 37 37 40 40 40 40 40 40 40 40 33 33 33 40 37 38 37 37 35 35 35 35 36 21 21 21 27 37 35 35 35 35 35 35 35 37 37 37 35 32 32 30 32 30 28 13 13 11 14 17 19
16 12 14 11 14 14 17 22 20 16 12 14 11 11 14 17 23 25 28 22 19 19 18 
>GGB83NF01BAHTN rank=0016515 x=412.0 y=1833.5 length=88
39 39 39 40 40 40 39 34 34 34 40 20 20 20 20 39 39 40 40 40 40 40 40 40 40 40 40 40 40 40 40 40 40 40 40 40 40 40 40 40 40 38 30 30 30 30 40 40 40 40 40 40 40 40 40 40 40 40 40 40
40 40 40 40 35 30 30 30 40 40 40 40 34 30 30 30 30 35 39 39 40 40 40 40 40 40 40 40 
>GGB83NF01ELU5X rank=0016532 x=1772.0 y=627.0 length=186
37 37 37 37 37 37 37 37 37 37 31 33 31 25 25 25 27 27 30 33 33 33 33 33 33 35 32 23 23 23 23 30 30 34 34 37 37 38 38 39 39 40 40 40 40 40 40 40 40 40 40 40 37 37 37 37 37 37 37 37
37 37 37 37 37 37 37 37 35 35 35 35 37 37 37 37 37 37 37 37 37 37 37 37 37 37 37 37 37 37 37 37 37 37 37 37 37 37 37 37 37 37 37 37 37 37 37 37 37 37 37 37 37 37 37 37 37 37 37 37
37 37 37 37 37 37 37 37 37 37 37 37 37 37 37 37 37 37 37 37 37 37 37 37 37 37 37 37 35 35 35 25 25 25 23 23 30 23 23 24 27 27 24 27 23 23 23 21 30 22 21 14 13 13 21 18 18 18 18 18
17 18 17 18 18 12 
>GGB83NF01CJ0R8 rank=0016541 x=931.0 y=102.0 length=47
30 29 28 37 40 32 30 26 26 26 24 24 26 26 30 40 40 40 40 40 40 40 40 40 40 40 40 38 26 26 20 19 19 17 32 34 40 40 34 32 20 20 27 27 27 27 19 
>GGB83NF01DU7DM rank=0016657 x=1468.0 y=1928.0 length=98
36 36 36 35 40 36 29 19 19 19 19 19 19 29 33 40 40 39 39 40 39 40 40 40 40 40 40 30 30 31 40 40 40 40 40 40 40 40 40 40 40 40 40 40 40 40 40 36 36 36 34 16 16 17 24 29 29 21 21 24
24 32 33 39 38 38 38 35 35 38 37 40 38 38 34 33 33 40 40 40 40 40 40 40 40 40 40 40 40 34 34 31 31 34 34 33 40 40 
>GGB83NF01A24CS rank=0016680 x=328.0 y=1850.0 length=48
37 37 37 37 37 37 37 37 37 37 37 40 40 40 40 40 40 40 40 40 40 40 40 40 40 40 40 40 40 40 40 40 40 40 40 40 40 39 40 39 39 39 37 38 25 25 23 27 
>GGB83NF01BWH35 rank=0016835 x=663.0 y=547.0 length=98
40 40 40 40 40 40 38 35 35 34 40 40 40 40 38 40 28 28 29 29 34 33 33 33 35 40 40 40 40 40 40 40 40 40 40 40 40 40 40 40 40 40 40 40 38 38 34 35 35 29 24 18 20 18 24 31 38 34 34 34
36 31 30 31 24 24 18 18 16 31 30 29 29 25 30 30 19 19 17 16 16 25 25 35 27 25 27 27 25 32 30 32 22 22 16 16 16 26 
>GGB83NF01BG0CW rank=0016874 x=486.0 y=2686.0 length=44
40 40 40 40 40 40 40 40 40 40 40 40 40 40 40 40 40 40 40 40 40 40 40 40 40 40 40 40 40 40 40 40 40 40 40 30 30 30 29 31 34 40 40 32 
>GGB83NF01A2EIB rank=0017118 x=320.5 y=1121.0 length=72
27 25 25 35 35 35 35 25 20 18 16 16 19 23 29 30 28 22 21 22 24 27 19 13 11 11 14 14 19 13 13 13 19 18 20 22 27 27 28 27 27 30 18 15 15 16 16 16 23 30 24 28 29 30 30 31 32 25 25 25
33 33 33 33 31 29 29 29 30 32 32 28 
>GGB83NF01AJOYR rank=0017192 x=107.0 y=657.5 length=49
34 31 31 33 37 34 29 22 22 24 16 16 16 16 20 27 39 39 39 39 36 34 35 35 35 38 34 31 0  35 31 31 27 26 26 26 34 34 34 31 27 25 19 19 22 25 32 22 19 
>GGB83NF01DSID1 rank=0017224 x=1437.0 y=3207.0 length=77
37 37 37 35 35 35 25 20 19 19 24 23 21 22 20 20 20 20 25 12 12 12 12 12 13 22 21 18 17 17 24 27 27 28 35 35 35 35 37 39 39 39 39 39 39 39 40 40 40 39 39 39 37 37 37 37 37 37 37 35
35 33 25 25 25 23 27 26 15 13 14 22 20 25 28 24 25 
>GGB83NF01A84H9 rank=0017275 x=396.0 y=3455.0 length=126
37 37 37 37 37 37 37 37 37 37 37 40 40 40 40 40 40 40 40 40 40 40 40 40 40 40 40 40 40 40 40 40 40 40 40 40 40 40 40 40 40 40 40 40 40 33 33 33 40 40 40 40 37 37 37 37 37 37 37 37
36 35 35 37 37 37 37 37 37 35 21 21 21 31 37 37 37 37 37 37 37 37 37 37 37 37 37 37 37 25 25 24 30 23 17 17 17 17 16 19 11 11 11 11 17 11 11 13 18 25 25 17 17 17 24 24 17 12 13 11
17 16 20 22 16 16 
>GGB83NF01BCCEU rank=0017284 x=433.0 y=2116.0 length=89
40 40 40 40 40 40 40 40 40 40 40 40 40 40 40 40 40 40 40 40 40 40 40 40 40 40 40 40 40 40 40 40 40 40 40 40 40 40 40 40 40 40 40 40 40 40 40 40 40 40 40 40 40 40 40 40 40 40 40 40
40 40 40 40 40 40 40 40 40 40 40 40 40 40 40 40 40 39 39 39 39 39 39 40 40 40 40 40 40 
>GGB83NF01CJFR6 rank=0017317 x=924.0 y=1556.0 length=46
28 28 28 37 37 37 35 34 32 32 33 33 33 35 33 32 28 20 20 20 20 24 32 33 32 32 30 30 29 28 29 24 21 21 13 13 11 11 11 19 16 16 16 22 19 17 
>GGB83NF01C73RF rank=0017360 x=1205.5 y=1401.0 length=51
37 37 37 37 37 37 37 35 35 34 37 35 35 33 33 31 23 23 24 27 29 19 19 19 19 27 27 30 28 27 27 27 27 28 30 30 27 27 27 27 27 19 19 19 23 27 26 19 18 17 18 
>GGB83NF01DUQXT rank=0017392 x=1463.5 y=1103.0 length=69
37 37 37 37 37 37 37 37 37 37 35 35 37 39 40 40 39 39 39 39 39 39 39 37 39 38 38 37 37 37 30 27 23 23 23 23 32 35 35 35 33 33 31 30 29 30 30 30 30 24 14 13 13 13 14 14 21 16 19 19
19 22 22 17 19 17 17 17 19 
>GGB83NF01C86G7 rank=0017401 x=1217.0 y=2425.0 length=44
37 37 37 37 37 37 37 35 33 27 26 26 15 12 14 13 13 14 13 11 20 14 14 14 14 20 20 22 17 19 19 17 16 17 19 16 22 25 20 17 16 16 22 16 
>GGB83NF01D4IYK rank=0017463 x=1574.0 y=2666.5 length=56
38 38 37 38 39 32 24 20 20 20 22 27 28 35 35 35 38 36 39 38 37 28 29 29 40 40 40 40 40 40 40 40 40 40 40 40 40 40 38 37 37 35 35 35 35 35 23 23 23 23 32 38 39 39 39 37 
>GGB83NF01BJAH9 rank=0017467 x=512.0 y=2655.0 length=86
40 40 40 40 40 40 40 40 40 40 40 40 40 36 35 35 36 22 22 22 21 30 33 32 30 27 25 27 27 27 35 30 16 16 16 16 30 32 35 35 25 25 25 25 30 30 28 28 26 26 33 36 36 35 25 25 23 23 25 27
27 29 21 16 14 14 14 27 19 30 30 28 28 27 27 25 26 26 30 30 33 33 35 33 35 33 
>GGB83NF01AZ81T rank=0017525 x=295.0 y=3135.0 length=52
21 21 23 37 37 34 27 23 23 21 32 32 30 30 28 28 28 28 22 12 13 13 11 11 12 12 19 16 20 20 27 28 30 30 32 32 32 32 35 37 34 32 32 32 29 28 28 30 29 27 19 19 
>GGB83NF01AIR9Q rank=0017531 x=96.0 y=3340.0 length=69
36 36 35 37 37 37 35 28 28 27 37 35 25 25 25 30 30 29 29 30 29 23 19 19 19 23 23 23 24 19 19 19 29 32 32 32 33 35 32 25 27 28 31 28 30 37 35 35 33 33 33 33 35 30 30 30 30 25 25 23
23 27 27 27 24 28 28 12 12 
>GGB83NF01CS50L rank=0017542 x=1035.0 y=803.0 length=62
25 23 23 35 35 35 32 32 30 27 16 16 16 20 19 19 23 24 27 27 29 30 32 32 31 30 27 27 27 30 29 31 27 27 27 25 20 19 19 23 23 32 32 32 32 32 28 25 25 25 24 32 32 29 31 32 30 29 23 19
19 19 
>GGB83NF01CR1MM rank=0017573 x=1022.5 y=1708.0 length=89
40 40 40 40 40 40 34 29 29 29 40 37 37 37 40 36 33 33 33 40 40 38 33 33 32 32 33 27 22 18 18 18 14 14 14 14 14 14 20 20 32 35 35 39 36 36 40 40 40 40 40 40 40 40 38 38 36 36 36 36
28 26 18 18 18 23 29 32 32 32 37 37 39 39 40 40 40 39 39 38 36 33 33 25 25 14 14 14 15 
>GGB83NF01EUGJ6 rank=0017680 x=1870.0 y=196.5 length=82
37 37 37 37 37 37 36 26 26 26 26 39 39 37 37 37 37 37 37 35 33 25 25 25 36 39 39 39 39 39 40 40 40 39 40 39 40 40 40 40 33 33 33 33 40 40 40 39 37 35 35 35 33 33 33 33 28 18 21 21
21 18 18 20 28 33 33 33 33 35 37 37 35 35 35 32 32 32 32 32 21 18 
>GGB83NF01C9J80 rank=0017683 x=1221.0 y=3890.5 length=67
37 37 37 37 37 35 25 25 25 24 19 19 19 24 18 19 19 19 23 24 24 27 32 33 33 32 31 31 33 37 39 39 38 38 39 39 38 38 39 37 33 33 30 30 31 31 30 28 32 33 33 33 33 32 25 23 23 30 29 29
29 29 27 23 19 15 15 
>GGB83NF01BBT5E rank=0017726 x=427.5 y=3024.0 length=61
37 37 37 37 37 37 32 26 26 26 36 40 40 40 38 39 38 38 35 35 33 32 18 16 16 23 23 16 16 16 16 19 29 32 32 29 32 30 32 32 32 32 32 32 33 28 19 19 18 16 16 27 27 27 27 28 28 28 28 21
14 
>GGB83NF01B23XK rank=0017763 x=738.0 y=1558.0 length=62
39 39 39 40 40 40 35 26 26 26 39 40 40 30 30 30 34 34 40 40 40 40 40 40 36 38 34 34 33 36 32 31 28 28 32 36 31 19 16 16 19 32 39 22 22 22 22 27 32 40 38 38 34 34 34 34 35 40 40 40
40 40 
>GGB83NF01AMPEW rank=0017849 x=141.0 y=1942.5 length=73
37 37 37 37 37 35 25 25 23 23 37 37 37 37 35 33 32 31 31 31 32 28 28 24 19 19 19 19 15 15 15 15 27 28 21 22 22 24 28 28 28 32 27 23 16 16 16 19 29 28 30 29 30 30 30 24 25 25 28 32
32 33 32 29 30 31 30 23 21 21 21 27 19 
>GGB83NF01BQI4W rank=0017968 x=595.5 y=462.0 length=57
40 40 40 40 40 38 26 21 21 21 25 40 40 40 40 40 40 40 40 40 40 40 40 40 40 36 33 33 38 40 40 40 40 40 40 40 40 40 28 29 29 40 40 40 33 33 28 28 29 29 32 36 36 36 33 21 21 
>GGB83NF01C1LDA rank=0017974 x=1131.0 y=732.0 length=159
19 19 22 18 18 18 14 14 13 13 13 22 22 22 22 22 27 27 25 23 27 19 14 17 14 22 22 28 31 25 25 25 27 36 36 38 38 38 38 38 37 40 36 35 35 32 27 25 25 27 35 35 22 17 18 18 18 22 24 29
28 29 36 36 38 40 40 40 40 40 40 40 39 39 39 40 40 39 40 33 33 33 34 36 36 36 36 35 34 34 33 33 39 40 37 37 37 40 40 40 40 40 40 40 39 39 37 33 33 22 17 17 22 19 19 11 11 11 11 11
11 13 23 23 24 19 19 28 30 32 35 25 19 19 19 28 27 33 22 15 14 14 14 23 23 30 28 28 30 18 18 20 24 33 33 35 36 35 35 
>GGB83NF01C6G15 rank=0017980 x=1186.0 y=3147.0 length=54
37 37 37 37 37 37 37 37 37 37 37 40 40 40 40 40 40 40 40 40 40 40 40 40 40 40 40 40 40 40 40 39 37 38 35 35 35 33 33 32 18 18 18 18 19 24 27 24 25 24 28 28 22 20 
>GGB83NF01DM7AS rank=0017984 x=1377.0 y=1314.5 length=54
40 40 40 40 40 40 40 40 40 40 40 40 40 40 40 40 40 40 40 40 40 40 40 40 40 40 40 40 40 40 40 40 40 40 40 40 39 39 39 39 24 22 21 21 30 30 29 29 31 29 19 19 16 16 
>GGB83NF01EKM3N rank=0018001 x=1758.0 y=865.0 length=53
40 40 40 40 40 40 40 31 31 31 33 40 40 40 40 40 40 40 35 25 25 24 35 40 40 32 33 27 27 27 28 27 28 28 28 35 35 38 38 40 40 40 39 40 38 38 38 39 40 38 38 38 38 
>GGB83NF01DCY4H rank=0018014 x=1260.0 y=3391.0 length=48
37 37 37 37 37 37 37 30 30 30 37 40 40 40 40 40 40 40 40 40 40 40 40 40 40 40 40 40 40 40 40 40 40 40 40 40 40 39 39 37 35 33 33 30 23 21 21 0  
>GGB83NF01CB1N6 rank=0018066 x=840.0 y=740.0 length=246
37 37 37 37 35 35 35 33 23 24 19 18 19 19 19 19 19 14 14 14 21 28 28 21 21 22 25 25 20 19 14 14 14 14 14 19 19 17 17 14 14 12 12 12 12 16 19 17 17 18 27 32 33 35 37 37 37 37 37 37
37 37 37 37 37 37 37 37 37 37 37 37 37 37 37 37 37 37 37 37 37 37 37 37 37 37 37 37 37 37 37 37 37 37 37 37 37 37 37 37 37 37 35 35 35 37 37 35 35 35 37 37 37 37 37 37 37 37 37 37
37 37 34 34 34 34 34 34 37 35 35 32 32 34 37 37 37 37 37 37 37 37 37 37 37 37 37 32 34 32 32 35 35 35 35 32 32 29 31 27 28 28 32 19 19 20 20 23 23 23 24 30 30 30 30 28 27 15 15 15
19 19 23 23 21 21 17 17 19 22 28 30 30 27 27 27 16 16 16 16 29 30 24 24 24 29 27 19 19 19 19 19 27 20 20 28 26 28 24 24 24 24 23 24 23 23 23 24 27 27 19 17 17 24 23 25 24 24 24 19
19 17 17 21 21 21 
>GGB83NF01BSJT2 rank=0018095 x=618.0 y=472.0 length=51
40 40 40 40 40 40 39 39 34 35 25 25 26 26 39 40 40 40 40 40 40 39 39 39 39 40 40 40 40 40 40 40 36 34 34 30 21 19 26 26 40 37 38 36 34 29 29 32 34 31 27 
>GGB83NF01B8GHZ rank=0018127 x=799.5 y=1269.0 length=60
28 28 28 37 37 37 32 28 28 28 37 39 35 35 37 40 40 40 39 39 39 37 37 37 35 35 32 16 16 15 24 17 17 21 16 16 19 11 14 14 19 14 14 14 21 23 24 22 21 21 21 27 21 18 18 19 17 23 25 19
>GGB83NF01CT93K rank=0018152 x=1047.0 y=3598.0 length=79
30 30 30 40 40 40 39 30 30 30 40 40 38 34 34 40 40 40 40 26 26 24 24 33 33 40 40 40 19 19 20 21 38 39 40 40 40 40 40 40 40 40 40 40 26 26 26 26 40 40 40 40 40 40 40 24 24 26 36 40
36 36 36 37 36 20 20 20 30 25 29 39 39 40 40 40 40 40 40 
>GGB83NF01A04V4 rank=0018282 x=305.0 y=3442.0 length=71
37 37 37 37 37 37 32 26 26 26 37 40 40 39 37 37 35 33 32 32 32 31 30 16 16 16 16 15 15 15 19 29 30 28 28 27 27 28 30 30 29 23 15 15 15 18 15 15 19 19 23 20 22 22 22 19 17 11 11 11
14 11 11 19 17 20 22 22 22 25 22 
>GGB83NF01CURAF rank=0018289 x=1053.0 y=1301.5 length=162
40 40 40 40 40 40 40 35 35 35 40 40 40 40 40 40 40 40 40 40 40 40 40 40 40 40 40 40 30 21 21 21 20 35 40 35 35 35 40 32 33 33 35 35 40 40 40 40 40 40 40 40 40 40 40 35 33 20 20 20
24 23 29 26 26 29 38 35 35 34 36 36 36 36 36 34 34 31 25 16 16 16 16 19 21 21 21 32 32 31 38 38 40 36 36 36 40 40 40 40 40 40 40 40 40 40 40 40 33 29 29 29 33 35 38 35 35 35 38 38
35 38 34 33 33 33 33 40 40 40 40 40 40 40 40 40 40 40 40 38 38 38 38 38 37 35 35 38 40 24 27 24 22 22 19 19 19 20 20 19 19 19 
>GGB83NF01C5G25 rank=0018303 x=1175.5 y=1583.0 length=74
34 34 35 40 40 40 30 26 26 26 40 40 40 40 40 40 40 30 26 26 26 26 36 40 40 30 24 24 27 27 30 30 40 40 40 39 34 34 38 39 40 40 40 40 40 40 40 40 40 40 40 40 40 36 34 34 33 36 36 38
36 33 30 30 30 30 30 30 39 40 40 40 40 40 
>GGB83NF01CYN2U rank=0018349 x=1097.0 y=3540.5 length=67
38 37 37 40 40 37 24 23 22 24 24 24 24 34 25 27 24 24 20 21 29 28 32 35 35 39 40 40 40 40 40 40 40 40 40 40 40 40 40 40 40 40 40 40 40 38 35 33 33 38 40 40 40 40 40 40 40 40 40 40
40 40 40 33 33 33 28 
>GGB83NF01AQU64 rank=0018435 x=188.0 y=3550.0 length=65
37 37 37 37 37 37 37 37 37 37 36 40 40 40 40 40 40 40 40 40 40 40 40 40 40 40 40 40 40 40 39 39 39 40 40 40 40 40 40 40 40 40 40 39 37 36 32 32 37 37 32 31 20 20 19 19 23 23 21 23
23 25 21 14 14 
>GGB83NF01EBK6W rank=0018466 x=1655.0 y=374.0 length=130
40 40 40 40 40 40 40 40 40 40 40 40 40 40 40 40 38 38 38 40 40 40 40 40 40 40 40 40 40 40 40 40 40 40 40 40 40 40 34 34 34 40 40 40 40 40 40 40 40 40 38 30 30 30 40 40 40 38 38 38
40 40 40 40 40 40 40 40 40 40 40 40 40 40 40 40 40 40 40 40 40 40 40 40 40 40 40 38 38 38 39 39 39 40 40 40 40 40 40 34 29 29 29 28 22 22 22 22 27 27 27 27 36 36 30 30 30 30 40 40
40 40 40 40 40 40 40 34 34 34 
>GGB83NF01AGGVR rank=0018485 x=70.0 y=1765.0 length=137
37 37 37 37 37 37 37 37 37 37 37 40 40 40 40 40 40 40 40 40 40 40 40 40 26 26 26 26 30 40 40 40 40 40 40 40 40 40 40 40 40 40 40 40 40 40 40 40 40 40 21 21 21 32 35 37 37 37 37 37
37 37 37 37 37 37 37 37 37 37 37 37 37 37 37 37 37 37 37 37 37 37 37 37 37 37 37 37 37 37 37 37 37 37 37 37 37 37 37 37 35 35 21 21 21 35 37 37 37 37 37 37 37 37 37 37 37 37 37 37
37 37 37 37 37 37 37 37 37 35 33 33 32 32 32 27 19 
>GGB83NF01AHJQH rank=0018563 x=82.0 y=2967.5 length=58
40 40 40 40 40 40 36 34 30 30 30 30 34 34 40 40 40 40 40 28 19 18 18 31 33 40 31 31 25 23 23 32 32 40 40 40 40 36 36 38 38 38 38 38 38 40 40 40 40 31 31 33 33 40 34 34 30 30 
>GGB83NF01B6F9S rank=0018587 x=776.0 y=1870.0 length=49
40 40 40 40 40 40 40 40 40 40 40 40 40 40 40 40 40 40 40 40 40 40 40 40 40 40 40 40 40 40 40 40 40 36 40 40 37 37 37 36 17 17 17 17 27 31 31 24 24 
>GGB83NF01CLODD rank=0018622 x=949.0 y=3599.5 length=51
37 37 37 37 37 37 30 21 21 21 37 40 40 39 39 39 38 39 39 40 26 26 26 25 25 37 38 35 35 33 33 28 28 30 32 32 32 32 24 23 24 23 21 21 24 23 23 18 16 14 14 
>GGB83NF01ELVPM rank=0018709 x=1772.0 y=1336.0 length=49
36 36 36 37 40 37 34 20 20 20 20 28 28 30 30 40 40 40 40 40 40 40 40 40 40 40 40 40 40 34 34 26 26 25 23 36 36 40 40 34 32 14 14 14 25 25 25 25 25 
>GGB83NF01D1R4H rank=0018710 x=1543.0 y=1551.0 length=62
28 28 28 37 37 37 37 35 33 28 27 27 30 27 27 27 27 19 19 19 23 27 27 24 24 23 26 28 23 27 27 30 29 19 13 13 13 19 21 26 25 17 18 13 13 13 17 17 30 24 30 30 30 29 19 19 19 23 32 32
27 24 
>GGB83NF01D2WLG rank=0018742 x=1556.0 y=754.5 length=100
37 37 37 37 37 37 37 37 37 37 37 40 40 40 40 40 40 39 39 39 40 40 40 40 40 40 40 40 40 40 40 40 40 40 40 40 40 40 40 40 40 40 40 30 30 30 30 40 40 40 39 39 37 37 37 37 37 31 31 30
30 27 25 25 35 35 35 28 30 30 34 30 27 28 28 37 37 37 37 37 37 37 37 37 37 32 31 31 28 32 25 25 23 24 15 15 15 19 17 17 
>GGB83NF01BWIEA rank=0018753 x=663.0 y=912.0 length=54
31 31 31 37 37 37 37 35 35 35 37 35 32 30 28 28 32 32 32 32 20 20 20 19 32 32 32 31 31 31 31 31 19 19 20 20 23 27 27 23 23 23 29 27 27 27 17 16 16 23 24 24 12 12 
>GGB83NF01B6G4K rank=0018768 x=776.0 y=2978.0 length=69
40 40 40 40 40 40 40 38 38 38 40 40 40 40 40 38 38 38 40 40 40 40 40 40 39 40 40 28 24 25 23 25 26 24 25 29 32 39 39 38 25 18 18 20 20 25 40 40 40 40 40 40 40 40 40 40 40 40 40 40
31 31 31 31 29 28 28 31 27 
>GGB83NF01BVGNY rank=0018781 x=651.0 y=1164.0 length=129
40 40 40 40 40 40 40 38 38 38 38 40 40 40 40 40 40 40 40 40 40 40 40 40 40 40 40 40 40 40 40 40 40 40 40 40 40 40 40 40 40 40 40 40 40 40 40 40 40 40 40 38 38 36 36 32 29 21 19 17
13 14 14 24 18 24 18 17 14 14 17 17 14 23 29 24 29 29 29 32 32 38 40 40 40 40 40 37 38 38 40 40 40 33 33 33 38 40 40 40 40 40 39 39 40 40 40 40 40 40 40 40 38 37 38 40 40 40 40 34
31 27 29 21 28 28 32 28 23 
>GGB83NF01BOAYA rank=0018855 x=569.0 y=3040.5 length=48
28 28 28 36 36 33 29 26 26 29 17 17 18 18 17 30 38 36 38 36 36 36 38 40 40 40 34 28 24 23 23 22 30 30 38 38 34 34 34 31 16 16 16 22 22 27 17 17 
>GGB83NF01AMFEL rank=0018870 x=138.0 y=1259.0 length=50
37 37 37 37 37 37 37 37 37 37 37 40 40 40 40 40 40 40 40 40 40 40 40 40 40 40 40 40 40 40 40 39 39 39 39 40 38 38 38 32 30 28 28 33 28 16 16 16 19 23 
>GGB83NF01CU1QN rank=0018873 x=1056.0 y=2557.0 length=84
37 37 37 37 37 37 37 37 37 37 37 40 40 40 40 40 40 40 40 40 40 40 40 40 40 40 40 40 40 40 40 40 40 39 39 39 40 40 40 40 40 38 38 35 35 35 35 33 28 16 16 16 15 27 17 17 13 13 13 26
28 23 16 16 16 32 33 33 35 27 27 28 37 37 37 37 37 37 37 30 28 27 26 24 
>GGB83NF01AOWBK rank=0018890 x=166.0 y=1806.0 length=105
31 31 31 37 37 37 37 26 26 26 37 40 40 40 40 40 40 40 40 40 40 40 40 40 40 40 40 40 40 40 40 39 39 28 27 27 25 35 30 30 31 31 30 30 28 28 30 35 35 35 35 38 37 25 25 25 28 37 37 35
33 32 32 30 30 22 19 13 13 14 14 13 13 14 11 14 14 14 28 28 28 25 18 18 13 13 13 13 13 13 28 23 25 25 17 16 17 17 17 17 17 25 28 14 14 
>GGB83NF01CZNWS rank=0018891 x=1109.0 y=826.5 length=208
40 40 40 40 40 40 40 40 40 40 40 40 40 40 40 40 40 40 40 40 40 40 40 40 40 40 40 40 40 40 40 40 40 40 40 40 40 40 40 40 40 40 40 40 40 40 40 40 40 40 40 40 40 40 40 40 40 40 40 40
40 40 40 39 35 33 33 40 30 30 30 39 40 40 40 40 40 40 40 40 40 40 40 40 40 40 40 40 40 40 40 40 40 37 21 21 20 20 26 22 36 40 38 38 36 36 36 40 39 39 39 39 40 40 40 40 40 40 40 39
39 39 40 40 35 32 35 34 37 36 40 34 30 36 29 19 17 17 19 19 36 36 38 36 36 36 36 40 40 39 39 39 40 40 40 40 30 30 30 30 40 40 40 40 40 40 40 40 40 40 40 40 40 30 30 24 24 24 24 28
28 28 33 32 32 16 24 24 36 38 40 34 20 20 20 36 36 39 39 39 40 39 35 35 35 40 40 40 
>GGB83NF01AKXV8 rank=0018900 x=121.0 y=1542.0 length=116
31 31 31 37 37 37 28 25 25 25 31 33 25 25 23 37 35 35 35 35 38 37 37 37 33 23 23 23 30 30 30 37 35 32 32 32 32 37 37 37 39 37 31 25 25 23 36 39 39 39 39 39 34 27 25 25 26 31 37 37
37 37 37 35 35 35 37 37 37 37 37 37 37 31 31 31 37 37 37 35 35 33 33 33 20 20 20 23 23 24 24 24 29 30 24 22 19 19 19 19 18 19 27 31 32 30 30 30 30 30 30 30 28 28 25 22 
>GGB83NF01CUSW5 rank=0018921 x=1053.5 y=3415.0 length=62
40 40 40 40 40 40 40 40 40 40 40 40 40 40 40 40 40 40 40 40 40 40 38 38 38 40 40 40 40 40 40 40 40 40 40 40 40 40 40 38 38 38 40 34 33 32 38 39 38 36 33 32 30 30 18 18 17 26 29 31
35 31 
>GGB83NF01DMA9U rank=0019000 x=1367.0 y=768.0 length=90
31 31 31 37 37 37 30 25 25 25 32 33 25 25 25 20 20 20 28 28 28 33 31 31 31 32 29 30 30 30 23 23 19 19 19 24 23 27 28 29 30 30 30 23 23 25 25 25 25 25 32 33 33 33 32 33 33 33 35 32
32 32 25 25 25 25 33 32 32 27 27 27 29 28 27 23 24 24 24 13 13 14 21 25 18 17 18 22 16 0  
>GGB83NF01BHJ0A rank=0019014 x=492.5 y=3576.0 length=45
20 19 19 29 30 30 30 27 24 19 19 19 19 19 19 19 27 28 30 28 28 27 27 27 29 23 23 23 23 24 19 19 18 18 17 23 28 19 16 12 0  11 11 14 14 
>GGB83NF01EE2UF rank=0019076 x=1694.0 y=3477.0 length=43
40 40 40 40 40 40 40 40 40 40 40 40 40 40 40 40 40 40 40 40 40 40 40 40 40 40 40 40 34 34 34 34 40 40 40 40 40 40 31 27 15 15 15 
>GGB83NF01BOZCD rank=0019115 x=577.0 y=1883.5 length=48
31 31 31 37 37 37 35 28 28 28 37 37 39 39 39 39 39 37 39 39 40 39 39 39 40 40 39 40 35 35 36 37 38 35 33 33 32 30 29 15 15 15 15 12 14 21 17 14 
>GGB83NF01CERLU rank=0019189 x=871.5 y=688.5 length=88
37 37 37 39 39 39 39 39 39 39 39 40 29 29 29 33 39 39 39 38 40 27 27 27 36 36 39 29 29 29 36 39 39 39 39 39 38 38 38 38 38 33 33 26 21 19 19 23 20 27 20 20 13 13 13 13 13 13 16 11
13 13 13 18 27 18 26 23 23 13 13 13 13 13 14 0  18 20 21 21 27 27 27 30 30 28 24 21 
>GGB83NF01AQL70 rank=0019198 x=186.0 y=110.5 length=166
37 37 37 37 37 37 37 37 37 37 37 40 40 40 40 40 40 40 40 40 40 40 40 40 40 40 40 40 40 40 40 40 40 40 40 40 40 40 40 39 39 39 40 40 40 40 40 40 40 40 40 40 37 37 37 37 37 37 37 37
37 37 37 37 37 37 37 37 37 37 37 37 37 37 37 37 37 37 37 37 37 37 37 37 37 37 37 37 37 37 37 37 37 37 37 35 35 35 23 23 23 23 27 32 29 32 35 35 35 37 37 37 35 35 35 37 37 37 37 37
37 37 37 37 37 37 37 37 37 37 37 37 37 37 37 37 37 37 37 37 31 31 31 31 32 37 37 37 37 37 37 37 37 37 35 35 34 32 35 35 28 28 28 32 27 27 
>GGB83NF01CNLWP rank=0019208 x=971.0 y=3607.0 length=56
37 37 37 37 37 37 35 30 30 30 30 25 25 25 28 16 16 16 24 27 32 32 32 19 19 19 19 27 27 27 32 30 27 23 19 19 19 19 23 30 32 32 32 30 23 25 25 23 23 31 32 32 32 29 27 18 
>GGB83NF01BTVUO rank=0019231 x=633.0 y=1262.0 length=40
26 26 24 37 40 40 34 26 26 26 24 24 26 26 35 40 40 40 40 40 40 40 40 40 40 40 38 30 26 26 19 17 15 15 36 36 39 40 32 27 
>GGB83NF01EWCN4 rank=0019252 x=1891.0 y=2450.0 length=114
37 37 37 37 37 25 21 20 20 19 27 29 29 19 19 19 19 19 28 32 33 35 35 35 35 35 37 37 37 37 37 37 38 37 37 37 35 35 30 30 30 23 23 23 31 35 35 34 34 36 37 37 37 34 34 35 37 37 37 37
37 37 37 37 37 37 37 37 37 34 32 32 35 35 35 37 37 37 37 37 37 37 37 37 37 37 37 37 37 37 37 37 37 37 37 21 21 21 21 21 30 28 35 32 32 30 31 32 32 32 32 33 28 19 
>GGB83NF01EP2QF rank=0019277 x=1820.0 y=453.5 length=46
40 40 40 40 40 40 40 40 26 26 26 26 40 40 40 37 37 28 28 28 37 40 40 40 38 38 36 37 35 27 21 21 20 20 32 38 35 35 39 38 38 35 29 29 18 18 
>GGB83NF01CN62X rank=0019326 x=978.0 y=2375.5 length=88
31 31 31 37 37 37 37 31 31 32 37 40 40 40 40 40 40 30 30 30 33 40 40 40 40 40 40 40 40 40 40 40 40 40 40 40 40 40 40 40 35 35 37 39 28 28 31 40 40 39 40 40 37 37 37 37 37 37 37 37
37 37 37 37 37 37 37 37 35 32 28 20 19 19 19 19 15 15 15 14 22 24 18 19 18 28 23 17 
>GGB83NF01D0CPS rank=0019383 x=1527.0 y=462.0 length=74
39 39 39 40 40 39 35 30 30 30 40 40 38 32 32 36 37 40 40 30 20 20 20 16 16 34 34 40 40 40 32 31 18 20 20 27 38 40 40 40 40 37 36 28 30 30 30 40 40 30 27 26 26 30 36 40 40 38 38 38
38 40 35 30 30 30 30 30 39 40 40 40 40 40 
>GGB83NF01CVOC9 rank=0019404 x=1063.0 y=3211.0 length=50
20 20 19 33 33 25 20 19 19 15 15 15 27 27 28 27 17 17 19 19 23 23 19 19 19 19 27 27 31 32 32 33 33 35 35 37 37 37 32 32 32 31 32 29 29 29 27 17 16 14 
>GGB83NF01DWSOC rank=0019406 x=1486.5 y=2458.0 length=73
30 30 30 37 37 37 37 37 37 37 37 40 40 40 40 40 40 40 40 40 40 40 40 39 40 40 39 31 31 28 24 28 28 39 39 39 27 27 25 37 35 35 35 33 33 28 28 28 33 18 18 18 25 25 24 29 33 33 33 32
30 32 32 32 33 31 32 27 19 19 19 17 19 
>GGB83NF01AMVAE rank=0019446 x=143.0 y=1364.0 length=129
37 37 37 37 37 37 37 37 37 37 37 40 40 40 40 40 40 40 40 40 40 40 40 40 40 40 40 40 40 40 40 40 40 37 33 33 33 37 37 39 37 31 31 27 27 33 33 37 37 39 39 39 37 37 37 37 37 37 37 37
37 37 37 37 37 37 37 37 37 37 37 37 37 37 37 37 37 37 37 37 37 37 35 36 36 37 37 37 37 37 37 37 37 37 37 35 35 33 32 32 30 30 24 14 13 13 13 13 13 0  16 16 25 21 21 24 23 24 23 19
19 19 24 24 25 23 24 20 17 
>GGB83NF01D42NU rank=0019456 x=1580.5 y=3624.0 length=45
35 35 35 35 35 35 33 33 33 32 32 19 15 15 15 23 24 22 25 25 22 19 17 17 21 23 24 19 19 19 18 27 28 28 28 28 28 27 22 19 17 17 18 19 19 
>GGB83NF01BUYYF rank=0019457 x=645.5 y=2789.0 length=108
40 40 40 40 40 40 34 31 31 31 40 40 40 40 40 38 38 37 36 36 21 21 24 17 18 18 22 30 25 26 26 31 32 32 31 33 33 32 32 22 24 22 29 35 35 35 38 39 38 22 18 18 18 22 22 38 35 33 35 35
35 36 35 35 35 38 38 35 35 29 29 29 32 32 32 25 20 14 14 14 16 27 24 31 26 26 26 26 26 31 36 36 39 35 32 28 28 28 32 35 35 35 36 33 30 26 26 28 
>GGB83NF01AIR5F rank=0019509 x=96.0 y=3185.0 length=44
31 31 31 37 37 37 36 30 30 30 37 40 40 40 40 39 39 39 40 40 40 40 40 40 40 40 40 40 40 39 39 39 37 37 32 20 19 19 0  28 26 14 13 13 
>GGB83NF01CPCHJ rank=0019539 x=991.0 y=2789.0 length=56
37 37 37 37 37 37 37 30 28 28 37 39 39 39 37 37 37 37 37 37 39 39 39 33 26 26 26 39 40 40 39 39 39 39 39 40 40 40 40 40 40 40 40 40 40 40 39 37 33 33 32 30 30 30 19 19 
>GGB83NF01CN1L8 rank=0019544 x=976.0 y=3486.0 length=312
40 40 40 40 40 40 40 40 40 40 40 40 40 40 40 25 20 20 20 25 36 27 27 30 30 37 37 40 40 40 37 34 34 40 40 40 40 40 40 40 40 40 40 40 40 40 40 40 40 40 40 40 40 40 36 34 34 34 34 34
33 33 40 25 25 25 36 40 40 40 40 40 40 40 40 40 40 40 40 40 40 40 40 40 40 34 36 36 40 40 40 40 40 40 40 40 40 40 40 40 40 40 40 40 40 40 38 38 39 30 30 30 36 36 27 36 36 23 23 25
36 20 20 20 30 30 40 40 40 40 40 34 34 34 40 40 40 40 38 34 19 19 19 20 22 40 40 40 40 40 40 40 40 40 40 40 40 40 36 34 37 36 30 30 30 40 40 40 40 40 40 40 40 40 40 40 40 40 38 38
38 40 40 40 40 40 40 40 40 40 40 38 38 38 40 40 40 40 40 40 40 40 40 40 40 38 38 38 40 40 40 40 40 40 40 40 40 40 40 38 38 38 40 40 40 40 40 40 40 40 40 40 40 40 40 21 21 21 40 40
40 40 40 38 33 33 34 32 30 30 30 25 26 25 25 40 34 40 40 40 40 40 40 38 38 38 40 40 40 40 40 40 40 39 39 30 30 30 25 25 25 36 36 36 36 40 34 34 34 40 40 40 40 36 36 34 30 30 30 30
30 30 40 40 40 40 40 36 38 39 38 38 
>GGB83NF01A8687 rank=0019556 x=397.0 y=2921.5 length=63
30 30 30 40 40 40 38 30 30 30 40 40 40 40 40 40 38 27 25 14 14 14 14 19 14 18 18 18 25 18 24 32 32 27 27 32 34 35 32 26 29 29 31 33 36 36 36 32 33 33 36 40 32 34 34 34 34 40 40 40
40 40 40 
>GGB83NF01C2S2W rank=0019706 x=1145.0 y=38.0 length=51
37 37 37 37 37 37 37 30 30 30 35 39 35 33 32 30 30 28 28 17 17 13 13 13 14 14 14 19 25 25 25 27 28 28 29 30 30 31 33 32 28 27 27 29 27 27 27 30 29 23 19 
>GGB83NF01ELU9Q rank=0019730 x=1772.0 y=764.0 length=53
37 37 37 37 37 34 23 21 21 20 32 33 33 33 32 20 20 20 20 30 30 32 32 32 30 30 27 19 16 16 16 23 24 23 24 24 21 26 28 30 30 27 23 19 19 19 19 19 18 26 26 22 19 
>GGB83NF01CIY0N rank=0019734 x=919.5 y=309.0 length=89
40 40 40 40 40 40 40 34 31 31 27 21 21 25 21 21 25 29 25 25 31 38 35 35 35 40 40 40 40 40 40 40 40 40 37 35 28 28 28 28 32 34 35 35 29 29 27 27 28 35 40 40 39 40 40 39 40 40 40 40
40 40 40 40 40 40 40 40 40 40 40 39 39 39 40 40 40 40 40 40 28 27 27 27 32 32 35 28 23 
>GGB83NF01C53XG rank=0019749 x=1182.0 y=2514.0 length=47
37 37 37 37 37 37 32 26 26 25 37 35 35 35 35 33 31 23 20 20 20 20 28 32 33 19 19 19 27 27 27 27 31 29 27 19 15 13 14 24 26 21 13 12 14 20 14 
>GGB83NF01CM8ZZ rank=0019784 x=967.0 y=3261.0 length=76
37 37 37 37 37 37 37 37 37 37 37 40 40 40 40 40 40 40 40 40 40 40 40 40 40 40 39 39 39 39 39 39 33 33 33 30 36 37 38 38 38 35 32 32 32 35 35 35 35 33 32 28 25 25 25 33 27 27 27 28
28 30 28 28 22 19 17 16 19 14 12 12 19 16 11 11 
>GGB83NF01A0PM7 rank=0019821 x=301.5 y=65.0 length=49
37 37 37 37 37 37 37 21 21 21 21 21 37 38 35 35 35 35 35 37 39 39 40 40 40 39 39 40 40 40 40 40 40 40 39 39 39 38 38 35 28 19 19 19 24 23 23 19 14 
>GGB83NF01AVIWI rank=0019825 x=241.0 y=3808.0 length=100
37 37 37 37 37 37 37 37 25 25 23 23 25 25 32 32 32 32 32 32 28 21 21 18 20 27 33 33 33 33 33 33 18 21 21 36 37 37 33 33 32 32 32 33 35 32 25 21 21 21 25 28 33 33 33 33 33 35 35 37
37 37 37 37 37 37 37 37 37 37 37 37 37 37 37 37 37 37 37 37 37 37 37 37 37 37 37 37 37 37 35 34 32 33 32 32 31 29 27 19 
>GGB83NF01A6EGV rank=0019846 x=365.0 y=3373.5 length=76
40 40 40 40 40 40 40 38 38 38 40 40 40 40 40 40 40 40 40 40 40 40 40 40 40 40 40 40 40 40 40 40 40 40 40 40 40 40 40 40 40 40 40 40 39 36 36 40 39 37 35 23 22 22 20 24 24 27 25 25
27 25 19 20 24 26 32 32 29 29 29 29 32 32 25 24 
>GGB83NF01ER1QQ rank=0019861 x=1842.0 y=2368.0 length=53
40 40 39 40 40 40 40 40 40 40 40 40 40 40 40 40 40 40 40 39 35 33 33 40 40 40 39 36 36 40 32 32 32 35 32 29 23 23 22 22 21 22 22 38 32 30 32 40 40 40 40 33 33 
>GGB83NF01BHRVY rank=0019892 x=495.5 y=1500.0 length=86
36 36 36 37 37 37 37 37 37 37 37 40 40 40 40 40 40 40 40 40 40 40 40 40 40 40 40 40 40 40 40 40 40 40 40 40 40 40 40 40 40 40 40 40 39 39 39 39 39 40 40 40 37 37 37 37 37 37 37 37
37 37 37 35 35 25 25 25 28 37 37 37 37 37 35 35 35 33 33 32 32 30 29 19 17 0  
>GGB83NF01B04H1 rank=0019993 x=715.5 y=3191.0 length=147
40 40 40 40 40 40 40 40 40 40 40 40 40 40 40 40 40 40 40 40 40 40 40 40 40 40 40 40 40 40 40 40 40 40 40 40 40 40 40 40 40 39 39 39 40 40 40 40 40 40 40 40 40 40 40 40 40 40 40 40
40 40 40 40 40 40 40 40 40 40 40 40 40 40 40 40 40 40 40 40 40 40 40 40 40 40 40 34 34 34 34 39 40 40 40 40 40 40 38 38 38 40 40 40 40 40 40 40 40 40 40 40 40 40 40 40 40 39 39 39
40 40 40 40 40 40 40 40 40 40 40 40 40 34 34 34 34 34 30 30 30 39 39 40 40 40 40 
>GGB83NF01CYLH1 rank=0020007 x=1097.0 y=199.5 length=62
40 40 40 40 40 40 39 30 30 30 40 40 40 40 40 40 40 40 40 40 40 39 34 34 38 40 40 40 40 40 40 40 40 40 40 40 34 30 30 30 39 39 40 38 34 34 40 36 36 39 34 38 34 39 39 39 40 40 40 40
40 40 
>GGB83NF01DYQ59 rank=0020021 x=1508.0 y=3711.0 length=214
40 40 40 40 40 40 40 40 40 40 40 40 40 39 39 39 39 40 40 40 40 40 40 40 40 40 40 40 40 40 40 40 40 40 40 40 40 40 40 40 40 40 40 40 40 39 39 39 40 40 40 40 40 40 40 40 40 40 40 40
40 40 39 39 39 40 40 40 40 40 40 40 40 39 39 39 40 40 40 37 37 39 40 39 39 39 40 40 40 40 40 40 40 40 40 40 40 40 40 40 40 40 40 40 40 40 40 40 40 40 39 34 34 34 40 40 40 40 40 40
40 40 40 40 40 40 40 40 40 40 40 40 40 40 40 40 40 40 40 40 40 40 40 40 40 40 40 39 39 39 35 32 32 40 40 40 40 40 40 40 40 40 40 40 39 34 34 34 40 40 40 40 40 40 39 39 39 40 40 40
40 40 40 40 40 40 40 40 39 34 30 30 30 40 26 26 26 35 29 40 40 40 40 40 40 40 40 40 40 40 40 40 40 40 
>GGB83NF01BPGNV rank=0020065 x=582.0 y=3849.0 length=50
37 37 26 26 26 26 37 37 37 35 33 33 29 30 32 32 25 20 20 20 19 19 23 23 33 33 33 33 33 33 33 33 35 38 37 35 28 27 15 13 13 25 28 28 20 12 12 11 11 11 
>GGB83NF01C3DPG rank=0020116 x=1151.5 y=2194.0 length=89
40 40 40 40 40 40 30 26 26 25 23 40 38 26 26 26 26 35 25 25 23 23 31 29 36 36 36 36 36 37 40 40 40 40 40 40 36 30 25 23 25 31 36 36 40 40 40 28 31 30 30 30 26 36 38 38 38 34 39 22
22 22 23 29 30 23 23 23 22 25 24 24 31 32 36 33 38 36 36 34 34 34 34 37 37 38 40 40 40 
>GGB83NF01C2HXW rank=0020225 x=1141.0 y=1986.5 length=43
28 28 28 37 37 37 32 28 28 27 30 30 32 37 35 35 35 30 25 21 21 21 27 37 38 35 35 35 32 32 32 32 32 33 32 30 28 27 18 17 17 17 14 
>GGB83NF01BOSWC rank=0020312 x=575.5 y=1722.0 length=194
37 37 37 37 37 37 37 37 37 36 36 40 40 40 40 40 40 40 40 40 39 26 21 21 21 25 33 33 33 33 28 20 18 18 21 37 37 39 39 39 39 39 39 39 40 40 40 40 40 40 40 40 37 37 37 37 37 37 37 37
37 37 37 37 37 37 37 37 37 37 37 37 37 30 30 28 18 18 18 33 29 30 15 15 15 23 24 32 33 18 18 18 32 35 37 37 37 37 35 33 33 35 35 35 35 30 30 21 21 18 19 27 31 31 31 31 30 29 23 16
18 18 25 32 33 35 21 21 21 32 35 37 37 37 35 35 35 32 32 26 26 26 31 24 24 19 19 15 15 15 13 27 18 28 25 24 24 24 17 16 11 11 11 11 11 12 12 11 13 11 12 12 12 16 16 22 18 17 18 22
27 21 13 13 13 27 22 22 28 28 23 23 15 15 
>GGB83NF01AHP53 rank=0020367 x=84.0 y=3113.0 length=123
37 37 37 37 37 37 37 31 31 31 31 37 39 40 39 37 35 35 39 40 40 40 40 40 40 40 40 40 40 40 40 39 39 39 39 39 39 37 36 25 25 25 37 40 40 37 37 37 37 37 40 40 37 37 37 37 37 37 37 37
37 37 37 37 37 37 37 37 37 37 37 37 37 37 37 37 37 35 28 28 27 37 30 30 30 30 35 35 35 35 35 35 27 27 27 37 37 37 28 28 28 28 37 37 37 37 37 37 37 37 37 37 35 35 32 28 28 26 30 30
21 21 17 
>GGB83NF01ENJK6 rank=0020418 x=1791.0 y=1112.0 length=53
40 40 40 40 40 40 40 26 26 26 30 36 37 40 40 40 40 40 35 25 25 25 37 40 40 39 40 39 39 37 25 25 26 30 40 40 40 40 40 40 40 39 39 40 40 37 35 35 37 28 24 24 24 
>GGB83NF01BYSBB rank=0020428 x=689.0 y=581.5 length=114
30 30 30 34 37 37 21 21 18 18 25 35 35 35 30 30 25 25 25 34 38 37 37 37 37 37 37 37 39 39 39 39 39 40 40 39 39 39 39 40 40 39 39 39 39 39 39 37 37 37 37 35 35 35 35 35 35 35 30 25
25 27 30 37 37 37 37 37 34 34 35 37 37 37 31 31 30 30 29 30 30 30 30 28 32 32 33 31 29 28 28 28 28 28 28 23 19 19 15 15 15 19 23 21 21 17 16 14 14 17 25 17 13 13 
>GGB83NF01ANTTI rank=0020488 x=154.0 y=1060.0 length=99
31 31 31 40 40 40 37 28 27 27 38 39 28 20 20 20 22 22 28 27 38 38 38 38 38 40 40 40 40 40 40 39 39 39 40 40 40 40 40 39 37 26 26 26 34 40 40 40 40 40 34 31 31 38 34 31 30 26 30 19
19 19 19 30 21 14 14 13 13 22 22 22 27 23 27 22 18 22 19 19 22 19 24 29 29 29 32 31 36 36 33 29 29 29 29 25 25 27 22 
>GGB83NF01ATNQG rank=0020495 x=220.0 y=2774.0 length=278
39 39 39 40 40 40 40 40 40 40 30 26 26 27 35 39 39 38 37 37 31 29 29 30 38 40 39 21 21 21 40 40 40 40 40 40 40 40 40 40 40 40 40 40 40 40 40 40 40 40 40 40 40 30 26 26 26 26 26 40
40 40 40 40 40 40 40 40 40 40 40 40 40 40 40 40 40 40 40 40 40 30 30 30 40 40 40 40 40 40 40 40 40 40 40 40 40 40 39 39 39 40 40 40 40 40 40 40 36 36 36 20 20 20 33 16 16 16 28 24
27 34 34 36 38 38 36 30 20 21 21 30 30 39 40 40 40 40 40 40 40 40 40 40 40 40 40 40 39 39 39 39 39 39 39 40 40 40 40 40 40 40 40 40 40 40 40 40 40 40 40 40 40 40 40 36 27 20 20 20
20 30 30 34 34 40 40 40 40 40 40 40 40 39 35 34 34 39 39 40 40 40 40 40 39 39 39 40 40 40 40 40 40 40 40 40 35 30 30 30 39 40 40 40 40 40 40 40 40 40 40 40 40 40 40 40 40 40 40 36
36 36 30 30 19 19 17 19 30 17 17 26 31 32 33 35 40 40 40 40 39 39 39 39 40 40 40 40 40 40 39 39 39 40 40 39 39 39 
>GGB83NF01ANT9L rank=0020504 x=154.0 y=1639.0 length=55
40 40 40 40 40 40 40 40 40 40 40 40 38 38 38 38 40 40 40 40 38 38 38 40 38 38 38 40 40 40 40 40 33 33 34 37 40 39 40 29 29 29 29 29 28 40 40 40 40 39 32 28 31 21 21 
>GGB83NF01ETGYL rank=0020533 x=1858.0 y=3211.5 length=45
37 37 37 37 37 37 32 28 28 28 28 28 28 39 39 39 39 39 37 39 39 40 40 40 40 40 39 39 39 39 39 39 39 40 38 35 35 33 33 32 32 30 29 13 13 
>GGB83NF01B5SWF rank=0020592 x=769.0 y=253.0 length=143
40 40 40 40 40 40 40 40 40 39 30 21 21 21 30 40 40 40 40 40 40 40 40 40 40 40 40 40 40 40 40 40 40 40 40 40 40 40 40 40 40 40 40 40 40 40 40 40 40 40 40 40 40 40 40 40 40 40 40 40
40 40 40 40 40 40 40 40 40 40 40 40 40 40 40 40 40 39 39 39 39 40 40 40 40 40 40 40 40 40 40 40 39 39 39 40 40 40 40 40 40 40 40 40 40 40 40 40 40 34 34 34 34 35 40 38 36 36 36 36
31 33 34 30 20 20 20 20 40 40 40 40 36 36 27 27 28 28 30 40 36 24 24 
>GGB83NF01EECJL rank=0020593 x=1686.0 y=2159.0 length=62
30 30 30 40 40 40 35 26 26 24 38 40 40 40 40 20 20 20 20 30 33 40 40 40 40 40 36 32 24 26 19 19 17 17 34 36 39 36 36 22 24 24 24 40 40 32 32 38 40 40 40 39 30 30 30 30 35 40 40 40
40 40 
>GGB83NF01EF5RO rank=0020604 x=1707.0 y=674.0 length=65
37 37 37 37 37 37 32 26 26 26 37 40 40 40 40 40 40 40 40 40 40 39 40 40 39 39 37 30 25 21 21 21 32 35 35 25 25 25 25 25 32 37 37 37 38 38 37 37 37 37 36 35 35 35 37 37 37 37 37 37
37 35 35 32 0  
>GGB83NF01AN3AJ rank=0020605 x=157.0 y=1049.0 length=43
21 21 21 35 37 37 30 27 27 27 25 32 36 37 38 38 38 38 37 31 30 30 37 37 38 37 35 35 33 28 28 27 30 28 23 19 17 19 23 20 17 12 12 
>GGB83NF01DJCVR rank=0020615 x=1333.5 y=2149.0 length=73
37 37 37 37 37 37 37 36 36 36 37 40 40 40 40 40 40 40 40 40 39 37 37 39 39 37 37 39 33 31 31 28 30 40 40 40 40 40 40 40 40 40 40 40 40 40 40 40 33 33 33 33 37 37 37 37 37 37 37 37
37 37 37 35 18 16 15 27 26 28 22 0  17 
>GGB83NF01AWGET rank=0020672 x=252.5 y=2179.0 length=60
37 37 37 37 37 37 37 37 37 37 37 37 21 21 21 35 35 39 39 39 40 40 40 40 40 40 40 40 40 40 40 40 40 40 40 40 40 40 40 40 40 40 40 40 40 40 40 40 40 39 37 35 35 33 33 31 30 30 24 15
>GGB83NF01C4C1Z rank=0020698 x=1162.0 y=2949.0 length=90
40 39 40 40 40 37 34 21 21 21 21 28 27 40 40 40 40 40 40 40 40 40 40 40 40 40 40 40 40 40 40 40 40 40 40 40 40 40 40 40 38 38 38 38 38 38 40 40 40 40 40 40 40 40 40 40 39 38 38 38
40 37 37 34 23 23 23 23 24 36 36 40 38 38 32 31 29 26 28 32 21 21 19 19 28 32 32 28 20 20 
>GGB83NF01A2SNJ rank=0020751 x=324.5 y=3069.0 length=219
36 36 36 37 37 37 37 37 37 37 37 39 39 40 40 40 40 40 40 39 40 40 40 40 40 40 40 40 40 40 40 40 40 40 40 40 39 39 39 40 40 40 40 40 40 40 40 40 40 40 40 40 37 37 37 37 37 37 37 37
37 37 37 37 37 37 37 37 37 37 37 37 37 37 37 37 37 37 37 37 37 37 37 37 37 37 37 37 37 37 37 37 37 37 37 37 37 37 37 37 37 37 37 37 37 37 37 37 37 37 37 37 37 37 37 37 37 35 35 35
37 37 37 37 36 36 36 37 37 37 37 37 37 37 37 37 37 37 37 37 37 36 36 35 37 37 37 37 37 37 37 37 35 35 35 37 35 35 33 33 32 27 19 19 20 20 20 20 24 23 27 27 30 32 32 32 26 26 26 33
32 33 33 20 20 19 19 19 23 26 28 30 26 26 27 19 14 15 15 15 21 21 17 19 19 23 23 24 24 27 27 25 21 16 16 25 13 18 12 
>GGB83NF01AL63M rank=0020766 x=135.0 y=2784.0 length=152
37 37 37 37 37 37 37 30 30 30 36 40 40 40 40 40 40 40 40 40 40 40 40 40 40 40 40 40 40 40 40 40 40 40 40 40 40 40 40 40 21 21 21 36 37 38 37 37 37 37 21 21 21 37 37 37 37 37 37 37
37 37 37 37 37 37 37 37 37 37 37 37 37 37 37 37 37 37 37 37 37 37 37 37 37 37 37 37 37 37 37 37 37 37 37 37 37 37 37 37 37 37 37 37 37 37 37 37 37 37 37 37 37 37 35 33 31 27 27 27
28 13 13 13 13 13 12 11 11 13 18 23 24 26 29 27 27 27 30 32 33 33 33 32 31 30 29 29 29 24 17 18 
>GGB83NF01ADKSW rank=0020773 x=37.5 y=2046.0 length=158
30 30 30 37 37 37 37 37 37 37 35 35 40 40 40 40 40 40 40 40 40 40 40 40 40 40 40 40 39 36 35 35 37 37 37 37 37 37 25 25 25 35 35 35 33 33 32 32 32 35 32 32 32 34 34 37 37 37 37 37
37 37 37 37 37 37 37 37 37 37 37 37 37 37 37 35 35 33 32 25 20 20 20 20 33 19 19 19 18 28 27 27 27 21 21 21 17 11 13 13 18 11 12 12 16 16 16 18 16 25 24 24 22 19 19 17 16 19 19 19
21 25 19 19 17 17 17 17 19 17 19 22 25 24 27 28 28 28 24 24 15 15 15 28 29 21 21 17 16 16 18 25 23 12 12 12 12 11 
>GGB83NF01B3CA9 rank=0020794 x=741.0 y=131.5 length=58
40 40 40 40 40 40 38 34 34 34 40 40 40 40 30 20 20 20 20 40 30 30 30 36 40 40 40 40 40 38 38 38 38 40 40 40 40 40 36 36 36 32 19 19 19 25 33 31 26 23 32 34 34 34 35 34 29 25 
>GGB83NF01D7R4P rank=0020804 x=1611.5 y=2967.5 length=220
37 37 37 37 37 37 37 37 37 37 37 40 40 40 40 40 40 40 40 40 40 40 40 40 40 40 40 40 40 40 40 40 40 40 40 40 40 40 40 40 40 40 40 40 40 40 40 40 40 40 39 39 37 37 37 37 37 37 37 37
37 37 37 37 37 37 37 37 37 37 37 37 37 37 37 37 37 37 37 37 37 37 37 35 35 35 37 37 37 37 37 37 37 37 37 37 37 37 37 37 37 37 37 37 37 37 37 37 37 37 37 37 37 37 37 37 37 31 31 31
37 37 37 37 37 37 37 37 37 37 37 37 34 35 35 37 37 37 37 37 37 37 37 37 37 37 37 37 37 37 37 37 37 37 30 30 30 28 28 33 35 35 30 20 20 20 20 21 35 35 37 37 37 37 37 37 37 37 37 37
37 35 33 29 28 27 27 26 26 27 13 13 13 11 11 12 12 24 24 24 11 11 13 11 12 12 19 18 17 17 17 22 20 16 17 16 25 24 17 17 
>GGB83NF01D43NP rank=0020814 x=1581.5 y=819.5 length=115
40 40 40 40 40 40 40 40 40 40 40 40 40 40 40 40 40 40 40 40 40 40 40 40 40 39 39 39 40 40 40 40 40 40 40 34 34 26 26 26 40 40 40 40 40 40 40 40 40 40 39 39 39 39 40 40 40 40 39 39
39 40 40 40 40 40 40 39 39 39 39 40 40 40 40 40 40 40 40 40 40 40 40 40 36 40 34 26 15 15 15 23 25 19 19 15 15 15 17 17 35 36 34 34 37 34 27 28 31 31 35 35 35 30 30 
>GGB83NF01EAMEC rank=0020822 x=1644.0 y=338.0 length=101
39 39 39 40 40 40 30 26 26 26 40 40 40 40 40 40 40 26 26 26 26 40 40 40 40 40 40 30 30 30 30 40 38 34 34 40 40 40 40 40 40 40 40 40 40 40 40 40 40 40 40 40 40 40 40 39 39 39 39 26
24 24 30 36 36 36 36 36 36 40 40 40 39 39 36 40 40 40 40 40 40 36 30 26 26 26 30 40 40 39 35 34 34 39 39 40 40 40 40 40 40 
>GGB83NF01EZNI1 rank=0020834 x=1929.0 y=843.0 length=71
37 37 37 35 35 35 35 35 34 37 32 32 32 31 31 33 33 24 19 19 18 22 21 22 22 28 22 19 13 13 13 19 15 19 19 27 29 30 29 29 30 33 33 30 30 30 36 36 37 37 37 37 37 37 37 37 37 35 33 29
28 28 29 28 28 22 18 13 13 11 11 
>GGB83NF01A42WF rank=0020957 x=350.0 y=3165.5 length=80
37 37 37 37 37 37 37 37 37 37 37 40 40 40 40 40 40 40 40 40 40 40 40 39 39 39 39 37 37 36 30 21 21 21 23 37 35 35 35 28 28 28 35 37 37 36 30 30 30 28 28 28 33 28 28 23 23 24 19 19
19 32 27 23 15 18 18 25 28 28 28 25 22 11 11 11 11 19 12 19 
>GGB83NF01D6I3V rank=0020967 x=1597.5 y=1961.0 length=56
35 34 32 35 35 33 32 28 28 28 18 18 18 18 20 20 20 33 35 35 38 37 37 39 39 39 39 39 39 38 38 38 34 31 21 21 21 25 28 33 33 32 25 25 25 33 35 33 33 32 32 32 30 30 17 17 
>GGB83NF01AXXUL rank=0020982 x=269.5 y=1803.0 length=87
36 35 35 37 37 37 36 26 26 25 31 33 33 37 39 38 38 37 33 33 33 37 40 40 40 40 40 39 39 39 39 40 40 39 36 31 21 21 21 36 38 38 37 36 30 30 31 35 38 38 38 37 37 27 27 28 28 28 28 37
37 37 37 37 37 37 37 37 37 37 37 37 37 37 37 37 37 37 37 37 33 32 30 30 28 22 19 
>GGB83NF01DIJHE rank=0021004 x=1324.0 y=912.5 length=187
40 40 40 40 40 40 40 40 40 40 40 40 40 40 40 40 40 40 40 40 40 40 40 40 40 40 40 40 40 40 40 40 40 40 40 40 40 40 40 40 40 40 40 40 40 40 40 40 40 40 40 40 40 40 40 40 40 40 40 40
40 40 39 39 39 39 40 40 40 40 40 40 40 40 40 40 40 40 40 40 40 26 26 26 39 39 40 40 40 40 40 40 40 40 40 39 39 39 39 40 39 39 39 40 40 40 30 30 30 40 40 40 40 40 40 40 40 39 39 39
39 39 36 38 34 34 33 31 29 29 26 28 17 17 17 17 27 27 20 38 38 38 40 40 40 40 40 40 40 40 40 39 39 39 40 40 40 40 40 40 40 40 40 40 40 40 40 40 40 40 40 40 39 39 26 26 26 34 34 40
40 40 40 40 40 40 40 
>GGB83NF01DGO6D rank=0021006 x=1303.5 y=995.0 length=195
40 40 40 40 40 40 40 40 40 40 40 40 40 40 26 26 26 40 40 40 40 40 40 40 40 40 40 40 40 40 40 40 40 40 40 40 40 40 40 40 40 40 40 40 40 40 40 40 40 40 40 40 40 40 40 40 40 40 40 40
40 40 40 40 40 40 40 40 40 40 40 39 39 39 39 40 40 40 40 40 40 40 40 40 40 40 40 40 40 40 40 40 40 40 40 40 40 40 40 40 40 40 39 35 34 34 38 35 35 40 40 40 40 40 40 39 39 39 39 39
39 40 40 40 40 40 40 40 40 40 40 40 40 40 40 35 34 34 40 40 40 40 40 40 40 40 40 39 39 39 39 39 40 40 40 40 40 40 40 40 40 40 40 40 40 40 40 40 40 26 26 26 35 39 34 34 26 26 26 24
40 40 40 40 40 40 26 26 26 26 39 40 40 36 36 
>GGB83NF01BNK4M rank=0021017 x=561.0 y=2340.0 length=114
40 40 40 40 40 40 40 39 39 39 40 40 40 30 30 30 38 26 26 26 30 40 40 40 40 40 40 40 40 40 40 40 40 40 40 39 39 39 40 40 39 38 30 30 30 38 40 40 40 40 40 31 28 28 36 33 28 28 26 29
17 17 17 17 32 35 25 16 16 16 31 32 36 38 37 32 29 26 29 29 29 28 26 27 30 34 40 36 36 39 40 40 40 40 40 40 40 40 40 39 35 35 35 35 40 40 40 40 40 40 40 40 40 40 
>GGB83NF01BZCDY rank=0021022 x=695.5 y=2020.0 length=152
34 34 34 40 40 40 40 38 33 24 16 16 19 25 31 16 16 16 25 22 29 31 33 40 40 40 40 40 40 40 40 38 38 38 40 40 40 40 40 40 40 40 24 24 25 25 27 24 24 26 26 36 32 40 40 40 40 40 40 40
38 38 34 34 34 34 35 40 40 40 40 30 29 27 27 31 35 32 31 31 29 29 14 17 17 22 22 35 28 32 33 27 27 29 40 37 34 34 34 35 35 36 40 40 38 35 35 35 39 40 40 40 36 36 30 30 30 32 32 30
30 26 36 40 36 36 36 36 26 29 29 30 30 30 36 40 32 34 34 32 34 40 40 40 40 40 40 40 38 25 26 25 
>GGB83NF01BIOHU rank=0021042 x=505.0 y=2800.5 length=93
31 31 31 37 37 37 37 31 31 32 37 39 39 39 39 37 37 30 23 23 21 25 25 35 35 35 30 31 21 21 23 36 37 39 39 39 39 37 37 37 37 35 33 33 33 33 27 23 17 18 13 13 13 19 17 17 19 11 11 13
18 22 27 27 27 27 27 27 27 27 28 28 32 23 24 23 24 31 31 31 27 23 23 23 21 21 21 17 16 13 18 12 13 
>GGB83NF01AIKV8 rank=0021058 x=94.0 y=1974.5 length=75
40 40 40 40 40 40 40 28 28 25 29 31 40 40 40 31 23 22 22 28 28 37 36 40 40 38 38 38 38 38 37 38 38 38 38 31 31 26 26 26 28 30 30 30 29 33 33 33 33 29 24 25 27 22 21 21 22 20 22 27
27 30 32 33 37 30 30 20 20 20 20 22 25 27 23 
>GGB83NF01CN9M9 rank=0021195 x=979.0 y=1603.0 length=40
34 34 34 40 40 39 30 26 26 26 24 24 26 26 35 40 40 40 40 40 40 40 40 40 40 40 30 30 26 26 24 22 22 22 36 39 40 40 32 27 
>GGB83NF01EA4HY rank=0021242 x=1649.5 y=3316.0 length=58
31 31 31 37 37 37 37 37 37 37 37 40 40 40 40 40 40 40 40 40 40 40 40 40 40 40 40 40 40 40 39 39 39 39 23 21 21 21 20 33 33 33 33 18 16 18 18 25 32 33 33 32 28 28 26 26 28 22 
>GGB83NF01AHTQX rank=0021257 x=85.0 y=3655.0 length=103
30 30 30 37 37 37 30 21 18 18 16 27 31 32 28 24 23 22 21 22 21 17 17 18 21 20 16 19 11 11 11 16 16 11 14 11 12 12 14 14 20 22 28 28 16 16 14 14 14 21 23 15 15 15 27 24 19 24 27 30
30 27 27 27 28 23 23 23 15 14 14 19 19 23 24 27 19 19 19 29 20 20 21 30 34 37 37 37 37 37 37 37 37 37 37 37 37 37 25 25 25 23 18 
>GGB83NF01EBCRY rank=0021276 x=1652.5 y=1756.0 length=68
40 40 40 40 40 40 34 26 26 26 39 40 40 40 39 29 29 29 29 40 40 40 40 40 40 40 40 34 26 21 21 21 29 29 40 40 40 40 40 40 40 40 40 40 40 40 40 40 40 40 40 40 39 37 39 37 40 40 39 39
39 40 35 36 36 40 37 33 
>GGB83NF01EJPBS rank=0021280 x=1747.0 y=2150.0 length=58
25 25 25 37 37 37 28 21 21 21 37 37 37 37 37 37 33 33 31 33 33 31 32 31 19 16 15 15 19 18 17 18 18 24 26 24 21 21 22 18 19 19 19 18 18 19 14 13 12 24 22 25 27 26 21 19 14 14 
>GGB83NF01CT88Q rank=0021289 x=1047.0 y=2488.0 length=90
30 30 28 37 37 37 34 27 25 25 35 35 21 18 18 16 30 31 32 31 29 27 27 24 24 23 29 31 16 16 16 16 29 31 31 31 31 33 33 32 31 25 25 25 32 33 33 33 33 33 33 32 18 21 21 21 30 32 32 32
35 35 35 35 37 37 37 37 37 35 35 33 33 33 31 30 23 23 22 17 19 17 16 17 16 18 17 17 18 17 
>GGB83NF01BMTL7 rank=0021411 x=552.0 y=3549.0 length=78
37 37 37 37 37 37 37 37 37 37 37 40 40 40 40 40 40 40 40 40 40 40 40 40 40 40 40 40 40 40 40 40 40 40 40 40 40 40 39 37 37 38 38 38 38 32 32 23 23 23 21 30 30 35 35 35 35 35 35 37
37 37 37 37 37 37 37 37 35 35 35 35 28 23 23 0  15 14 
>GGB83NF01CRZDY rank=0021446 x=1021.0 y=2900.0 length=43
21 21 21 35 35 32 20 20 20 20 28 32 28 31 30 28 28 33 35 35 35 35 35 37 37 37 37 37 34 30 31 30 32 33 32 30 30 27 25 18 19 18 18 
>GGB83NF01C9595 rank=0021449 x=1228.0 y=3771.0 length=121
40 38 37 40 40 36 26 20 20 20 20 25 30 40 40 40 40 40 40 40 36 36 36 38 35 26 26 26 32 19 16 16 16 25 31 35 38 38 38 38 36 40 40 40 30 30 30 40 40 40 40 40 40 40 40 40 40 40 40 40
40 40 40 40 40 40 38 38 34 34 34 40 39 39 39 40 40 30 30 30 38 40 40 40 40 40 40 40 40 40 40 40 40 40 40 40 38 39 38 40 40 40 36 34 30 29 29 23 22 19 19 32 27 25 25 25 20 14 14 14
14 
>GGB83NF01EVPDQ rank=0021464 x=1884.0 y=940.0 length=48
20 19 22 26 35 30 30 14 14 14 14 14 14 14 14 14 26 35 33 40 36 36 33 35 36 36 39 30 30 21 21 16 16 16 14 30 32 33 30 27 22 13 13 14 23 27 22 22 
>GGB83NF01D6C8O rank=0021530 x=1595.0 y=2550.0 length=391
40 40 40 40 40 40 40 40 40 40 40 40 40 40 40 40 40 40 40 40 40 40 40 40 40 40 40 40 40 40 40 40 40 40 40 40 40 40 40 40 40 40 40 40 25 25 26 26 30 39 40 40 40 40 40 40 40 40 40 40
40 40 40 40 40 40 40 40 40 40 40 40 40 40 40 40 40 40 40 40 40 40 40 40 40 40 40 39 39 39 40 40 40 40 40 40 40 40 40 40 40 40 40 40 40 40 40 40 40 40 40 40 40 40 40 40 40 40 40 40
40 40 40 40 40 40 40 40 40 40 40 40 40 40 40 40 40 39 39 39 40 40 40 40 40 40 40 40 40 40 40 40 40 40 40 40 40 40 40 40 40 40 40 40 40 40 40 40 40 40 40 40 40 40 40 40 40 40 40 40
40 40 40 40 40 40 39 39 39 40 40 40 39 39 39 35 32 35 40 40 40 40 39 39 39 40 40 40 40 40 40 40 40 40 40 40 40 40 40 40 40 40 40 40 40 40 40 40 40 40 40 40 40 40 40 40 40 38 38 38
40 40 40 40 40 40 40 40 39 39 39 40 40 40 40 40 39 39 30 30 30 35 40 40 40 40 40 40 40 40 40 40 40 40 40 40 40 40 40 40 40 40 40 40 40 40 40 40 40 40 40 40 40 40 40 40 40 40 40 40
40 40 40 35 34 34 40 40 40 40 40 40 39 39 39 40 40 40 40 40 39 36 33 31 31 31 31 25 25 25 17 15 15 12 17 31 31 31 31 19 19 22 22 36 36 40 40 40 30 30 30 30 35 40 40 40 40 35 35 35
40 39 39 39 39 39 40 40 40 40 40 40 40 40 40 40 40 39 26 26 26 40 40 40 40 40 40 40 35 35 35 
>GGB83NF01CS88T rank=0021533 x=1036.0 y=891.0 length=67
37 37 37 37 37 37 37 37 37 37 37 40 40 40 39 37 37 38 38 38 38 38 30 30 23 23 23 21 32 32 32 32 33 33 35 35 35 37 37 37 36 34 32 35 33 33 31 30 30 27 27 22 22 21 17 19 13 11 11 16
16 0  11 11 19 20 22 
>GGB83NF01CRH4D rank=0021610 x=1016.5 y=1003.0 length=131
37 37 37 37 37 37 37 35 35 35 35 27 28 31 27 37 37 37 37 33 33 33 37 39 39 39 39 39 40 40 39 37 37 37 38 35 33 33 33 33 20 20 20 32 18 18 18 20 25 33 33 33 33 33 35 35 35 35 35 35
33 33 33 32 33 32 30 19 16 16 16 24 19 29 21 21 20 20 21 25 19 17 17 11 11 11 22 22 25 28 12 12 11 11 11 22 25 25 28 28 24 22 11 11 11 11 16 16 16 16 22 22 12 12 11 14 14 18 25 24
24 25 21 19 19 18 22 24 16 13 11 
>GGB83NF01CSW8S rank=0021613 x=1032.5 y=1722.0 length=91
36 36 36 37 37 37 37 31 31 32 37 37 30 30 30 28 27 27 29 27 24 23 23 27 20 20 20 28 33 33 31 32 30 32 32 31 29 30 23 24 16 16 16 19 30 31 31 31 29 30 29 30 25 25 25 33 33 32 32 32
32 33 33 32 20 20 20 28 27 30 33 32 32 32 31 30 29 29 30 30 29 28 28 27 24 21 17 14 13 13 19 
>GGB83NF01DCQ4W rank=0021640 x=1258.0 y=1230.0 length=60
40 40 40 40 40 40 40 40 40 40 40 40 38 31 31 30 29 33 33 36 35 40 40 40 40 40 40 36 33 33 36 36 33 27 23 23 23 23 40 26 21 24 24 33 36 40 38 39 40 38 32 32 32 34 35 36 40 40 32 24
>GGB83NF01BZ9H1 rank=0021655 x=705.0 y=3975.0 length=57
40 40 40 40 40 40 37 21 21 21 28 40 36 31 31 30 21 21 21 35 38 38 38 38 22 22 24 36 39 31 31 31 35 35 35 38 38 38 31 22 22 22 22 33 33 36 36 32 32 36 27 20 20 20 0  22 22 
>GGB83NF01DMUF3 rank=0021671 x=1373.0 y=1041.0 length=58
28 28 30 37 37 37 37 35 35 34 35 33 33 35 35 33 33 24 18 18 21 18 28 32 32 32 29 29 30 32 33 35 25 25 25 23 29 29 24 23 23 30 16 16 16 16 27 23 23 28 28 28 28 27 21 13 13 13 
>GGB83NF01ASEPZ rank=0021700 x=206.5 y=1781.0 length=211
37 37 37 37 37 37 37 37 37 37 37 40 40 21 21 21 40 40 40 40 40 40 40 40 40 40 40 40 40 40 40 40 40 40 40 40 40 40 40 40 40 40 40 40 40 40 40 40 40 40 40 40 37 37 37 37 37 37 37 37
37 37 37 37 37 37 37 37 37 37 37 37 37 37 37 37 37 37 37 37 37 37 37 37 37 37 37 37 37 37 37 37 37 37 37 37 37 37 37 37 37 37 37 37 37 37 37 37 37 37 37 37 37 37 37 37 37 37 37 37
37 37 37 37 37 37 37 37 37 37 37 34 34 34 34 30 30 32 29 29 35 35 33 33 35 35 35 35 37 37 27 21 21 21 37 37 37 37 37 37 37 37 37 36 36 36 37 37 37 37 37 37 37 37 35 35 35 35 37 37
37 37 37 37 37 37 35 35 35 37 37 37 37 35 30 28 28 33 31 30 16 15 13 0  14 14 18 16 17 20 12 
>GGB83NF01CTM89 rank=0021753 x=1040.5 y=2667.0 length=70
34 34 35 40 40 40 35 30 30 30 30 30 30 30 40 40 40 40 40 40 40 40 40 40 40 39 34 34 34 34 40 30 30 30 38 40 40 36 36 36 40 34 36 34 26 27 17 17 16 16 27 27 24 29 30 36 34 33 32 33
26 26 26 26 24 35 40 40 40 40 
>GGB83NF01AO22I rank=0021772 x=168.0 y=2360.0 length=250
40 40 40 40 40 40 40 26 26 26 26 34 34 34 34 40 40 40 40 40 40 40 40 38 38 38 34 34 37 40 40 40 40 40 40 40 40 40 40 40 40 40 40 40 40 40 40 40 40 40 40 40 40 38 38 38 40 38 38 38
40 40 40 40 40 40 40 40 40 40 40 40 40 40 40 40 40 40 40 40 40 40 40 40 38 38 29 19 18 18 18 21 21 30 36 38 36 36 36 38 40 40 40 39 34 34 34 34 40 40 40 40 40 40 40 40 40 40 40 40
40 40 40 40 40 40 40 40 40 40 40 40 40 40 40 38 36 34 34 40 40 40 40 34 32 33 32 36 36 25 20 20 19 30 28 28 30 40 40 40 40 40 40 40 40 40 40 40 40 40 40 40 40 39 39 39 40 40 40 40
40 40 40 40 40 40 39 39 39 40 40 40 40 40 40 40 40 40 40 38 38 39 40 40 40 40 30 30 28 29 36 32 23 23 23 32 31 22 22 23 33 36 33 32 33 33 33 36 36 33 33 33 36 36 31 31 31 26 27 26
29 31 22 22 19 19 22 22 27 33 
>GGB83NF01DK0XH rank=0021801 x=1352.0 y=2147.0 length=84
40 40 40 40 40 40 40 33 33 34 38 40 40 40 40 40 40 40 40 40 40 40 40 40 40 40 40 40 40 40 40 40 40 40 40 40 40 40 40 40 40 37 37 37 37 37 32 33 32 39 40 40 37 37 37 37 35 35 36 40
40 40 39 28 28 28 27 37 40 40 37 35 32 28 28 28 38 39 40 35 35 35 35 33 
>GGB83NF01BFB3C rank=0021805 x=467.0 y=2406.0 length=111
40 40 40 40 40 40 40 33 33 33 33 40 40 40 40 40 39 37 26 28 28 28 40 40 40 40 40 40 40 40 37 37 37 40 40 40 40 40 40 39 38 33 33 33 38 27 32 20 19 19 19 22 21 19 19 14 14 14 13 25
21 19 19 20 25 19 19 19 32 24 19 27 27 29 32 32 32 28 26 25 20 20 17 21 19 32 32 32 27 27 29 29 25 20 22 19 26 32 30 27 26 16 16 16 22 21 21 30 30 30 30 
>GGB83NF01BDLIG rank=0021817 x=447.0 y=3222.0 length=61
34 34 32 35 33 32 19 19 19 19 22 27 21 17 17 13 13 11 11 22 21 23 20 16 16 17 16 16 18 19 17 17 18 22 19 13 13 13 13 25 26 28 28 27 13 13 13 24 19 19 18 23 26 20 22 20 20 25 16 12
12 
>GGB83NF01C13JX rank=0021851 x=1136.5 y=3819.0 length=58
35 35 35 37 37 37 32 25 23 23 27 27 27 37 38 37 37 35 35 37 37 37 39 39 39 31 27 27 27 31 37 38 37 31 30 30 30 31 30 36 34 38 38 38 37 33 33 31 31 31 36 39 37 37 37 37 34 27 
>GGB83NF01EQ1ZT rank=0021865 x=1831.0 y=1095.0 length=86
21 21 21 35 35 32 21 21 21 21 32 32 35 35 35 35 35 35 37 39 39 39 39 39 39 39 39 40 40 40 40 40 40 40 40 40 40 40 40 39 37 39 37 37 37 37 37 35 25 25 27 25 30 30 30 30 35 35 35 35
37 37 37 35 35 35 37 37 37 37 37 37 37 37 37 37 37 37 35 35 28 26 26 31 18 0  
>GGB83NF01BL4Y5 rank=0021881 x=545.0 y=287.5 length=84
37 37 37 37 37 37 37 37 37 37 37 39 39 40 40 40 40 39 26 25 25 33 33 40 40 40 40 40 40 40 40 40 40 40 40 40 40 40 26 26 26 40 39 39 39 39 39 39 39 37 28 28 28 35 31 31 31 37 37 37
37 37 37 37 37 37 37 37 37 37 37 37 37 35 33 31 31 30 30 28 24 13 11 11 
>GGB83NF01AYAAC rank=0021895 x=273.0 y=1538.0 length=57
37 37 37 37 37 37 37 36 35 35 37 37 35 35 36 35 35 36 36 37 39 39 39 37 37 37 37 37 37 37 37 37 35 35 32 32 32 30 24 24 24 27 27 28 17 17 17 0  15 13 19 22 19 16 17 16 16 
>GGB83NF01BW4DT rank=0021900 x=670.0 y=735.0 length=130
40 40 40 40 40 40 40 40 40 40 40 40 40 40 40 40 40 40 40 40 40 40 40 40 40 40 40 40 40 40 40 40 40 40 40 40 40 40 40 38 33 33 39 40 40 40 40 40 40 40 40 40 40 40 39 39 34 34 35 40
40 40 40 40 40 40 40 40 40 40 33 33 35 40 40 40 40 40 40 40 40 40 40 40 40 40 40 40 39 39 39 40 40 40 40 40 40 40 40 40 40 40 40 40 39 39 39 39 39 39 40 40 39 39 39 40 40 40 40 40
40 40 40 40 40 40 40 40 40 40 
>GGB83NF01BKVMS rank=0021930 x=530.0 y=2962.5 length=47
37 37 37 37 37 37 37 37 37 37 36 30 30 28 39 39 39 39 37 39 39 39 39 40 40 40 40 40 40 40 40 40 40 40 40 40 40 39 39 37 37 35 33 32 30 28 28 
>GGB83NF01C9EA2 rank=0021942 x=1220.5 y=284.0 length=121
40 40 40 40 40 40 40 40 31 26 26 26 34 34 40 40 40 40 40 40 40 40 40 40 40 40 40 40 40 40 40 40 40 37 35 35 38 37 32 32 19 19 19 24 26 35 34 36 36 36 34 33 33 33 40 40 36 36 26 26
29 29 29 31 29 14 14 16 29 16 16 21 21 31 30 30 31 35 38 31 25 23 23 18 18 20 33 29 35 40 38 38 40 40 40 40 39 39 39 40 40 40 33 33 35 35 38 38 40 40 40 40 34 34 34 33 38 38 38 38
38 
>GGB83NF01BLW1O rank=0021958 x=542.0 y=2298.0 length=46
36 36 36 37 37 37 37 37 37 37 37 31 30 30 32 33 33 32 24 16 16 16 16 29 19 19 19 32 32 32 32 31 33 33 35 25 25 25 33 25 20 19 19 29 23 23 
>GGB83NF01EK7ZX rank=0021965 x=1764.0 y=3371.0 length=91
37 37 37 37 37 37 37 37 37 37 37 40 40 39 39 40 39 39 39 40 40 40 40 40 40 40 40 40 40 40 40 39 39 39 39 39 39 39 39 35 35 35 35 39 37 37 37 37 34 36 34 34 37 37 30 30 30 32 33 33
35 35 21 21 21 30 30 35 35 35 35 35 35 35 37 30 30 30 35 35 35 33 32 30 19 19 19 23 23 23 24 
>GGB83NF01CNKIV rank=0021996 x=971.5 y=1813.0 length=116
40 40 40 40 40 40 40 40 40 40 40 40 40 40 40 40 40 40 40 40 40 40 40 40 40 40 40 40 40 40 40 40 40 40 40 40 40 40 40 40 40 40 40 40 40 40 40 38 22 21 16 16 14 27 28 26 26 31 13 13
13 13 13 18 13 13 13 13 27 18 18 19 19 35 25 25 20 21 22 25 36 37 36 36 36 24 24 25 40 40 40 40 40 40 40 40 40 40 40 40 40 40 40 39 39 39 40 40 40 40 40 40 40 40 40 40 
>GGB83NF01DN8HL rank=0022055 x=1389.0 y=359.5 length=68
26 26 24 40 39 37 32 31 31 25 17 16 16 17 16 16 22 20 20 32 32 35 36 36 38 40 40 40 38 38 38 38 40 38 40 39 28 21 21 21 28 33 39 40 39 40 39 38 33 33 34 37 40 40 39 40 38 38 36 36
39 38 32 22 20 20 20 27 
>GGB83NF01DHJIE rank=0022105 x=1312.0 y=3444.0 length=88
40 40 40 40 40 40 39 39 39 40 40 40 40 40 40 40 39 34 34 38 33 40 40 40 40 40 40 40 40 40 40 40 40 40 40 40 40 40 39 39 21 21 21 30 40 40 40 40 40 40 40 40 40 40 40 40 40 40 40 40
39 39 39 39 40 39 39 39 33 33 33 40 40 40 40 40 40 40 40 40 40 40 40 40 40 40 40 40 
>GGB83NF01B8SV4 rank=0022128 x=803.0 y=946.0 length=71
34 34 34 40 40 40 34 25 25 25 40 40 40 26 21 21 21 26 40 40 40 40 40 40 40 34 34 30 30 30 30 40 40 40 40 40 36 25 25 25 36 40 36 32 32 32 33 25 23 23 32 36 33 33 33 33 36 36 40 38
34 33 33 38 38 40 40 40 40 40 40 
>GGB83NF01D76GY rank=0022208 x=1616.0 y=1072.5 length=85
40 40 40 40 40 40 40 40 40 40 40 40 40 40 40 40 40 40 40 40 40 40 40 40 40 40 40 40 40 40 40 40 40 40 21 21 21 40 40 40 40 40 40 40 40 40 40 40 40 40 40 40 40 40 40 40 40 40 40 40
40 40 40 40 40 40 40 40 40 40 40 40 40 40 40 40 40 40 40 40 40 39 35 28 22 
>GGB83NF01A9SPO rank=0022251 x=404.0 y=2058.5 length=183
39 39 39 39 39 39 39 39 39 39 39 40 40 40 40 40 40 40 40 40 40 40 40 40 40 40 40 40 40 29 29 29 29 38 39 40 40 38 36 36 40 40 40 40 40 40 40 40 40 40 40 40 39 39 39 39 39 39 39 39
39 39 39 39 39 39 39 39 39 39 39 39 39 39 39 39 39 39 39 39 39 39 39 39 39 39 39 39 39 39 39 39 39 39 39 39 39 39 39 29 29 29 33 39 39 39 36 36 36 39 39 39 39 39 39 38 35 35 34 34
34 35 35 31 31 30 33 33 33 36 34 33 32 20 19 19 19 21 26 29 18 13 13 13 17 17 22 16 16 12 12 12 12 16 18 18 18 18 18 22 25 25 29 29 23 23 19 21 17 19 25 30 30 28 26 19 17 17 22 17
17 11 12 
>GGB83NF01B8UMM rank=0022255 x=803.5 y=3196.0 length=60
39 39 39 39 39 39 39 21 21 21 21 30 40 40 40 40 40 40 40 40 40 40 40 40 40 40 40 40 40 40 38 29 21 21 21 27 26 28 25 27 16 13 13 13 14 11 16 16 18 22 22 20 26 23 21 21 23 28 25 20
>GGB83NF01BRCZP rank=0022274 x=604.0 y=2291.0 length=354
37 37 37 37 37 37 37 37 37 37 37 40 40 40 40 40 40 40 40 40 40 40 40 40 40 40 40 40 40 40 40 39 39 39 40 40 40 40 40 40 40 40 40 40 40 40 40 40 40 40 40 40 37 37 37 37 37 37 37 37
37 37 37 37 37 37 37 37 37 36 30 30 28 31 37 37 37 37 30 30 28 33 35 35 35 25 25 21 21 21 30 30 30 35 35 33 33 35 35 37 37 37 37 37 31 31 32 35 37 37 37 37 37 37 37 37 37 37 37 37
37 37 37 37 37 37 37 37 37 37 21 21 21 35 35 32 35 35 35 35 27 27 28 37 37 37 37 37 37 30 35 35 35 30 30 30 25 25 25 25 25 25 28 28 28 28 28 33 33 33 33 33 33 35 35 37 37 25 20 19
19 28 28 30 30 27 15 15 15 15 15 19 15 27 23 23 23 30 24 25 27 31 31 31 37 37 30 35 35 35 35 35 33 21 21 21 18 20 28 33 32 20 20 20 32 35 37 37 37 37 37 37 37 37 37 37 26 26 26 26
35 37 37 37 37 37 37 37 37 34 34 34 37 37 38 38 30 30 20 20 20 20 38 38 35 35 37 35 35 38 38 38 38 38 37 35 35 35 35 20 20 20 30 35 35 35 33 25 25 25 28 35 30 30 28 25 19 19 32 32
35 35 30 30 30 32 35 35 35 35 35 33 31 31 29 29 30 31 23 19 14 13 13 21 21 21 25 27 24 11 11 13 14 27 19 19 12 19 18 23 27 32 32 32 32 30 29 29 30 29 23 23 23 21 
>GGB83NF01CNW5Q rank=0022278 x=975.0 y=1804.0 length=47
34 34 35 37 37 37 28 25 23 23 30 35 35 33 33 32 32 28 19 19 19 23 19 17 17 21 13 13 13 13 21 21 23 27 28 28 28 28 30 24 19 19 19 18 21 21 25 
>GGB83NF01BT3A4 rank=0022327 x=635.0 y=2734.0 length=62
40 40 40 40 40 40 30 26 26 26 34 40 40 40 40 40 40 40 40 40 40 40 40 40 40 40 40 40 40 40 40 40 40 40 40 40 40 32 26 16 16 14 14 19 14 18 25 19 19 23 23 24 24 38 38 38 30 26 26 22
17 17 
>GGB83NF01EQ2DZ rank=0022348 x=1831.0 y=1605.0 length=88
40 40 40 40 40 40 40 40 40 40 40 40 40 40 40 40 40 40 40 40 40 40 40 30 21 21 21 21 30 39 40 40 40 40 38 40 40 40 40 40 40 26 26 26 38 38 40 40 40 40 40 40 40 40 40 40 40 40 40 40
40 40 40 40 40 40 40 40 40 40 40 40 39 30 30 30 34 34 40 40 40 40 40 40 40 40 40 40 
>GGB83NF01AFB31 rank=0022397 x=57.0 y=2175.5 length=47
30 30 30 40 40 40 40 26 26 26 24 24 26 26 25 40 40 40 40 40 40 40 40 40 40 40 40 40 25 25 25 23 22 22 35 35 38 39 32 25 14 14 14 25 32 25 25 
>GGB83NF01AD996 rank=0022432 x=45.5 y=2300.5 length=73
35 35 35 37 37 37 30 30 28 28 37 40 40 38 35 35 33 33 35 35 32 25 21 18 18 20 20 27 33 33 32 32 32 29 32 32 32 30 30 28 23 23 13 13 13 14 15 15 19 22 24 13 13 13 19 27 23 23 23 30
30 30 29 29 24 24 22 20 19 16 16 19 19 
>GGB83NF01D3CL9 rank=0022451 x=1561.0 y=1039.0 length=78
28 28 28 37 37 37 32 25 25 25 31 39 39 31 28 28 39 39 38 40 40 40 40 40 40 40 40 40 40 40 40 40 40 40 40 40 40 40 40 40 40 40 40 40 40 40 40 40 35 35 37 39 37 37 37 37 37 35 37 37
35 35 33 28 20 20 20 27 25 24 19 19 19 24 27 24 23 24 
>GGB83NF01EW3KD rank=0022483 x=1900.0 y=443.0 length=54
37 37 37 37 37 37 32 31 31 32 35 39 39 39 40 39 39 40 40 40 40 40 30 30 28 31 37 39 38 35 33 33 27 19 19 19 23 27 23 19 17 17 19 16 20 20 25 25 20 16 16 11 11 11 
>GGB83NF01AGWJ3 rank=0022492 x=75.0 y=1601.0 length=335
37 37 37 37 37 37 37 36 36 36 37 40 40 40 40 40 40 40 40 40 40 40 40 40 40 40 40 37 37 33 31 31 28 19 17 18 14 14 14 12 12 14 14 12 12 11 11 11 20 13 11 11 11 13 18 22 29 29 32 32
33 33 37 37 37 37 37 37 37 37 37 37 37 37 37 37 37 37 37 37 37 37 37 37 37 37 37 37 37 37 37 37 37 37 37 37 37 37 37 37 37 37 37 37 37 37 37 37 37 37 37 37 37 37 37 37 37 37 37 37
37 37 37 37 37 37 37 37 37 37 37 37 37 35 35 35 37 37 37 37 37 37 37 37 37 37 37 37 37 37 37 37 37 37 37 37 37 37 37 37 37 37 37 37 37 37 37 37 37 37 37 37 37 37 37 37 37 37 37 37
37 37 37 37 37 37 37 37 37 37 37 37 37 37 37 37 37 37 37 37 37 37 37 37 37 37 37 37 37 37 37 37 37 37 37 37 37 37 32 32 32 35 35 35 35 25 25 21 21 21 37 37 37 37 37 35 35 35 35 37
35 37 37 21 21 21 21 30 22 22 33 33 33 33 33 35 37 37 37 38 38 35 35 35 38 38 37 35 35 35 35 37 40 35 35 37 38 40 40 40 40 40 38 38 38 38 37 37 25 25 25 30 30 30 30 34 38 38 38 38
30 30 30 35 33 33 33 35 35 32 32 32 32 30 30 28 28 27 27 31 32 31 29 30 24 19 19 19 28 28 27 26 24 18 17 
>GGB83NF01DT19A rank=0022498 x=1455.0 y=1884.0 length=46
32 32 34 37 37 37 32 21 21 21 21 37 39 38 38 35 35 25 25 27 37 40 39 25 25 25 37 23 23 25 37 37 37 37 37 35 33 32 32 32 30 30 27 25 13 12 
>GGB83NF01CIHL1 rank=0022509 x=913.0 y=2327.0 length=170
40 40 40 40 40 40 40 38 38 38 40 40 40 40 40 40 40 40 40 40 36 21 21 21 21 30 40 40 40 38 39 40 40 40 40 40 30 26 26 26 26 30 40 40 40 40 40 40 40 40 40 40 40 36 36 40 37 40 33 29
19 19 19 17 17 24 36 35 35 33 31 31 33 30 30 30 34 40 40 40 40 40 40 36 38 38 36 38 38 32 23 18 18 18 18 22 29 31 31 35 36 32 31 36 36 36 40 40 40 34 34 34 33 40 40 40 40 40 37 37
35 40 40 40 38 36 32 35 35 35 32 33 26 26 17 17 17 17 19 22 32 37 33 32 32 30 30 32 26 26 23 17 17 14 14 14 14 15 17 18 28 28 28 31 32 36 38 40 40 40 
>GGB83NF01CZ4QK rank=0022519 x=1114.0 y=2154.5 length=58
40 40 40 40 40 40 40 40 40 40 40 40 40 40 40 40 40 40 40 40 40 40 40 40 40 40 40 40 40 40 40 40 40 40 40 40 40 40 40 40 40 40 36 40 40 40 40 32 28 20 19 19 20 30 38 40 36 36 
>GGB83NF01BSKJP rank=0022547 x=618.0 y=1395.0 length=69
37 37 37 37 37 37 37 37 37 37 37 40 40 40 40 40 40 40 40 40 40 40 40 40 40 40 40 40 40 40 40 40 40 40 40 40 40 40 40 40 40 40 40 40 40 40 40 40 40 40 40 40 37 37 37 37 37 37 37 37
37 37 30 0  27 24 0  18 0  
>GGB83NF01BNULG rank=0022557 x=564.0 y=2322.0 length=61
37 37 37 37 37 34 25 20 20 20 25 31 30 30 15 16 16 16 32 33 25 25 25 25 25 35 37 39 39 39 39 40 40 40 40 40 40 40 40 40 39 39 39 39 39 37 25 25 23 25 35 33 33 32 32 30 30 27 19 17
17 
>GGB83NF01A6BCE rank=0022559 x=364.0 y=3420.0 length=71
34 34 32 35 35 32 21 20 20 19 19 23 24 24 27 19 19 19 29 30 28 28 23 23 23 23 32 23 23 24 24 23 27 31 31 33 32 32 31 30 23 24 25 25 25 31 32 25 25 25 32 33 33 32 32 32 35 35 37 37
23 23 21 20 29 31 30 28 27 26 27 
>GGB83NF01AX3UU rank=0022601 x=271.0 y=1396.0 length=284
40 40 40 40 40 40 40 40 40 40 40 40 38 38 21 21 21 26 30 40 40 40 40 40 40 40 40 40 40 40 40 40 40 40 40 40 39 39 39 40 30 30 30 36 36 38 40 40 40 40 40 40 40 40 40 40 40 40 40 40
40 40 39 39 39 40 40 40 40 40 40 40 40 38 30 30 30 34 40 40 40 40 40 38 38 38 38 40 40 40 40 40 40 40 40 40 40 40 40 40 38 30 30 21 21 20 20 36 32 36 33 35 35 31 27 31 19 20 20 20
34 34 36 30 27 27 28 40 40 40 40 40 40 40 40 40 39 39 39 40 40 40 40 40 40 40 40 40 40 40 40 40 38 38 38 38 40 40 40 40 40 40 40 40 40 40 40 40 40 40 40 40 40 40 40 40 40 40 40 40
40 40 30 25 19 19 19 28 36 36 40 40 38 36 38 36 30 30 27 36 36 36 34 25 25 25 34 40 40 40 40 40 40 36 36 36 40 36 36 29 29 23 22 19 19 22 20 28 28 20 19 19 25 24 24 14 14 14 25 21
26 28 21 24 19 22 16 27 27 29 29 31 38 21 21 28 30 27 27 36 36 36 33 36 36 39 40 38 40 38 38 30 28 28 38 38 40 40 40 40 40 40 40 40 
>GGB83NF01B6ABF rank=0022602 x=774.0 y=2345.0 length=41
37 37 37 37 37 37 36 28 28 28 37 38 35 35 35 35 33 33 35 21 21 21 18 20 20 32 33 33 33 33 31 31 33 33 33 33 33 32 32 25 25 
>GGB83NF01EE8L7 rank=0022603 x=1696.0 y=2765.0 length=65
28 28 27 37 37 35 25 18 18 18 29 19 20 20 20 19 19 19 27 31 31 31 31 31 27 25 25 25 34 37 36 30 30 30 35 35 33 33 33 30 23 23 23 30 19 16 16 16 19 23 21 25 23 28 28 28 27 21 19 14
11 14 16 16 22 
>GGB83NF01BLT2B rank=0022606 x=541.5 y=2529.0 length=90
37 37 37 37 37 37 37 37 37 37 37 40 40 40 40 40 40 40 40 40 40 37 30 27 19 15 19 27 18 19 13 13 12 12 14 11 19 16 22 24 23 21 22 21 24 23 28 32 29 23 24 23 27 27 25 25 25 22 19 16
16 19 19 11 14 14 14 14 14 14 17 17 16 16 17 21 27 27 21 21 16 22 16 22 20 22 22 16 11 11 
>GGB83NF01DH2EQ rank=0022620 x=1318.5 y=3360.0 length=79
34 34 34 35 35 35 30 28 19 19 19 23 23 23 23 23 19 19 19 24 27 27 27 27 27 27 27 29 31 31 31 30 28 29 23 24 19 19 19 23 19 15 15 15 27 19 19 18 23 29 29 29 31 30 30 32 33 33 35 35
28 28 28 27 27 30 30 30 28 27 22 17 14 14 14 12 12 16 16 
>GGB83NF01ESMSX rank=0022632 x=1849.0 y=991.0 length=56
40 40 40 40 40 40 40 30 30 30 40 40 40 40 40 40 40 38 38 38 40 40 40 40 40 40 40 40 40 40 40 40 40 40 40 40 40 40 40 40 40 40 38 38 38 38 38 40 40 36 22 19 19 35 24 27 
>GGB83NF01E16XV rank=0022635 x=1958.0 y=529.5 length=46
35 35 33 33 33 25 21 20 20 20 25 27 27 27 30 30 30 32 32 30 30 27 25 25 24 25 25 30 24 23 23 31 27 27 28 32 28 27 27 24 28 27 24 23 23 18 
>GGB83NF01BXHVE rank=0022640 x=674.0 y=1832.0 length=135
31 31 31 40 40 40 40 21 21 21 20 31 31 35 35 36 36 36 35 21 22 22 22 40 24 24 22 22 22 35 38 40 40 40 40 40 39 40 40 40 40 40 40 40 40 40 40 40 40 40 40 40 40 40 40 40 40 40 40 40
40 40 40 40 40 40 39 39 31 28 28 28 28 22 35 35 35 37 38 38 40 35 37 37 37 40 40 40 38 38 36 36 36 35 35 22 22 20 20 20 22 27 38 38 38 38 38 40 40 40 40 40 40 40 40 40 37 39 39 40
40 31 24 21 20 20 25 29 33 33 33 33 33 23 21 
>GGB83NF01AORYJ rank=0022642 x=165.5 y=249.0 length=40
27 28 28 37 37 37 28 23 23 21 30 35 35 35 32 32 32 33 25 23 23 21 32 35 35 35 35 35 35 30 30 31 33 31 30 28 28 28 25 22 
>GGB83NF01ASUR3 rank=0022675 x=211.0 y=2113.5 length=386
40 40 40 40 40 40 40 40 40 40 40 40 40 40 40 40 40 40 40 40 40 40 40 40 40 40 40 40 40 40 40 40 40 40 40 40 40 40 40 40 40 40 40 40 40 40 40 40 40 40 40 40 40 40 40 40 40 40 40 40
40 40 40 40 40 40 40 40 40 40 40 40 40 36 36 20 18 18 24 23 23 33 31 31 26 27 27 29 36 36 40 33 29 29 29 36 40 40 40 40 40 40 40 40 38 38 38 40 40 40 40 40 40 40 40 40 40 35 35 35
38 29 34 34 39 38 38 38 40 40 40 40 40 34 34 36 38 40 40 40 40 40 40 40 40 40 40 40 40 34 34 34 37 35 40 40 36 36 36 34 30 30 22 30 30 30 34 34 34 40 40 30 30 30 28 38 40 40 40 40
40 40 40 40 40 40 40 34 34 34 34 38 40 40 40 40 40 40 40 40 40 40 40 40 39 39 39 40 40 40 40 40 40 40 40 40 38 38 38 40 40 40 40 40 40 40 40 29 29 29 29 40 37 37 40 40 40 40 40 40
40 40 40 40 40 40 40 40 40 40 40 40 40 34 30 30 30 34 40 40 40 40 40 34 34 34 40 40 40 40 40 40 40 40 40 40 40 34 34 34 34 40 40 40 40 40 40 40 40 40 40 40 36 36 36 32 31 32 19 17
17 17 26 16 25 23 26 30 28 28 14 17 17 22 22 32 31 31 31 29 22 22 22 31 36 33 27 27 26 29 12 12 14 19 17 18 17 17 25 22 20 22 12 12 12 12 22 26 18 17 18 20 20 14 14 17 23 28 36 29
29 28 32 36 40 40 40 36 34 34 34 36 30 30 30 36 34 34 34 34 40 40 40 40 40 40 
>GGB83NF01DD7FY rank=0022829 x=1274.5 y=3484.0 length=43
37 37 37 37 37 37 37 37 37 37 37 40 40 40 40 40 40 40 40 40 40 40 40 40 40 40 40 40 40 40 40 40 40 40 40 40 40 39 38 35 33 32 19 
>GGB83NF01DZB18 rank=0022845 x=1515.0 y=2110.5 length=49
25 27 27 37 37 31 25 25 25 23 31 39 39 39 39 39 37 37 39 39 40 40 39 39 39 39 37 37 37 37 37 37 37 31 27 27 27 25 32 33 32 32 30 30 30 30 29 23 19 
>GGB83NF01ARI0U rank=0022878 x=196.0 y=1660.0 length=80
28 28 28 37 37 37 35 28 28 28 37 38 39 37 37 30 30 31 37 34 34 36 36 38 37 27 27 27 34 37 37 35 37 35 35 35 35 32 21 21 21 31 30 33 32 28 28 28 28 35 35 34 30 30 30 34 37 37 37 37
37 35 35 35 32 28 28 27 30 23 23 21 21 17 17 19 20 19 12 12 
>GGB83NF01B9TV3 rank=0022885 x=814.0 y=3841.0 length=160
33 33 33 40 40 40 40 40 40 40 40 40 40 40 40 40 40 40 40 40 40 40 40 40 36 36 26 26 28 33 36 28 28 28 26 22 20 20 26 28 27 27 29 27 29 29 36 30 30 28 22 22 22 38 35 35 35 38 38 38
38 40 40 31 23 22 22 35 38 38 38 33 33 33 25 20 22 22 29 29 29 30 30 21 21 22 22 27 30 31 36 38 38 37 35 31 29 29 29 37 37 37 40 40 40 40 40 40 40 40 40 33 33 33 34 34 35 40 40 40
40 39 24 24 25 25 23 40 40 40 31 31 31 38 40 40 40 40 40 35 35 28 28 28 36 24 24 25 40 40 36 35 35 38 38 38 30 30 21 21 
>GGB83NF01EEI6G rank=0022888 x=1688.0 y=2566.5 length=52
34 34 34 37 35 32 25 21 21 21 30 32 25 25 25 25 32 32 33 33 33 33 33 33 33 28 25 25 25 28 29 27 27 27 27 27 30 30 31 31 27 27 27 23 24 23 28 28 28 28 17 17 
>GGB83NF01AVTUO rank=0022889 x=245.5 y=1614.0 length=118
34 34 34 40 40 40 40 34 26 25 25 30 40 38 38 36 36 23 23 25 26 40 40 40 40 40 26 26 26 40 40 40 40 40 40 40 36 21 21 21 40 40 40 40 40 40 40 40 40 40 40 40 40 38 38 38 40 40 30 21
21 21 30 30 40 40 40 40 40 40 40 40 38 38 38 40 40 37 34 34 34 38 40 40 40 40 40 40 40 40 40 40 30 30 30 30 34 34 37 40 40 40 40 40 40 40 38 34 34 34 40 40 36 35 32 28 20 20 
>GGB83NF01DYV2D rank=0022898 x=1510.5 y=1859.0 length=87
37 37 37 37 37 37 37 37 37 37 37 40 40 40 40 40 40 40 40 40 40 40 40 40 40 40 40 40 40 40 40 37 33 25 25 25 36 35 34 37 37 37 37 37 39 40 40 40 40 40 40 40 37 37 37 37 37 37 37 37
37 37 34 34 30 30 21 21 21 30 32 32 32 35 35 35 35 35 35 35 33 31 30 30 30 25 24 
>GGB83NF01DUTVW rank=0022925 x=1464.5 y=826.0 length=157
38 38 38 40 40 40 40 38 38 38 40 40 40 40 38 38 38 38 40 40 40 40 40 40 40 40 40 40 40 40 40 40 35 33 33 38 38 40 40 40 33 33 25 25 25 36 40 40 40 40 40 40 40 40 40 40 40 40 40 38
38 38 38 40 40 40 40 40 40 40 40 40 40 40 40 40 40 40 40 40 40 38 34 34 33 38 40 40 40 40 40 40 40 30 30 30 40 40 40 40 40 38 38 38 40 40 40 40 38 36 36 33 33 23 23 16 16 16 23 21
27 21 25 24 24 25 21 25 23 25 24 17 18 13 13 11 17 17 13 13 13 17 16 16 18 25 28 26 26 21 21 19 24 33 34 40 36 
>GGB83NF01D1TFM rank=0022953 x=1543.0 y=3248.0 length=189
36 36 36 37 37 37 37 37 37 37 37 31 31 31 36 37 37 36 36 34 37 35 35 35 35 33 33 33 33 33 32 30 23 23 19 19 19 27 19 15 14 15 14 21 27 27 23 23 24 27 28 19 19 19 28 32 32 32 32 31
31 33 32 32 32 35 30 30 30 25 25 25 35 35 35 35 35 35 35 35 35 35 32 32 32 29 30 31 21 21 21 19 19 19 13 17 17 17 17 13 13 14 12 19 14 13 13 21 22 28 30 29 27 27 27 32 35 35 37 37
37 37 35 35 37 37 37 35 35 30 28 28 32 33 32 28 30 30 28 28 28 30 35 35 35 33 35 35 35 35 35 37 37 28 28 28 28 37 26 34 35 37 37 37 37 37 37 37 37 37 37 37 37 27 24 27 25 30 32 32
31 30 30 23 21 17 17 17 17 
>GGB83NF01CP9M7 rank=0022968 x=1002.0 y=705.0 length=95
40 40 40 40 40 40 40 28 28 28 37 38 36 18 18 17 17 18 20 35 37 24 24 24 38 40 40 40 40 40 40 40 40 40 40 40 40 40 40 33 33 21 21 20 22 38 38 32 32 32 40 40 39 38 38 38 40 40 40 40
40 40 40 40 40 40 40 40 40 40 40 40 40 40 40 40 40 40 40 40 40 40 40 40 40 40 40 40 39 38 38 38 40 37 35 
>GGB83NF01BBDN0 rank=0022971 x=422.0 y=2142.0 length=71
37 37 37 37 37 37 37 37 37 37 37 40 40 40 40 40 40 40 40 40 40 40 40 40 40 40 40 40 40 40 40 40 40 40 40 40 40 40 40 40 40 40 39 39 39 40 40 40 40 40 35 37 35 35 35 37 37 37 30 28
19 19 19 22 21 20 22 16 14 11 11 
>GGB83NF01APE5R rank=0023040 x=172.0 y=1645.0 length=61
37 37 37 37 37 37 37 37 37 37 37 40 40 40 40 40 40 40 40 40 40 40 40 40 40 40 40 40 40 40 40 40 40 40 40 40 40 40 40 40 40 40 40 40 40 39 39 39 39 39 39 38 35 25 25 25 19 19 17 15
19 
>GGB83NF01DT3E1 rank=0023071 x=1455.0 y=3387.0 length=49
35 35 35 37 37 37 35 27 27 27 37 37 37 37 37 37 37 37 37 39 40 40 40 38 37 37 34 34 34 37 37 37 21 21 20 19 31 32 32 32 27 27 24 24 13 13 14 21 20 
>GGB83NF01A35O5 rank=0023074 x=340.5 y=1095.0 length=215
40 40 40 40 40 40 40 40 40 40 40 40 40 40 40 40 40 40 30 30 30 30 40 40 40 40 40 36 40 22 24 24 24 40 22 22 24 24 32 36 24 26 26 26 33 40 40 40 40 40 40 40 40 40 40 40 40 40 40 40
40 40 40 40 40 40 40 40 40 40 40 40 40 40 40 40 40 40 40 40 40 40 40 40 40 40 38 38 38 40 40 40 40 40 40 40 40 40 40 40 40 40 40 40 40 40 40 40 39 30 30 30 30 38 40 40 40 40 40 40
40 40 40 40 40 40 40 40 40 40 40 40 40 40 40 40 40 39 39 39 39 30 30 30 30 40 40 40 40 39 35 34 34 35 40 40 40 40 40 40 40 40 40 40 40 40 40 40 40 40 40 40 40 40 40 40 40 39 30 30
30 39 40 40 40 40 40 40 40 40 40 34 34 35 39 40 35 36 36 40 40 34 36 30 30 30 30 30 30 36 40 40 40 40 40 
>GGB83NF01C474W rank=0023098 x=1172.0 y=2270.0 length=105
33 35 35 35 35 37 21 21 18 16 19 24 25 30 30 21 21 13 13 15 19 29 30 27 16 16 16 24 27 33 33 33 35 35 35 35 39 37 33 33 33 36 37 38 39 37 33 31 30 30 33 36 37 37 37 35 35 35 37 37
37 37 32 32 31 30 34 34 37 35 35 33 33 32 26 28 28 28 30 21 16 16 16 16 27 29 27 27 27 27 29 30 32 32 32 26 23 23 21 17 17 19 21 21 21 
>GGB83NF01AWP7I rank=0023160 x=255.0 y=2588.0 length=84
40 40 40 40 40 40 40 39 39 39 39 40 40 40 40 40 40 40 40 40 40 40 40 40 40 40 40 40 40 40 40 40 40 40 40 40 40 40 40 40 40 40 40 40 40 40 40 40 40 40 40 40 40 40 40 40 40 40 40 40
40 40 40 40 39 39 39 40 40 40 40 40 39 39 30 30 29 29 40 40 38 34 29 22 
>GGB83NF01D6J8D rank=0023201 x=1597.0 y=3419.0 length=54
37 37 37 37 37 37 30 25 25 25 33 31 23 19 19 19 19 19 23 25 25 31 32 32 32 32 32 32 33 33 30 25 21 21 21 25 25 25 32 35 35 35 35 33 33 32 32 30 30 30 23 21 13 13 
>GGB83NF01EERAH rank=0023247 x=1691.0 y=791.0 length=343
40 40 40 40 40 40 40 40 40 40 40 40 38 21 21 21 27 37 40 40 40 40 40 26 26 26 26 30 40 40 40 40 37 37 37 40 30 21 21 21 26 40 40 40 40 40 40 40 40 40 40 40 40 40 40 40 40 40 40 40
40 40 40 40 40 40 40 40 39 39 39 40 40 40 40 40 40 40 40 40 40 40 40 40 40 40 40 40 40 40 26 26 26 30 30 40 40 40 31 28 28 31 34 34 34 31 40 39 39 39 39 40 26 26 26 39 39 40 40 40
40 40 40 40 39 39 39 40 40 40 40 40 40 40 40 40 40 40 40 40 30 30 30 30 30 39 40 40 40 40 40 40 38 38 38 40 40 40 40 40 40 40 40 40 25 25 25 40 40 40 40 40 40 40 40 40 40 40 40 40
40 40 40 40 39 20 20 18 24 21 21 20 31 31 19 25 19 19 22 36 20 20 24 24 22 22 30 30 34 34 40 40 40 40 40 39 39 39 40 40 40 34 34 35 40 40 40 40 40 40 39 39 39 40 40 40 40 33 33 33
40 40 40 40 30 30 30 40 40 39 39 39 40 22 22 30 30 34 40 40 40 36 36 36 36 24 26 26 26 30 29 30 30 37 32 32 32 35 34 34 29 22 17 17 15 15 28 25 28 27 25 12 12 12 12 18 11 11 11 11
18 14 12 12 12 12 12 18 16 23 17 15 15 28 33 34 40 38 36 36 36 36 36 36 34 33 33 28 30 30 30 34 36 34 34 34 34 40 40 40 40 40 40 
>GGB83NF01CX3OA rank=0023249 x=1091.5 y=1672.0 length=129
40 40 40 40 40 40 40 40 40 40 38 38 38 38 40 40 40 40 40 40 40 40 40 36 30 30 30 36 38 38 40 29 27 16 16 16 16 32 32 32 34 34 34 14 14 16 31 31 29 33 36 36 37 36 36 40 40 34 34 34
38 38 38 38 35 40 40 40 40 40 40 40 40 40 40 40 40 40 40 40 40 40 40 40 40 40 40 40 40 40 40 40 40 40 40 40 40 40 40 40 40 40 38 38 38 40 40 40 40 40 40 40 40 40 40 40 40 40 40 40
40 40 40 40 40 40 40 40 40 
>GGB83NF01APLG4 rank=0023259 x=174.0 y=1638.0 length=73
37 37 37 37 37 35 35 33 33 28 28 28 25 24 19 19 19 19 29 27 28 28 27 21 18 17 17 19 17 19 19 18 23 25 21 21 21 21 25 26 25 24 27 19 15 15 15 15 19 27 30 28 28 29 29 30 31 32 32 32
33 33 32 25 25 25 25 33 28 27 23 24 23 
>GGB83NF01ENJ0I rank=0023275 x=1791.0 y=1664.0 length=68
30 30 30 37 37 37 37 30 28 28 37 39 40 39 37 37 23 21 20 33 32 27 27 27 27 30 16 18 18 16 23 27 29 32 33 33 35 35 21 21 21 35 35 39 39 38 37 35 35 33 33 33 33 33 33 19 19 19 19 14
11 14 17 24 24 24 12 12 
>GGB83NF01AJ1H0 rank=0023280 x=111.5 y=518.0 length=122
37 37 37 37 37 37 37 30 30 30 30 40 40 40 40 40 40 40 40 40 40 40 40 30 25 25 26 33 40 40 40 40 40 40 40 40 40 40 40 40 40 40 40 40 40 40 40 40 40 40 40 39 37 37 35 35 31 31 31 37
31 31 31 37 37 37 37 37 37 37 37 37 37 37 37 37 37 21 21 21 21 25 32 37 37 37 37 37 37 37 37 37 37 37 37 37 37 37 37 35 35 35 35 37 37 37 37 37 37 37 37 37 37 37 35 33 33 33 33 35
32 21 
>GGB83NF01B7V9J rank=0023314 x=792.0 y=3717.0 length=141
37 37 37 37 37 37 37 37 37 37 37 40 40 40 40 40 40 40 40 40 40 40 40 40 40 40 40 40 40 40 40 40 39 37 36 30 30 31 31 21 18 18 18 27 29 31 32 28 20 20 20 30 37 37 37 37 37 37 37 37
37 37 37 37 37 35 35 35 33 28 28 28 27 31 19 19 19 26 26 26 27 18 20 20 33 33 35 35 35 35 35 35 35 35 32 32 32 35 37 27 27 25 25 25 24 23 23 27 27 26 27 17 18 18 21 21 32 33 33 33
32 32 32 33 33 32 30 28 28 32 27 23 24 24 29 24 23 22 21 21 21 
>GGB83NF01B50OY rank=0023375 x=771.0 y=2160.0 length=111
35 36 36 37 37 37 36 30 30 30 37 40 40 40 38 35 35 35 35 37 37 23 21 21 21 21 25 25 35 35 35 35 35 35 38 39 39 40 39 39 39 39 39 37 35 35 36 35 37 37 39 39 37 37 35 35 35 37 37 37
37 37 37 37 35 33 33 32 32 29 29 32 28 15 15 15 15 23 29 28 23 19 19 18 18 24 27 32 32 30 30 30 30 29 23 23 23 13 13 12 14 14 18 17 18 18 18 22 22 17 12 
>GGB83NF01D7FCM rank=0023430 x=1607.0 y=2788.0 length=47
37 37 37 37 37 37 37 37 37 37 37 40 40 40 40 40 40 40 40 40 40 40 40 40 40 40 40 40 40 40 35 35 34 32 35 33 32 32 29 29 23 15 13 13 14 14 14 
>GGB83NF01C5IOK rank=0023459 x=1175.0 y=3650.0 length=165
40 40 37 40 40 40 40 40 40 40 40 40 40 40 40 40 40 40 40 40 40 40 40 40 40 40 40 39 29 21 21 21 34 40 40 38 38 38 38 38 38 37 29 29 28 34 40 36 36 35 35 27 26 27 38 38 40 40 33 34
27 28 27 40 38 39 36 36 35 29 30 30 30 19 19 20 20 19 19 23 27 27 17 17 18 22 17 14 14 14 14 14 19 21 30 31 33 35 24 24 26 31 38 38 38 38 33 27 26 21 17 21 27 27 30 30 36 31 32 31
29 29 28 30 30 28 25 20 19 19 15 15 15 14 15 20 18 18 19 23 31 32 30 21 25 25 25 25 25 21 21 21 21 22 24 26 28 28 29 22 22 15 15 13 13 
>GGB83NF01DZS65 rank=0023461 x=1520.0 y=3839.0 length=79
25 25 25 35 35 37 34 21 21 21 18 28 32 32 32 32 32 31 27 20 21 23 23 23 23 37 37 38 35 35 38 38 38 38 40 39 39 33 33 31 37 37 37 37 37 31 27 27 27 28 36 37 32 32 32 35 33 35 35 35
30 21 21 21 25 35 32 32 30 32 30 30 30 30 23 23 23 17 17 
>GGB83NF01CJYE4 rank=0023465 x=930.0 y=1134.0 length=105
36 36 36 37 37 37 37 37 37 37 37 25 25 25 27 37 35 30 19 19 19 24 29 32 31 24 16 15 15 29 31 29 29 29 32 28 28 30 33 33 33 37 39 38 35 33 33 35 37 37 37 36 23 21 18 16 19 28 28 28
28 28 28 13 13 15 15 15 15 19 25 30 30 28 28 30 29 35 35 30 30 28 33 33 31 30 27 28 24 23 24 19 19 19 23 24 23 28 28 27 27 24 24 23 15 
>GGB83NF01DZB66 rank=0023479 x=1515.5 y=2288.5 length=84
37 37 37 37 37 37 37 37 37 37 37 40 40 40 40 40 40 40 40 40 40 40 40 40 33 33 33 40 40 40 40 40 40 40 40 40 40 33 33 33 40 40 40 40 40 40 40 40 40 40 40 40 37 37 37 37 37 37 37 37
37 37 37 37 37 37 33 32 32 29 27 27 27 23 24 15 13 13 15 22 16 27 26 23 
>GGB83NF01AZ5TX rank=0023489 x=294.0 y=3059.0 length=102
37 37 37 37 37 37 37 37 37 37 37 40 40 40 40 40 40 39 39 40 40 40 40 40 40 39 39 39 39 39 39 39 39 39 39 37 37 37 37 37 37 37 37 37 37 37 37 39 39 39 39 40 37 37 37 37 37 37 37 37
37 37 37 37 37 37 37 37 37 37 37 37 37 37 37 37 37 37 37 37 37 37 37 35 30 25 25 23 23 34 35 35 35 33 32 30 30 30 30 30 21 21 
>GGB83NF01BM9MV rank=0023500 x=557.0 y=3829.5 length=119
37 37 37 37 37 37 37 30 25 25 24 23 23 23 23 23 22 17 17 17 17 22 21 21 22 21 23 24 23 23 27 29 29 29 28 29 32 32 30 27 19 19 19 19 29 30 27 23 23 23 23 24 28 33 32 32 32 33 33 33
33 35 35 37 37 37 37 34 30 30 30 37 37 37 37 33 33 33 33 33 33 33 25 20 18 18 16 23 23 30 30 30 30 30 27 15 18 18 21 21 21 25 32 33 32 32 32 33 32 32 27 23 19 15 15 15 27 17 21 
>GGB83NF01BJAV2 rank=0023501 x=512.0 y=3152.0 length=62
37 37 37 37 37 37 37 31 31 30 35 35 32 32 32 33 33 25 21 21 21 31 24 27 32 32 32 32 32 31 32 16 16 16 24 25 29 32 23 23 15 15 15 19 32 31 31 31 31 31 30 27 27 27 27 24 27 27 23 20
20 20 
>GGB83NF01CSFXK rank=0023518 x=1026.0 y=3862.5 length=230
40 40 40 40 40 40 40 40 40 40 40 40 40 40 40 40 40 40 40 40 40 40 40 40 40 40 40 40 40 40 40 40 40 40 40 40 40 40 40 40 40 40 40 40 40 40 40 40 40 40 40 40 40 40 40 39 39 39 40 40
40 40 40 40 40 40 40 40 40 40 40 40 40 40 40 40 40 40 40 40 40 40 40 40 40 40 40 40 40 40 40 40 40 40 40 40 40 40 40 40 40 40 40 40 40 40 40 40 40 40 40 40 40 40 40 40 39 39 39 40
40 40 40 40 40 40 40 40 40 40 40 40 39 38 34 35 32 40 40 40 40 40 40 40 40 40 40 40 40 40 40 40 40 40 40 40 40 34 34 34 34 40 40 40 40 40 40 34 26 21 21 21 40 40 40 40 40 40 39 39
39 39 40 40 40 40 40 40 40 40 40 40 40 40 40 40 40 40 40 40 40 40 39 39 39 40 40 40 40 40 40 40 40 40 40 40 40 40 40 40 40 40 40 40 40 40 40 40 40 40 
>GGB83NF01A3NI0 rank=0023526 x=334.0 y=2122.0 length=280
40 40 40 40 40 40 40 34 34 36 40 40 36 34 34 40 40 40 40 40 40 40 40 40 40 40 40 40 40 40 40 40 40 39 39 39 40 40 40 40 38 38 38 38 40 40 40 40 40 40 40 40 38 38 38 40 40 40 40 40
40 40 40 40 38 38 38 40 40 40 40 40 40 40 40 40 40 40 40 40 40 40 40 40 40 40 40 39 39 39 40 40 40 30 30 26 24 22 25 14 18 17 18 18 12 12 12 13 13 13 18 18 17 17 17 12 12 14 14 19
14 26 29 34 34 32 38 36 40 40 40 38 38 38 36 34 34 40 40 40 40 40 40 40 40 40 40 40 40 40 38 38 38 40 40 40 40 40 40 40 40 40 40 40 40 40 40 40 40 40 40 40 40 40 40 40 40 40 40 40
40 40 40 40 40 40 40 40 40 40 40 38 34 34 34 34 40 40 40 40 40 40 40 40 40 39 39 39 40 40 40 40 40 40 40 40 40 40 40 40 40 40 40 40 40 40 38 38 34 34 34 40 38 38 36 25 27 27 27 38
38 15 15 18 19 22 22 25 30 30 26 26 25 23 23 26 22 22 22 22 22 19 31 32 36 40 38 38 40 40 40 40 34 34 32 32 34 40 38 39 
>GGB83NF01D6EP9 rank=0023546 x=1596.0 y=383.0 length=286
37 37 37 37 37 37 37 21 21 21 21 28 36 33 30 30 30 38 38 39 39 39 37 25 26 26 40 40 40 28 28 28 28 33 39 40 40 40 40 37 37 37 37 37 37 35 35 35 35 32 18 21 21 21 25 25 37 37 37 37
37 37 37 37 37 37 37 37 37 37 37 37 37 37 37 37 37 37 37 37 37 37 37 37 37 37 37 37 37 35 33 33 33 33 32 27 16 15 15 15 15 19 22 22 27 25 15 15 16 25 37 37 37 37 37 37 37 37 37 37
37 37 37 37 37 37 37 37 37 37 37 37 37 37 37 37 37 26 25 25 37 37 34 34 34 32 18 18 18 35 29 35 35 35 37 21 21 21 32 37 37 37 37 37 37 37 37 37 37 37 37 37 37 37 37 37 37 37 37 37
37 37 37 37 37 37 37 37 37 37 37 35 35 35 37 37 36 36 36 37 37 37 37 37 37 37 37 37 37 37 37 37 37 37 37 37 37 37 37 37 37 37 37 37 37 37 37 37 37 37 37 37 37 37 26 26 26 37 37 35
33 29 28 27 26 24 24 20 18 11 11 11 11 11 16 16 11 12 11 12 12 22 20 20 21 18 18 17 0  19 24 21 22 28 28 28 28 27 18 0  13 13 17 17 17 25 
>GGB83NF01CZVIC rank=0023553 x=1111.5 y=2482.0 length=202
37 37 37 37 37 37 37 37 37 37 37 39 39 39 37 37 37 37 37 40 40 40 40 40 40 40 40 40 40 40 40 40 40 40 40 40 40 40 40 40 40 40 40 39 40 40 40 39 39 40 40 40 37 37 37 37 37 37 37 37
34 34 32 32 32 25 25 25 25 33 31 31 31 27 27 19 19 20 32 32 32 32 32 32 33 33 33 33 33 33 35 33 33 33 32 32 32 33 33 33 32 32 32 32 35 32 32 34 34 34 37 37 37 37 37 37 37 37 37 37
35 35 35 30 25 18 18 16 24 19 19 17 24 25 23 16 16 16 19 19 13 13 13 14 14 14 22 26 26 30 29 30 27 27 27 27 27 30 30 24 24 25 21 17 17 13 13 13 19 14 19 19 21 21 21 22 26 28 23 23
23 24 30 32 32 33 33 33 33 32 32 32 35 33 33 33 33 33 27 26 23 19 
>GGB83NF01EHJXN rank=0023557 x=1723.0 y=153.0 length=49
37 37 37 37 37 34 23 21 18 16 24 31 31 31 29 27 13 13 14 19 26 27 21 18 13 13 14 17 27 21 21 22 20 22 22 25 24 22 17 17 17 16 22 25 25 24 24 23 14 
>GGB83NF01D0I6I rank=0023578 x=1529.0 y=648.0 length=90
37 37 37 37 37 37 37 37 37 37 32 33 33 37 37 37 35 35 35 35 35 31 31 30 31 31 30 30 30 35 35 35 33 32 28 28 27 28 28 24 21 19 11 11 13 13 13 13 19 17 21 22 22 23 30 30 31 35 35 37
37 35 35 35 33 31 31 30 29 29 22 19 13 13 14 13 13 13 19 13 11 11 22 22 20 17 17 21 11 11 
>GGB83NF01DCW7X rank=0023595 x=1260.0 y=923.0 length=159
40 40 40 40 40 40 40 38 38 38 40 40 21 21 21 36 40 40 40 40 40 40 40 40 40 40 40 40 40 40 40 40 40 40 40 40 40 40 40 40 40 40 40 40 40 40 40 40 40 40 40 40 40 34 34 34 34 34 40 36
36 36 40 40 40 40 40 40 36 34 34 34 40 36 36 36 36 36 32 24 25 25 34 19 17 17 36 27 39 37 33 16 14 14 14 16 27 24 24 21 17 17 17 17 22 25 25 14 14 14 28 19 19 14 12 13 20 26 28 32
26 19 14 14 13 20 28 32 32 36 14 14 14 14 14 27 19 26 27 32 35 28 28 32 32 38 33 32 32 36 23 19 19 19 28 33 36 36 36 
>GGB83NF01CI3RM rank=0023600 x=920.0 y=2368.0 length=63
37 37 37 37 37 37 30 27 25 25 21 21 21 35 31 31 25 25 25 36 37 38 38 35 35 35 33 35 33 28 25 23 23 24 19 19 19 19 18 19 19 24 27 28 29 28 28 29 29 28 23 23 24 22 21 24 0  16 16 22
19 17 14 
>GGB83NF01BIN8T rank=0023636 x=505.5 y=2475.0 length=53
40 40 40 40 40 40 40 35 35 35 34 40 40 40 40 40 40 40 39 30 30 29 37 40 40 33 36 33 37 39 26 25 26 30 40 40 40 40 40 40 40 40 40 40 38 38 38 39 40 38 37 28 28 
>GGB83NF01CN831 rank=0023647 x=979.5 y=911.0 length=61
27 27 27 32 32 30 19 16 16 15 15 22 23 21 21 21 20 28 20 19 17 17 19 19 19 19 24 23 21 21 27 28 30 30 30 30 24 19 19 19 19 24 31 30 30 30 30 30 30 32 32 32 32 31 31 30 30 30 28 17
17 
>GGB83NF01DVIZL rank=0023662 x=1472.0 y=591.0 length=42
37 37 37 37 37 37 37 31 31 32 37 39 39 37 37 37 37 37 37 34 36 34 34 32 35 35 35 32 32 32 35 35 30 30 28 30 30 30 30 30 29 29 
>GGB83NF01A5I6B rank=0023665 x=355.0 y=3777.5 length=124
25 25 25 35 35 32 21 21 18 20 28 32 32 33 33 32 32 31 25 25 25 33 33 33 33 32 30 30 23 23 24 23 30 30 19 19 19 19 19 27 30 23 23 23 19 19 20 25 32 35 37 37 37 37 37 37 37 37 37 37
37 37 37 37 37 37 37 37 37 37 37 27 27 27 35 35 35 35 32 21 21 21 21 35 35 35 35 35 35 35 35 37 37 37 37 37 37 37 34 34 34 37 35 35 35 35 35 35 35 35 32 20 20 20 23 23 28 29 28 24
24 21 18 11 
>GGB83NF01EIEGS rank=0023677 x=1732.5 y=2858.0 length=66
40 40 40 40 40 40 40 30 30 30 30 39 39 40 40 40 40 40 40 26 26 26 26 40 40 40 40 36 29 29 32 31 36 36 30 30 19 19 19 31 29 34 38 40 40 40 40 40 40 40 40 40 40 40 34 24 24 24 24 24
24 24 22 23 32 36 
>GGB83NF01AL2WQ rank=0023696 x=134.0 y=1448.0 length=89
39 39 39 40 40 40 40 40 40 40 40 40 40 40 40 39 39 39 40 40 40 40 40 40 40 40 40 40 40 40 40 40 40 40 40 40 40 40 40 40 40 40 40 40 40 40 40 40 40 40 40 40 33 33 33 36 36 31 31 23
20 20 15 15 15 15 24 29 23 23 31 31 33 32 36 36 40 40 40 40 40 40 40 40 40 40 40 40 40 
>GGB83NF01BQOCW rank=0023777 x=596.0 y=3134.0 length=118
37 37 37 37 37 37 37 37 37 37 37 40 40 40 40 40 40 40 40 40 40 40 40 40 40 40 35 35 26 25 25 33 39 38 38 34 34 34 37 37 38 34 30 30 30 31 32 27 30 25 25 25 32 32 35 35 37 37 37 37
37 37 37 37 37 37 37 37 37 37 37 37 37 37 37 37 37 37 37 37 32 28 28 28 37 37 37 37 37 37 37 37 37 37 37 37 37 37 37 37 35 35 35 35 37 37 37 37 37 37 35 35 35 35 25 25 20 19 
>GGB83NF01BTC9P rank=0023786 x=627.0 y=1755.0 length=61
36 35 35 37 37 37 37 37 32 30 18 18 18 20 24 32 29 27 27 27 29 23 25 25 32 32 32 32 32 32 33 33 32 32 32 33 32 29 27 27 26 26 23 30 23 19 19 17 17 24 24 23 25 24 24 13 13 13 24 22
22 
>GGB83NF01BJ6P4 rank=0023808 x=522.5 y=3450.0 length=49
39 39 39 40 40 39 30 26 26 26 36 38 36 32 27 24 22 27 36 36 30 30 30 30 31 26 27 38 36 40 40 40 36 33 30 30 27 30 30 30 30 30 30 40 40 40 40 40 40 
>GGB83NF01A7LXD rank=0023831 x=379.0 y=2351.0 length=77
37 37 37 37 37 37 37 36 36 36 37 40 40 40 40 40 40 40 40 40 40 40 40 40 40 40 40 40 40 40 40 40 40 40 40 40 40 40 40 40 40 40 40 40 40 40 40 40 40 40 40 40 37 37 37 37 37 37 37 37
37 37 37 37 37 37 37 37 37 37 37 37 32 32 29 24 18 
>GGB83NF01BU1EQ rank=0023879 x=646.0 y=1872.0 length=44
31 30 30 35 35 35 30 21 21 18 16 16 16 16 30 29 30 30 27 19 16 16 16 33 32 25 25 25 25 35 35 37 37 37 37 35 33 33 35 35 35 35 25 27 
>GGB83NF01DOODJ rank=0023882 x=1394.5 y=469.0 length=46
34 34 35 40 40 40 35 26 26 26 39 40 40 40 40 40 40 40 40 40 40 39 39 39 40 40 40 40 40 36 33 27 22 24 30 32 28 26 27 24 40 40 40 34 27 27 
>GGB83NF01A0EW1 rank=0023887 x=297.5 y=2547.0 length=61
40 40 40 40 40 40 40 39 29 29 29 40 34 28 28 28 28 34 40 40 40 40 40 40 40 40 40 39 39 33 33 34 40 38 38 36 30 29 29 31 32 22 22 20 19 17 17 17 25 27 33 25 25 20 21 21 33 39 39 39
38 
>GGB83NF01AJGJL rank=0023889 x=104.0 y=2031.0 length=409
40 40 40 40 40 40 40 40 40 40 40 40 40 40 40 40 40 40 40 40 40 40 40 40 40 40 34 34 34 40 40 40 40 40 40 40 40 40 40 40 33 33 36 40 40 40 40 40 40 40 38 38 38 40 40 40 40 40 40 40
40 40 40 40 40 40 40 40 40 40 40 40 40 40 40 40 40 40 40 40 40 40 40 40 40 40 40 40 40 40 40 40 40 40 40 40 40 40 40 40 40 40 40 40 40 40 40 40 40 40 40 40 38 38 21 21 21 40 39 39
39 30 30 30 40 40 40 40 40 40 40 40 40 40 40 40 40 40 40 40 40 40 40 40 40 40 40 40 40 40 40 40 40 40 40 40 40 40 40 40 40 40 40 40 40 40 40 40 40 40 40 40 40 40 40 40 40 40 40 40
38 34 21 21 21 21 38 40 40 40 40 40 40 40 40 40 40 40 40 40 40 38 21 21 21 38 40 40 40 40 40 40 40 40 40 40 40 40 40 40 40 38 38 38 38 38 40 39 39 39 40 40 40 40 40 40 40 40 38 38
38 40 38 38 38 38 40 40 40 40 40 40 40 40 40 40 40 40 40 40 40 40 40 28 28 28 38 38 40 40 40 40 40 40 40 39 39 39 40 40 40 40 40 40 40 40 40 40 40 40 34 34 34 34 40 40 40 40 40 40
40 40 40 40 40 40 40 40 40 40 40 40 40 40 40 36 19 19 20 30 19 16 13 13 12 12 12 11 13 13 12 12 17 17 18 17 23 26 23 16 16 17 22 31 33 35 33 36 36 36 40 38 33 23 23 22 22 22 22 22
18 18 14 14 20 15 15 15 17 17 17 20 14 14 14 19 28 22 30 22 22 22 19 22 22 13 13 21 21 21 13 14 16 19 7  24 34 40 40 40 36 38 36 33 33 34 36 40 36 
>GGB83NF01DAO3J rank=0023925 x=1234.0 y=3581.0 length=47
40 40 40 40 40 40 40 40 35 35 33 33 35 35 40 40 40 40 40 40 40 40 40 40 40 38 38 38 38 40 40 40 40 36 40 40 34 34 31 26 16 16 16 23 24 23 29 
>GGB83NF01BYMR5 rank=0023941 x=687.0 y=1603.5 length=168
40 40 40 40 40 40 40 40 40 40 40 40 40 40 40 40 40 34 34 38 39 30 30 30 30 40 40 40 40 40 40 40 40 40 40 40 38 26 26 26 26 30 39 40 40 40 40 40 40 40 39 39 39 40 40 40 37 38 33 30
19 19 19 24 24 30 38 36 36 37 38 38 40 39 39 39 40 40 40 40 40 40 38 36 32 32 31 32 36 26 17 16 16 16 16 22 29 29 33 36 36 32 31 36 39 39 40 40 40 34 34 35 39 40 40 40 40 40 39 35
37 40 40 39 39 36 36 38 36 38 36 36 24 24 19 19 19 22 29 36 36 36 36 34 35 33 38 36 36 36 36 36 20 20 20 20 27 22 34 34 40 40 40 40 40 40 40 40 
>GGB83NF01AULLT rank=0023942 x=231.5 y=1615.5 length=128
34 34 35 40 40 40 39 30 30 30 40 40 40 40 40 30 27 26 26 30 38 33 27 22 19 31 32 30 31 34 31 17 17 18 18 27 36 40 39 39 40 40 39 37 40 40 40 38 30 24 19 17 17 28 36 36 36 36 36 36
38 40 40 40 40 40 40 40 40 40 40 40 40 40 40 40 40 40 40 40 40 40 40 40 40 40 40 40 39 26 26 26 26 36 36 36 36 34 33 33 36 40 36 36 36 38 38 36 36 36 36 36 29 29 28 30 36 33 30 30
30 30 35 40 40 40 40 40 
>GGB83NF01A7MZ3 rank=0023949 x=379.0 y=3745.5 length=87
28 28 28 37 37 37 37 37 27 27 27 37 37 37 33 33 33 37 37 38 35 35 33 33 33 33 32 28 20 20 20 20 19 19 23 23 32 29 29 32 31 27 27 27 30 29 27 27 27 28 19 15 15 15 15 28 27 29 27 27
23 23 24 27 31 31 31 32 32 32 31 27 27 19 19 19 23 24 25 22 20 20 20 20 22 13 12 
>GGB83NF01BSI2H rank=0023959 x=617.0 y=3575.5 length=101
37 37 37 37 37 37 37 25 25 25 23 23 23 37 37 34 32 32 32 38 39 39 40 40 40 40 40 40 40 40 40 40 40 39 37 39 39 39 37 30 25 25 25 27 31 32 32 23 24 15 15 15 15 23 23 27 13 13 13 23
19 27 28 28 33 33 33 33 33 33 33 33 35 35 35 37 34 23 23 21 21 28 26 26 24 24 24 26 27 20 18 16 16 19 19 19 17 15 20 12 12 
>GGB83NF01DT2M3 rank=0023988 x=1455.0 y=2381.0 length=396
40 40 40 40 40 40 40 26 26 26 26 40 40 40 40 40 40 40 40 40 40 40 40 40 40 40 40 40 40 40 40 40 40 35 33 33 28 22 16 24 19 19 24 27 23 23 14 14 14 14 20 27 25 35 26 24 24 24 27 25
30 31 36 36 24 24 20 20 24 24 25 34 34 29 29 25 27 26 20 22 20 19 26 25 30 30 30 16 16 16 17 16 22 22 38 36 36 36 38 38 40 39 40 40 40 40 40 40 40 40 40 39 39 40 40 40 40 40 40 40
40 38 38 33 33 33 39 40 40 40 38 38 38 38 38 40 40 40 40 40 40 40 40 40 38 38 38 38 40 40 40 38 40 40 35 35 23 23 23 23 38 38 38 38 32 32 33 33 38 40 40 40 40 40 40 40 40 40 40 40
40 40 40 40 40 40 40 40 40 40 40 40 40 40 40 24 24 24 40 40 32 32 20 20 18 30 34 35 38 38 38 35 32 32 33 40 40 40 40 40 40 40 37 37 26 26 26 40 39 40 40 40 40 40 40 39 39 40 40 39
39 39 38 32 21 21 20 35 35 40 40 38 38 28 28 28 28 32 40 40 40 40 40 40 40 40 36 33 32 23 23 23 35 38 32 20 20 20 35 35 38 39 39 39 40 40 40 40 40 37 37 37 40 40 38 38 23 23 23 28
28 29 32 32 32 35 37 37 40 40 40 40 40 40 40 40 40 40 40 40 39 22 22 22 28 37 40 35 37 35 35 35 37 37 40 40 40 38 38 38 36 38 35 33 32 18 14 14 14 14 17 14 14 14 11 22 24 25 28 28
30 23 17 15 16 16 26 36 36 30 29 29 29 29 29 29 29 20 20 20 20 26 26 26 29 29 29 32 28 28 30 25 17 17 20 17 
>GGB83NF01AGMOP rank=0023993 x=72.5 y=1095.0 length=85
37 37 37 37 37 37 37 37 37 37 36 40 40 40 40 40 40 40 40 40 40 40 40 40 40 40 40 40 40 40 40 39 39 39 39 39 39 37 37 37 39 37 37 37 37 37 37 37 37 37 30 27 27 27 37 35 30 30 30 33
33 31 23 23 24 31 31 29 19 19 16 15 15 30 30 27 27 27 27 27 26 27 29 19 19 
>GGB83NF01DGPJC rank=0024014 x=1303.0 y=1462.0 length=61
40 40 40 40 40 40 40 40 40 40 40 40 40 40 40 40 40 40 40 40 40 40 40 40 40 40 40 40 40 40 40 40 40 40 40 40 40 40 40 40 40 40 34 34 34 34 40 40 40 40 40 39 21 21 21 21 30 40 40 40
40 
>GGB83NF01EBICR rank=0024022 x=1654.0 y=793.0 length=87
40 40 37 40 40 40 40 31 31 31 31 31 31 31 40 40 40 40 40 40 40 40 40 40 40 40 40 40 40 40 40 21 21 21 21 39 40 40 40 40 39 39 39 40 40 40 40 40 40 40 40 40 40 40 40 39 40 29 28 28
35 37 38 36 36 31 22 22 20 20 22 22 25 25 22 20 22 30 23 27 27 30 28 28 32 19 19 
>GGB83NF01CQP80 rank=0024033 x=1007.0 y=1746.0 length=56
40 40 40 40 40 40 40 40 40 40 40 40 40 39 39 34 38 34 34 38 35 40 40 40 40 40 40 40 40 40 40 40 40 40 40 40 40 40 40 40 39 38 26 26 27 30 40 40 40 40 31 31 19 19 23 29 
>GGB83NF01B0DBA rank=0024048 x=707.0 y=724.0 length=160
39 39 30 21 21 21 34 34 40 40 38 36 36 33 33 36 38 38 20 20 20 38 34 36 40 40 40 40 40 40 40 40 40 40 40 40 40 40 40 40 40 40 40 40 40 40 40 40 40 40 40 40 39 39 32 29 17 15 15 23
15 15 15 15 24 24 31 36 31 36 36 36 40 40 40 40 40 40 39 39 39 40 40 40 40 40 40 40 40 40 40 40 40 40 40 40 40 40 40 40 40 40 40 40 40 40 36 35 33 31 19 15 14 14 15 15 13 13 13 17
17 20 25 31 33 35 34 40 40 40 40 40 40 40 40 40 40 36 36 36 28 24 22 22 31 28 25 24 20 20 16 16 16 16 36 36 35 35 35 36 
>GGB83NF01C3Q8P rank=0024060 x=1155.0 y=3351.0 length=45
37 37 37 37 37 31 26 26 25 31 37 37 39 37 37 37 39 37 37 37 40 40 40 40 40 40 40 40 40 40 40 33 33 33 40 39 39 39 38 38 35 33 31 31 19 
>GGB83NF01CXCHI rank=0024062 x=1082.0 y=3300.5 length=56
40 40 40 40 40 39 33 31 31 29 37 40 40 40 40 40 39 39 37 40 37 37 26 26 25 25 32 25 27 22 14 14 14 14 22 19 19 22 23 29 35 35 33 36 36 30 30 30 31 31 31 31 31 26 27 26 
>GGB83NF01AUX7K rank=0024075 x=235.5 y=1566.0 length=242
37 37 37 37 37 37 37 37 31 32 31 30 33 33 32 32 30 30 25 13 13 13 13 14 17 21 19 17 19 20 20 21 21 24 27 27 27 31 27 24 24 24 24 27 29 30 29 29 23 23 23 23 19 19 19 19 24 21 24 27
31 32 32 30 19 20 20 33 32 32 32 35 30 28 20 20 20 25 33 33 33 33 33 33 25 25 25 27 34 34 37 37 37 34 34 34 37 37 37 37 37 37 37 37 37 37 37 37 37 37 37 37 37 37 37 37 37 37 37 37
35 35 35 30 30 30 30 27 30 30 30 30 35 37 37 37 37 37 37 37 37 37 37 37 37 37 37 37 21 21 21 30 31 37 37 37 37 37 37 37 37 37 37 37 37 37 37 37 37 37 37 37 37 37 37 37 37 37 37 37
37 37 37 37 37 37 37 37 37 35 35 35 34 37 37 37 37 37 35 30 25 25 25 25 33 29 32 29 30 31 27 19 20 20 19 23 32 32 32 33 33 30 32 25 25 25 32 32 33 33 25 23 23 29 19 19 19 19 24 16
22 17 
>GGB83NF01BZHJ3 rank=0024087 x=697.0 y=529.0 length=127
40 40 40 40 40 40 40 40 40 40 40 40 40 40 40 40 40 40 40 40 39 27 26 26 39 40 40 40 40 40 40 40 40 40 40 40 40 40 40 40 40 40 40 40 26 26 26 27 19 17 17 31 31 31 29 39 29 32 18 20
21 26 26 40 40 40 40 40 40 40 39 39 39 39 39 39 40 40 40 40 40 40 40 26 26 26 40 40 40 40 40 40 40 40 40 40 40 40 40 39 39 39 40 35 35 34 40 40 40 34 20 18 19 19 35 38 33 31 28 26
19 19 22 22 31 24 24 
>GGB83NF01D56U7 rank=0024091 x=1593.0 y=2481.0 length=63
37 37 37 37 37 37 37 31 31 32 37 27 27 27 27 31 30 33 33 35 39 39 39 40 40 40 40 40 40 40 40 40 39 33 33 30 34 21 20 20 30 30 28 29 23 23 23 24 23 24 23 19 19 19 27 27 27 21 21 22
20 20 16 
>GGB83NF01CYTAZ rank=0024114 x=1099.0 y=2121.0 length=166
40 40 40 40 40 40 40 40 40 40 40 40 40 40 40 40 40 30 30 30 36 21 21 21 21 36 40 40 40 40 40 40 40 40 40 40 40 26 26 26 30 38 40 40 40 40 40 40 40 40 40 36 34 34 40 40 40 34 25 25
25 25 25 40 40 40 40 40 40 40 38 38 40 40 40 40 40 40 40 40 40 37 35 36 32 33 33 23 15 14 14 12 12 12 12 12 20 22 27 22 17 19 22 22 29 33 40 36 38 36 37 40 40 40 40 40 39 39 39 40
40 40 38 36 36 36 36 40 36 36 28 28 19 19 19 22 25 36 36 36 36 34 39 33 36 36 39 34 28 28 30 30 30 30 36 34 40 40 40 36 28 28 30 39 40 40 
>GGB83NF01EVYON rank=0024122 x=1887.0 y=709.0 length=250
37 37 37 37 37 37 37 37 37 37 37 40 40 40 40 40 40 40 40 40 40 40 40 40 40 40 40 40 40 40 40 40 40 40 40 40 40 40 40 40 40 40 40 40 39 39 39 34 32 32 32 30 30 30 30 28 27 23 23 23
27 23 23 23 27 15 15 14 14 23 23 27 24 23 23 23 29 24 27 27 27 30 29 28 19 19 19 19 23 23 22 21 22 21 17 19 17 17 25 23 24 24 27 27 27 27 24 24 23 29 31 33 33 32 32 32 35 35 37 37
37 37 37 37 37 37 37 31 32 32 37 37 37 37 37 37 37 37 37 37 37 37 37 37 37 37 37 37 37 37 37 37 37 37 37 37 35 35 35 37 37 35 35 35 35 37 37 37 37 37 37 37 37 37 37 37 37 37 37 37
37 37 37 37 37 37 37 37 37 37 37 37 37 37 37 37 37 37 37 37 37 37 37 37 37 37 37 37 35 35 34 32 35 35 35 37 37 30 26 21 21 21 32 30 30 30 30 30 29 30 24 19 15 15 13 14 19 21 21 21
18 13 13 17 19 27 23 24 17 12 
>GGB83NF01AP1NW rank=0024123 x=179.0 y=2138.0 length=275
40 40 40 40 40 40 40 34 34 30 30 30 40 40 40 40 40 40 40 40 40 40 40 40 40 40 40 38 21 21 21 39 40 40 40 40 40 40 40 40 40 39 39 39 40 40 40 40 40 40 40 40 40 40 40 40 40 39 39 39
40 40 40 40 40 40 40 40 40 40 40 40 40 40 40 40 40 40 40 40 40 40 40 40 40 40 39 39 39 40 40 40 40 40 40 40 40 40 40 40 40 40 40 40 40 40 40 40 40 40 40 40 40 40 40 40 40 40 40 40
40 40 40 40 40 40 40 40 40 40 40 40 40 34 34 34 34 34 40 40 40 40 40 40 40 40 40 39 39 39 40 40 40 40 40 40 40 39 39 39 40 40 40 40 40 40 40 40 40 40 40 40 40 40 40 40 40 40 35 35
34 34 34 34 33 33 33 33 40 40 40 40 40 40 40 40 40 40 40 40 40 40 40 40 40 40 40 40 40 40 40 40 40 39 39 39 40 39 39 39 40 40 39 39 39 40 39 39 39 40 40 34 34 33 33 40 40 40 39 39
39 40 34 34 34 34 36 36 38 38 40 36 40 36 28 19 20 20 30 34 36 36 40 40 36 40 40 40 40 40 40 40 39 39 39 
>GGB83NF01BNCKX rank=0024125 x=558.0 y=3551.0 length=275
30 30 30 40 40 34 20 20 20 18 23 31 34 34 34 34 34 34 34 32 16 18 18 16 19 19 25 38 40 40 40 33 20 21 21 38 38 40 40 40 40 40 40 40 40 40 40 40 38 30 30 30 30 40 40 40 40 40 40 40
40 40 40 40 40 40 40 40 40 40 40 40 40 40 40 40 40 40 40 40 40 40 40 40 40 40 40 40 40 40 30 30 30 30 34 40 40 40 40 40 40 40 40 40 40 40 40 40 40 40 40 40 40 40 40 34 34 34 40 37
30 30 30 30 30 30 40 40 40 40 40 40 40 38 38 38 40 40 40 40 40 40 40 40 40 34 34 34 34 40 40 40 40 40 40 40 40 40 40 38 38 38 40 40 40 40 40 40 40 40 34 34 34 38 40 34 34 30 30 30
40 40 40 40 40 40 40 40 40 38 38 38 38 38 40 40 40 40 40 40 40 40 40 40 40 40 40 40 40 39 39 39 40 40 40 40 40 40 40 40 40 40 40 40 40 40 40 40 38 30 30 30 38 40 40 39 39 39 40 40
40 40 40 40 40 40 40 40 40 40 40 40 37 35 38 34 28 34 34 34 34 34 40 40 40 40 40 40 40 40 40 40 40 40 40 
>GGB83NF01DYX5O rank=0024132 x=1511.5 y=474.0 length=55
40 40 40 40 40 40 38 38 38 40 40 38 38 30 28 28 31 38 39 38 24 25 16 16 16 25 25 25 22 26 25 32 33 32 29 31 32 39 24 26 19 19 19 25 31 36 38 38 34 34 39 39 34 36 28 
>GGB83NF01B7J35 rank=0024140 x=789.0 y=259.0 length=48
40 40 40 40 40 40 39 34 30 30 30 30 30 30 35 40 40 40 40 40 40 40 40 40 40 40 39 38 30 30 30 30 30 30 40 40 40 40 40 40 39 39 39 40 40 39 39 39 
>GGB83NF01AD4UZ rank=0024152 x=43.0 y=3465.0 length=56
25 25 25 33 33 28 20 20 20 19 29 32 28 28 28 30 29 28 29 30 30 28 28 28 21 19 13 11 11 19 19 17 12 12 14 17 16 19 18 22 28 28 27 27 27 31 27 27 27 27 28 28 30 29 18 14 
>GGB83NF01CV1SP rank=0024164 x=1068.0 y=135.0 length=47
40 40 40 40 40 40 28 20 20 18 16 25 25 30 26 22 19 19 30 14 16 16 16 22 27 32 22 21 20 30 35 36 36 39 38 35 35 21 21 20 20 35 32 28 28 28 23 
>GGB83NF01AN5WW rank=0024180 x=158.0 y=350.0 length=49
28 28 28 37 37 37 37 35 35 35 37 40 40 40 33 33 33 40 40 40 40 40 39 38 38 38 37 37 35 33 27 23 23 23 25 33 32 32 30 26 26 27 30 27 14 13 13 11 0  
>GGB83NF01BKTDL rank=0024204 x=530.0 y=39.5 length=80
26 26 26 40 40 38 26 26 26 26 38 40 40 40 40 40 40 40 40 40 40 40 40 38 37 37 35 38 38 38 35 28 28 26 26 28 27 26 24 32 32 34 31 31 24 24 14 14 14 14 24 20 25 27 27 19 19 24 25 29
29 31 32 33 30 30 27 29 31 27 21 21 18 16 16 26 35 36 40 36 
>GGB83NF01BXMFD rank=0024214 x=675.0 y=3639.0 length=70
40 40 40 40 40 40 40 40 40 40 40 31 31 31 31 40 40 40 40 40 40 40 40 40 40 40 40 40 40 40 40 40 40 40 40 40 40 40 40 40 40 40 40 40 40 40 40 40 40 40 40 40 40 40 40 40 40 37 37 37
35 35 16 16 16 32 30 27 27 24 
>GGB83NF01DR3CJ rank=0024240 x=1433.0 y=97.5 length=79
40 40 40 40 40 40 40 40 40 35 34 34 38 40 38 34 34 38 39 40 39 39 39 40 40 40 40 40 40 40 40 40 40 40 40 40 40 40 40 39 39 39 40 40 39 39 39 40 40 40 40 40 40 40 40 40 40 40 40 40
40 40 40 34 34 35 40 40 40 40 39 39 38 38 35 40 40 40 40 
>GGB83NF01AMLK6 rank=0024274 x=140.0 y=1080.0 length=79
38 38 38 40 40 40 40 40 40 40 34 34 36 40 30 26 26 26 30 40 40 38 38 38 38 40 40 40 40 40 40 40 40 40 40 40 40 40 40 39 39 39 40 40 40 40 40 40 40 40 40 40 40 38 30 30 30 40 40 40
40 40 40 40 40 40 40 40 40 40 40 40 39 34 34 34 34 40 40 
>GGB83NF01AD87H rank=0024294 x=45.5 y=907.5 length=83
37 37 37 37 37 37 37 37 37 37 37 40 40 40 40 40 40 40 40 40 40 40 40 39 39 40 39 26 26 25 39 39 39 39 39 39 37 37 37 37 37 37 30 25 25 24 30 32 30 23 23 23 15 15 14 15 23 21 22 27
22 22 24 0  24 23 25 25 32 33 33 33 27 26 26 29 27 19 23 28 12 12 12 
>GGB83NF01EC2FP rank=0024296 x=1671.0 y=3843.0 length=48
25 25 25 37 40 36 29 23 23 24 21 21 25 25 25 40 40 40 40 39 37 37 40 40 40 40 36 30 25 25 25 23 23 23 36 36 37 39 34 34 33 33 33 36 37 36 25 25 
>GGB83NF01AQUZ2 rank=0024317 x=188.0 y=3296.5 length=274
40 40 40 40 40 40 40 36 24 24 16 16 16 19 27 22 22 27 27 40 40 39 39 40 40 37 31 30 30 27 20 19 21 39 30 27 30 40 40 40 40 40 40 40 40 40 40 40 40 40 40 40 30 26 26 26 26 26 40 40
40 40 40 40 40 40 40 40 40 40 40 40 40 40 40 40 40 40 36 30 20 20 21 26 34 35 34 34 39 40 40 40 40 40 40 40 40 39 39 39 40 40 40 40 40 40 40 36 36 32 28 24 24 22 22 24 26 26 28 28
36 38 38 40 40 37 37 39 40 40 40 40 40 39 39 39 40 40 40 40 40 40 40 40 40 39 39 39 39 39 39 39 39 39 39 40 40 40 40 40 40 39 39 39 40 40 40 40 40 40 40 40 40 39 31 31 31 31 35 35
39 39 39 40 40 40 40 40 40 40 40 39 39 39 40 40 40 40 40 39 34 34 35 35 40 40 39 34 35 35 40 40 40 40 40 40 40 40 40 40 30 30 30 35 33 33 35 39 40 40 40 40 40 40 40 40 40 40 40 40
40 39 35 35 30 24 22 30 30 30 32 33 33 36 32 34 30 30 30 39 39 39 40 40 40 40 40 40 40 40 40 40 40 40 
>GGB83NF01DAWZI rank=0024374 x=1237.0 y=1516.0 length=96
31 31 31 37 37 37 37 37 37 37 31 31 31 28 34 32 30 32 32 32 32 31 23 15 15 15 15 15 27 28 16 16 12 12 11 22 16 17 13 13 14 19 22 21 22 22 21 21 22 21 25 24 21 22 19 19 19 19 30 31
27 27 27 27 30 30 32 32 32 32 32 27 28 18 18 18 20 18 33 32 32 32 32 32 31 33 31 29 29 27 27 17 17 14 13 13 
>GGB83NF01CNCLJ rank=0024389 x=968.0 y=3829.0 length=84
25 25 25 35 35 35 27 21 21 21 25 32 34 36 35 37 35 35 38 37 37 39 39 39 39 39 39 39 40 39 39 39 39 40 40 40 40 40 40 40 40 40 40 40 40 40 40 40 40 40 40 40 37 37 37 35 35 35 37 37
35 35 35 37 35 35 35 37 37 37 37 37 35 35 34 37 37 37 35 35 35 33 28 20 
>GGB83NF01B7V1N rank=0024447 x=792.5 y=3433.0 length=65
37 37 37 37 37 37 37 37 37 37 37 40 40 40 39 39 35 35 35 35 21 21 18 32 25 18 16 15 26 26 28 21 21 21 26 26 13 15 15 15 19 13 13 13 21 28 28 28 19 16 16 18 18 18 35 33 28 28 28 33
33 28 28 26 19 
>GGB83NF01DAAZF rank=0024448 x=1230.0 y=1673.5 length=89
37 37 37 37 37 37 37 37 37 37 37 40 33 33 33 33 40 40 40 40 40 40 40 40 40 40 40 40 40 40 40 40 40 40 40 40 40 40 40 40 40 40 40 40 40 40 40 40 40 40 40 40 37 37 37 37 37 37 37 37
37 37 37 35 32 25 25 25 23 37 35 35 35 35 35 35 37 37 37 37 35 37 37 30 30 28 0  16 16 
>GGB83NF01CWLS1 rank=0024458 x=1074.0 y=1491.0 length=302
40 40 40 40 40 40 40 40 40 40 40 40 40 40 40 40 40 40 40 40 40 40 40 34 34 33 33 39 39 39 40 40 40 40 40 40 40 40 40 40 39 39 39 40 40 40 40 40 39 21 21 21 30 39 40 40 40 40 40 40
38 40 40 40 40 36 36 26 26 26 26 26 26 30 30 40 40 40 40 40 40 40 40 40 40 40 40 40 40 40 40 40 40 40 39 39 39 40 40 40 40 40 40 40 40 40 40 38 38 38 40 40 40 40 40 40 40 40 40 40
40 40 40 40 40 40 40 40 40 40 40 40 40 40 40 40 40 40 40 40 40 39 39 39 40 40 40 40 40 40 40 40 40 40 40 40 40 40 40 40 40 40 40 40 40 40 40 40 40 40 40 40 39 39 39 39 39 39 40 39
39 39 40 40 40 40 40 40 40 33 33 33 33 40 40 40 40 40 40 40 36 36 34 34 34 30 26 26 24 28 33 36 36 32 32 32 30 34 34 40 40 40 40 40 36 36 36 40 40 40 40 40 40 35 35 34 35 35 39 39
39 39 39 40 40 40 40 40 33 33 29 30 26 26 26 40 40 34 34 30 28 28 35 35 36 36 31 28 15 16 16 16 22 17 29 22 22 19 23 28 34 36 36 34 31 22 22 22 24 24 30 28 29 29 31 31 28 30 36 36
36 36 
>GGB83NF01DM9W8 rank=0024472 x=1378.0 y=618.0 length=75
40 40 40 40 40 40 40 34 34 35 40 40 38 32 32 36 38 39 40 31 19 18 18 16 22 22 32 32 36 40 40 31 32 18 20 20 38 38 38 38 40 40 39 40 24 26 26 26 40 40 38 30 30 30 30 30 40 40 38 38
36 36 36 34 35 30 30 30 30 39 40 40 40 40 40 
>GGB83NF01AKCTJ rank=0024518 x=114.0 y=2901.0 length=66
35 35 35 37 37 37 37 37 21 18 16 15 19 23 29 21 21 21 22 17 14 13 13 18 18 17 17 18 22 27 26 26 27 29 28 27 19 19 19 19 19 24 30 30 29 23 24 23 23 24 24 32 32 32 33 33 31 30 30 30
29 29 27 27 21 18 
>GGB83NF01ENEFX rank=0024539 x=1789.0 y=2635.0 length=112
37 37 37 37 37 37 37 30 28 28 35 37 37 37 39 39 34 30 23 25 25 36 38 38 38 38 37 32 32 34 34 37 37 37 37 30 21 21 21 35 35 37 37 37 30 30 30 30 37 37 38 38 37 37 37 37 37 25 25 25
25 37 37 37 37 37 37 37 37 37 37 37 37 37 37 37 35 35 35 30 28 26 19 14 14 15 18 24 21 14 14 13 12 12 12 22 17 18 19 22 22 25 25 25 20 22 20 20 18 16 11 11 
>GGB83NF01EOY2A rank=0024548 x=1807.0 y=2288.0 length=132
33 33 33 33 33 35 25 21 18 18 18 18 24 30 32 32 32 33 33 35 37 39 39 39 39 40 40 39 37 37 39 39 39 39 39 35 35 36 36 36 38 38 37 37 37 37 36 33 33 33 37 39 37 37 37 37 37 37 37 37
37 37 35 24 24 25 29 29 28 23 13 13 13 13 19 20 20 17 14 11 11 16 16 0  11 12 11 13 13 16 22 28 21 21 21 19 15 16 16 19 25 32 32 32 29 29 30 29 32 32 31 23 24 19 19 18 23 23 23 23
24 22 21 22 21 22 27 27 24 24 17 18 
>GGB83NF01D0XK4 rank=0024555 x=1533.0 y=2934.0 length=54
35 35 35 37 37 37 35 28 23 23 23 27 34 37 37 37 37 37 37 37 37 37 37 39 38 38 35 35 21 21 21 25 27 32 31 21 21 21 21 35 37 39 39 37 37 39 39 39 40 40 40 39 32 28 
>GGB83NF01BJY4H rank=0024574 x=520.0 y=1791.0 length=329
40 40 40 40 40 40 40 40 40 40 40 40 40 40 40 40 40 40 40 40 39 39 39 40 40 40 40 40 40 40 40 40 40 40 40 40 40 40 40 40 40 40 40 40 40 40 40 40 40 40 40 40 40 40 40 40 40 40 40 40
40 40 40 40 29 29 21 21 21 21 38 39 40 40 40 40 40 40 40 40 40 40 40 40 40 40 40 39 39 39 40 40 40 40 40 40 40 40 40 40 40 40 40 40 40 40 40 40 40 40 39 39 39 40 40 40 40 40 40 38
38 26 26 26 40 40 40 40 40 40 40 40 40 40 40 40 40 40 40 40 40 40 40 40 40 40 40 40 40 40 40 40 40 40 40 40 40 40 40 40 40 40 39 40 40 40 40 40 28 28 21 21 21 24 24 40 40 40 40 40
40 40 40 40 40 40 40 40 40 40 40 40 40 40 40 40 40 40 40 40 40 40 40 40 40 40 24 24 23 22 26 17 26 25 21 21 20 19 19 19 20 25 23 20 15 14 14 20 21 32 34 32 29 30 30 32 30 30 30 30
29 28 28 28 23 25 23 25 20 14 14 11 13 16 23 15 17 18 20 22 23 25 23 23 25 25 23 28 25 25 20 20 20 20 19 30 29 23 25 25 23 28 32 30 29 25 26 19 20 20 26 29 32 30 29 29 31 25 26 26
30 30 34 26 26 26 26 33 34 38 38 38 38 37 37 37 40 39 39 39 39 32 32 32 35 38 38 40 40 
>GGB83NF01EH9GF rank=0024621 x=1731.0 y=461.0 length=47
40 40 40 40 40 40 40 40 40 40 40 40 40 40 40 40 40 40 40 40 40 40 40 40 40 40 40 40 40 40 40 40 40 40 40 40 40 33 33 33 33 40 35 31 31 31 26 
>GGB83NF01A1EXW rank=0024634 x=309.0 y=82.0 length=97
29 29 29 39 39 39 29 29 29 29 39 39 38 38 38 38 38 38 38 39 24 24 24 24 24 33 39 39 39 39 39 39 38 38 39 39 39 39 39 35 27 26 26 26 30 30 36 35 33 29 20 20 21 27 32 25 26 25 26 25
23 23 23 15 16 16 22 20 22 19 19 20 23 18 18 22 32 26 25 23 20 23 21 19 19 19 21 19 19 14 14 14 19 29 32 35 32 
>GGB83NF01C7FMC rank=0024636 x=1197.5 y=2882.0 length=41
37 37 37 37 37 37 37 37 37 37 37 40 40 40 40 40 40 40 40 40 40 40 40 40 40 40 40 40 40 39 37 32 32 29 28 25 21 13 11 11 0  
>GGB83NF01ESOUT rank=0024724 x=1849.5 y=3651.0 length=63
37 37 37 37 37 37 37 37 37 37 37 40 40 40 40 40 40 40 40 40 40 39 39 39 39 21 21 21 36 35 37 37 37 37 35 35 37 39 37 37 37 35 36 35 37 37 37 37 37 37 30 37 34 34 32 35 33 33 32 23
23 21 27 
>GGB83NF01CITF4 rank=0024730 x=917.0 y=1282.0 length=260
40 40 40 40 40 40 40 40 40 40 40 40 40 37 31 18 18 18 30 21 21 22 33 21 21 22 31 40 40 40 40 40 40 40 40 40 39 39 39 39 40 40 37 31 24 24 25 29 37 37 40 40 40 40 40 40 40 40 40 40
40 40 40 40 40 40 40 29 29 29 40 40 40 40 40 37 35 35 36 31 31 31 40 36 35 31 31 31 31 38 38 38 38 38 38 38 38 38 31 31 31 31 36 37 39 37 37 37 39 40 40 40 40 40 40 39 39 40 40 40
40 40 40 40 38 38 35 35 18 18 16 22 20 20 20 20 20 24 26 19 26 30 33 38 38 38 38 36 36 36 40 39 39 39 37 37 36 36 39 39 39 37 36 35 38 38 38 38 38 38 35 19 17 17 21 25 36 32 32 30
26 23 23 25 25 25 25 25 20 20 19 25 25 25 25 23 22 25 23 23 15 16 16 16 21 19 27 30 32 30 30 32 32 34 34 34 30 30 30 26 26 26 29 16 20 20 23 23 23 23 19 19 20 24 23 23 25 25 25 29
28 28 25 25 19 25 30 32 32 25 25 23 23 24 19 19 19 16 16 18 
>GGB83NF01BYTZR rank=0024778 x=689.0 y=2757.0 length=85
21 21 21 38 40 40 40 38 38 38 40 40 40 40 40 40 38 37 37 39 35 35 34 38 35 35 23 21 23 32 23 23 24 29 40 38 32 32 32 36 28 22 28 28 28 24 21 21 32 34 36 38 35 35 24 22 22 26 31 38
38 38 38 38 35 18 20 20 28 28 35 35 33 33 33 34 27 27 25 25 30 29 22 22 22 
>GGB83NF01ECRQC rank=0024783 x=1668.0 y=2258.0 length=190
40 40 40 40 40 40 30 26 26 26 34 40 40 40 40 40 40 40 40 40 40 40 26 26 26 40 40 40 40 40 40 40 40 40 38 38 26 26 26 30 40 36 36 36 36 36 34 36 28 30 30 38 40 40 40 40 40 40 40 40
40 40 40 40 40 40 40 40 40 40 40 40 40 40 40 40 40 40 40 40 40 40 40 40 40 40 40 40 40 40 40 40 40 40 40 40 40 40 40 40 40 40 40 40 40 40 40 40 40 40 40 40 40 40 40 40 40 40 40 40
40 40 40 40 39 39 39 40 40 40 40 40 38 38 38 40 35 21 21 21 34 34 40 40 30 27 27 40 36 38 38 38 39 38 39 38 40 40 40 40 40 40 40 40 40 40 40 40 40 40 40 40 40 40 40 40 40 40 38 39
34 32 28 28 28 25 23 23 23 12 
>GGB83NF01ANVW7 rank=0024784 x=154.0 y=3785.0 length=80
37 37 37 37 37 37 37 37 37 37 37 40 40 40 40 40 40 38 38 37 31 21 21 21 21 30 20 20 19 32 32 32 32 18 21 21 30 30 39 36 36 35 37 37 37 39 40 40 40 39 39 40 37 37 37 37 37 37 37 37
37 37 37 37 37 37 37 37 37 34 34 32 31 32 30 30 30 32 23 0  
>GGB83NF01CPE3W rank=0024787 x=992.0 y=2090.0 length=86
37 37 37 37 37 37 37 31 31 32 37 40 40 40 40 40 40 40 40 40 40 40 40 40 40 40 40 40 40 40 40 40 40 40 40 40 40 40 40 40 40 40 40 40 40 40 39 37 37 37 37 37 34 34 32 21 21 21 23 37
37 37 37 37 37 37 37 37 37 37 37 37 37 37 37 37 37 35 35 32 25 25 25 19 14 15 
>GGB83NF01ED6H7 rank=0024847 x=1684.0 y=2525.0 length=46
39 39 39 39 39 33 29 29 29 39 39 39 35 31 31 31 35 35 35 35 25 24 24 25 24 24 24 19 16 14 14 22 24 30 27 27 27 27 32 32 34 34 35 33 32 27 
>GGB83NF01A51CF rank=0024865 x=361.5 y=2749.0 length=111
38 38 38 40 40 40 40 40 40 40 40 40 40 40 40 40 40 40 40 40 40 40 38 34 36 33 33 38 40 40 40 40 40 40 40 40 40 40 40 40 40 40 40 40 36 37 36 40 40 40 40 40 40 40 40 40 40 40 40 38
34 34 30 30 30 40 40 40 40 40 40 37 40 37 36 31 31 31 31 16 17 16 16 16 17 16 22 31 36 34 35 35 36 36 26 27 30 30 33 33 32 33 33 29 28 28 28 26 19 22 22 
>GGB83NF01B1CTO rank=0024878 x=718.5 y=1690.0 length=65
40 40 40 40 40 40 39 30 30 30 30 34 35 30 30 30 36 36 38 40 40 40 40 40 40 30 30 30 40 40 21 21 21 39 40 40 40 40 40 36 36 40 40 40 40 30 27 20 19 20 30 38 40 40 40 37 36 39 34 40
40 40 40 36 17 
>GGB83NF01ERDFV rank=0024913 x=1834.0 y=3641.5 length=137
37 37 37 37 37 37 37 37 37 37 35 35 36 36 37 35 32 32 32 32 35 30 31 25 25 25 25 28 32 32 32 30 30 32 32 26 23 23 23 23 25 20 20 19 24 30 33 33 33 33 32 30 30 29 29 32 32 32 29 19
15 15 16 19 19 27 26 23 23 27 27 28 32 32 32 32 32 33 33 32 32 32 32 32 35 35 37 34 34 34 37 37 37 37 37 37 37 37 37 37 37 28 28 28 37 37 37 37 37 37 37 35 33 33 33 32 27 27 23 24
14 12 12 14 11 11 16 16 17 13 16 16 16 16 16 16 16 
>GGB83NF01DR95I rank=0024926 x=1435.5 y=724.5 length=48
37 37 37 37 37 37 36 26 26 26 37 40 40 40 39 39 39 39 36 36 28 31 28 33 30 37 35 35 35 35 35 35 35 35 37 35 35 33 33 28 23 23 21 21 22 22 20 0  
>GGB83NF01EHCWT rank=0024930 x=1720.0 y=3339.0 length=58
35 35 37 35 35 33 28 16 16 15 15 27 17 17 17 17 17 17 17 21 23 24 27 30 29 28 27 27 27 27 27 28 28 30 30 23 23 19 19 18 18 24 23 28 29 27 28 28 24 22 22 20 20 19 12 12 12 12 
>GGB83NF01AWA5E rank=0024967 x=250.0 y=3552.5 length=84
40 40 40 40 40 40 40 40 40 40 40 40 40 40 40 40 40 40 40 40 40 40 40 40 40 40 40 40 40 40 40 40 40 40 40 40 40 40 40 40 40 40 40 40 40 40 40 39 30 30 30 40 40 40 40 40 40 40 40 39
39 30 30 30 39 39 40 40 40 40 40 40 40 26 26 26 39 40 40 40 40 40 35 30 
>GGB83NF01DOKWC rank=0025022 x=1393.0 y=58.5 length=107
37 37 37 37 37 37 37 37 37 37 37 40 40 40 40 40 40 40 40 40 40 40 40 40 39 37 37 35 34 34 37 35 35 25 18 18 18 28 33 33 27 27 27 27 30 29 31 31 19 19 19 19 0  16 24 29 26 24 21 20
22 20 0  22 20 20 11 11 11 11 14 20 20 22 25 23 19 0  12 12 13 13 11 18 20 22 24 25 25 20 20 12 13 13 13 19 22 27 24 24 22 25 21 23 18 19 19 
>GGB83NF01B7SA0 rank=0025023 x=791.0 y=2682.0 length=48
28 28 26 32 38 29 24 23 23 24 21 21 23 23 25 37 40 40 40 39 39 39 39 40 40 40 28 24 24 23 23 21 21 21 31 34 39 39 27 23 14 14 14 23 27 29 23 19 
>GGB83NF01BO929 rank=0025038 x=580.0 y=3523.0 length=258
40 40 40 40 40 40 40 40 40 40 40 40 40 40 40 40 40 40 40 40 40 40 40 40 40 40 40 40 40 40 40 40 40 40 40 40 40 40 40 40 40 40 40 40 40 40 40 40 40 40 40 40 39 39 39 40 40 40 40 40
40 40 40 40 40 40 40 40 40 40 40 40 40 40 40 40 40 38 32 32 32 31 28 28 25 27 19 27 26 28 19 14 14 16 21 19 22 29 27 25 25 32 32 35 30 30 30 30 33 32 31 31 32 29 29 28 25 20 16 14
17 22 29 29 25 26 26 26 36 36 38 38 38 37 38 38 38 35 35 35 35 35 30 26 27 27 29 29 22 22 22 22 20 20 14 22 30 35 37 27 27 29 37 38 40 40 40 40 40 40 36 27 28 27 35 35 36 34 30 27
26 26 27 27 27 32 32 35 38 38 38 38 38 37 39 40 40 40 40 39 36 35 35 33 33 33 38 27 24 27 27 27 26 27 32 35 36 36 30 33 32 32 32 33 40 39 40 39 40 38 37 37 38 40 40 40 40 40 40 40
40 40 40 40 40 38 33 33 33 33 40 39 39 36 37 35 40 40 
>GGB83NF01A4Y3K rank=0025147 x=349.0 y=2334.5 length=55
37 37 37 37 37 37 37 37 37 37 37 37 39 35 33 28 28 28 37 37 39 39 37 37 37 37 37 40 39 39 39 39 37 37 37 37 37 35 35 33 28 24 23 23 26 23 19 0  15 22 19 19 17 17 14 
>GGB83NF01B1JX0 rank=0025167 x=720.0 y=2726.0 length=85
35 35 35 37 37 37 28 25 25 25 37 37 36 35 35 37 37 37 37 39 40 40 39 39 40 40 40 40 40 40 40 40 40 40 40 40 40 40 40 40 40 40 30 30 30 40 40 40 40 40 40 40 37 37 37 37 37 37 37 37
37 37 37 37 37 37 37 37 37 37 37 35 33 28 26 26 24 21 19 23 22 14 14 13 17 
>GGB83NF01AJ3F8 rank=0025180 x=111.0 y=3046.5 length=368
40 40 40 40 40 40 40 40 40 40 40 40 40 40 40 40 40 40 40 40 40 40 40 40 40 40 40 40 40 40 40 39 39 39 40 40 40 40 40 40 40 40 40 40 40 40 40 40 40 40 40 40 40 40 40 40 40 40 40 40
40 40 40 40 40 40 40 40 40 40 40 40 40 40 40 40 40 40 40 40 40 40 40 40 40 40 40 40 40 40 40 40 40 40 40 40 40 40 39 39 36 36 40 40 30 24 24 24 24 26 26 40 40 40 40 40 40 21 21 21
40 40 40 40 40 40 38 38 38 40 40 40 40 40 40 39 39 39 40 40 40 40 40 40 40 40 40 40 40 40 40 40 39 26 26 26 40 40 40 40 40 40 40 40 40 40 40 39 39 39 40 40 40 40 40 40 40 40 40 40
40 40 40 40 40 40 40 40 40 40 40 39 39 39 40 40 40 40 40 40 40 40 40 40 40 40 40 40 40 40 40 39 39 39 40 40 40 40 39 39 39 40 40 40 40 40 40 40 40 40 40 40 40 40 40 40 40 40 40 40
40 40 40 40 40 40 26 26 26 39 39 40 40 40 39 39 39 40 40 40 40 40 40 40 40 40 40 40 40 40 40 40 40 40 40 40 40 40 40 40 40 40 40 40 40 40 40 40 40 40 40 40 40 40 40 40 40 40 40 40
40 40 40 40 40 40 40 40 40 40 40 40 40 40 40 40 40 40 40 40 40 40 40 40 40 40 40 40 40 40 40 40 40 40 40 40 40 40 40 40 40 40 40 40 40 40 40 40 40 40 40 40 40 40 40 40 40 40 34 34
34 34 35 39 40 40 40 40 
>GGB83NF01EH111 rank=0025196 x=1728.0 y=3159.0 length=82
40 40 40 40 40 40 40 30 30 30 30 30 30 30 30 30 39 36 38 40 40 34 34 36 24 27 15 15 14 14 13 13 27 18 18 27 24 18 19 14 16 36 36 36 36 39 40 40 40 40 40 40 40 40 40 40 40 40 40 40
40 40 40 40 40 40 40 40 40 40 40 40 40 40 40 40 40 40 40 40 40 40 
>GGB83NF01A6LVU rank=0025203 x=368.5 y=696.0 length=103
30 30 30 40 40 40 40 26 26 26 35 40 40 40 40 40 40 40 40 40 40 40 40 40 40 39 26 26 24 22 34 36 36 34 36 34 32 15 15 15 27 34 31 17 17 16 16 32 27 30 40 40 40 39 39 40 40 36 36 36
24 24 22 22 22 20 24 18 18 23 24 29 31 31 27 23 19 24 20 20 22 22 28 28 28 27 27 29 36 36 40 40 36 34 34 34 36 36 40 36 36 32 24 
>GGB83NF01AMFMG rank=0025243 x=138.0 y=1542.0 length=339
40 40 40 40 40 40 40 40 40 40 40 40 40 40 40 40 40 26 26 26 40 40 40 40 40 40 40 40 30 21 21 21 38 21 21 21 40 40 40 40 40 40 40 40 40 40 40 40 40 40 40 40 40 40 40 40 40 40 40 40
40 40 40 40 40 40 40 40 40 40 40 40 40 40 40 40 40 40 40 40 40 40 40 40 40 40 40 40 30 30 30 40 40 40 40 40 40 40 40 40 40 40 40 40 39 39 39 40 40 40 40 40 40 40 40 39 39 39 40 40
40 40 40 40 40 40 40 40 40 40 40 40 40 40 40 40 40 40 40 40 40 40 40 40 40 40 40 40 40 40 40 40 40 40 40 40 40 34 34 34 40 40 40 40 40 40 40 40 40 39 39 39 40 40 40 40 40 40 40 40
40 40 40 40 40 40 39 39 39 40 40 40 40 40 40 39 39 39 40 40 40 40 40 40 40 40 40 40 40 40 40 40 40 40 40 40 26 26 26 39 24 24 30 35 39 26 26 26 40 40 40 40 40 40 40 40 40 40 40 40
40 40 40 40 40 40 40 40 40 40 40 40 39 39 39 40 40 40 40 40 40 40 40 40 40 40 40 40 40 40 40 40 40 40 40 40 40 40 40 40 40 39 39 39 40 40 40 40 40 40 40 40 40 36 36 33 24 16 16 19
19 29 36 36 36 36 36 40 40 40 40 40 40 40 40 40 40 40 40 39 39 39 39 39 34 39 39 39 40 40 40 40 40 40 40 40 40 40 40 
>GGB83NF01AD3B1 rank=0025266 x=43.0 y=1487.5 length=365
40 40 40 40 40 40 40 40 40 40 40 40 39 34 34 34 34 40 40 40 40 40 40 40 40 40 40 40 40 40 40 40 40 40 40 40 40 40 40 40 21 21 21 40 40 40 40 40 40 40 40 40 40 40 40 40 40 40 40 40
40 40 40 40 40 40 40 40 40 40 40 40 40 40 40 40 40 40 40 40 40 40 40 40 40 40 40 40 40 40 40 40 40 40 40 40 40 40 40 40 40 40 40 40 40 40 40 40 40 40 40 40 40 40 40 40 40 40 40 40
40 40 40 40 40 40 40 40 40 30 30 30 40 40 40 40 40 40 40 40 40 39 39 39 39 39 40 40 40 40 40 40 40 40 40 40 40 40 40 40 40 40 40 40 40 40 40 40 40 40 40 40 40 40 40 40 40 39 39 39
40 40 40 40 40 40 40 40 40 40 40 40 40 40 40 40 40 34 34 35 40 40 40 39 26 26 26 30 34 40 40 40 40 40 40 40 40 40 40 40 40 40 40 40 40 40 40 40 40 40 40 40 40 40 40 40 40 39 39 39
40 40 40 40 40 40 40 40 40 40 40 40 40 40 40 40 40 40 40 40 40 40 40 40 40 40 40 40 40 40 40 40 40 39 39 28 28 28 39 39 39 40 40 40 40 40 40 40 40 40 40 40 40 40 40 40 40 40 40 40
39 39 39 40 40 40 40 40 40 40 40 40 40 40 40 40 40 40 39 39 39 40 40 40 36 32 27 22 22 22 22 20 12 14 14 23 23 29 21 23 20 20 22 22 18 13 13 12 11 18 18 18 18 12 13 13 13 13 11 11
16 22 24 29 23 
>GGB83NF01DDUY4 rank=0025267 x=1270.0 y=3710.5 length=61
37 37 37 37 37 37 37 37 37 37 37 40 40 40 40 40 40 40 40 40 40 40 40 40 40 40 40 40 40 40 40 40 40 40 40 40 40 40 40 40 40 40 40 40 40 40 40 40 40 40 40 40 37 37 35 35 33 33 33 32
20 
>GGB83NF01APIWB rank=0025270 x=173.0 y=2393.0 length=310
40 40 40 40 40 40 40 40 40 40 40 40 40 40 40 40 40 40 40 40 40 40 40 40 40 40 40 40 40 40 40 40 40 40 40 40 40 40 40 40 40 40 40 40 40 40 38 30 28 21 21 21 34 40 40 40 40 40 40 40
40 40 40 38 38 38 38 40 40 40 40 40 30 30 30 34 30 30 30 34 30 30 30 32 40 40 40 40 40 40 40 40 40 40 39 39 39 40 40 40 40 40 40 40 40 40 40 40 40 40 40 40 40 36 40 38 36 33 29 19
19 19 23 25 40 40 40 40 34 34 36 40 40 40 40 40 40 40 40 40 40 40 40 40 40 40 40 40 40 40 40 40 40 40 40 40 40 40 40 40 38 25 25 25 25 34 30 30 30 30 34 34 34 36 36 37 37 37 36 36
23 23 17 17 17 19 22 24 31 28 28 29 24 35 36 40 36 34 32 30 32 32 32 25 15 14 14 14 14 14 14 19 30 25 23 23 32 35 34 36 36 36 36 40 36 36 36 30 30 30 33 31 22 22 22 24 31 26 28 25
19 19 19 19 25 25 27 27 27 27 27 24 33 32 33 33 36 36 36 36 36 36 36 36 33 21 25 23 28 29 23 23 23 27 33 34 37 31 27 27 27 33 33 36 36 33 29 27 27 27 24 36 36 36 36 36 23 23 23 36
36 40 30 30 29 36 36 36 38 40 
>GGB83NF01AYPHE rank=0025355 x=278.0 y=752.0 length=56
15 15 16 29 32 32 25 16 16 16 16 18 33 33 33 32 32 32 33 35 38 37 34 30 30 31 32 33 33 33 28 20 20 20 20 25 24 24 24 33 33 35 35 37 37 36 34 36 37 35 35 35 33 33 25 19 
>GGB83NF01AKI9E rank=0025362 x=116.0 y=3056.0 length=43
31 31 31 40 40 36 28 26 26 27 30 31 31 38 36 28 26 26 26 26 35 36 38 31 31 30 30 30 31 38 38 38 36 36 32 27 27 29 27 27 27 21 22 
>GGB83NF01BOPHA rank=0025382 x=574.0 y=1388.0 length=62
34 34 35 40 40 40 40 40 39 39 39 40 40 40 40 40 40 40 40 40 40 40 40 40 40 39 26 26 26 30 30 39 40 40 40 40 40 40 40 40 40 40 40 40 30 30 30 38 38 40 40 40 40 40 40 40 40 40 40 40
40 40 
>GGB83NF01AUT1D rank=0025401 x=234.0 y=255.0 length=51
28 28 30 37 37 37 32 26 26 26 37 40 40 40 40 40 40 40 40 40 40 40 38 35 33 32 31 28 28 19 14 13 13 13 14 12 11 19 16 18 22 20 28 21 19 19 19 18 21 21 21 
>GGB83NF01BF70F rank=0025421 x=477.0 y=2813.5 length=99
37 37 37 37 37 37 37 37 37 37 37 40 40 26 26 26 40 40 40 40 40 40 40 40 40 40 40 40 40 40 40 40 40 40 40 40 40 40 40 40 40 38 35 33 26 26 26 29 23 19 16 16 16 16 19 23 23 32 32 33
33 33 37 37 37 37 37 37 37 37 37 37 37 37 37 37 37 37 37 37 37 37 37 37 35 34 34 34 35 35 33 32 29 23 23 23 23 23 19 
>GGB83NF01COL44 rank=0025477 x=983.0 y=1414.5 length=71
40 40 40 40 40 40 37 33 33 33 40 40 40 29 24 24 24 24 39 31 31 31 40 38 38 38 39 39 37 37 39 35 35 31 30 30 35 35 33 36 26 26 21 22 21 25 29 27 27 25 27 24 27 25 25 26 26 26 32 32
33 33 36 36 30 31 31 31 35 35 39 
>GGB83NF01CWXRF rank=0025530 x=1078.0 y=601.5 length=52
37 37 37 37 37 37 32 30 30 28 37 39 39 39 40 40 40 39 39 39 39 39 39 39 39 37 33 28 28 31 39 39 37 37 39 40 40 39 40 40 35 35 37 36 37 37 25 24 24 33 23 23 
>GGB83NF01ENZIR rank=0025542 x=1796.0 y=1281.5 length=46
40 40 40 40 40 40 40 40 40 40 40 40 40 40 40 40 40 40 40 40 40 40 40 40 40 40 40 40 40 40 40 38 36 36 28 16 14 14 22 14 11 13 13 18 13 16 
>GGB83NF01EEYRE rank=0025559 x=1693.5 y=2280.0 length=130
40 40 40 40 40 40 40 40 40 40 40 40 40 40 40 40 40 40 40 40 40 40 40 40 40 40 40 40 40 40 40 40 40 40 40 40 40 40 26 26 26 40 40 40 40 40 40 40 40 40 39 26 25 25 40 40 40 40 40 40
40 40 40 40 40 40 40 40 40 40 40 40 40 40 40 40 40 40 40 40 40 40 40 40 40 40 40 40 40 40 39 39 39 40 40 40 40 40 40 40 40 40 40 40 39 39 39 39 40 40 40 40 40 40 40 40 40 40 40 40
40 40 40 40 40 40 40 40 40 40 
>GGB83NF01C5OEM rank=0025562 x=1177.5 y=2876.0 length=59
40 40 40 40 40 40 40 40 34 36 34 38 38 40 40 40 40 40 40 40 40 40 40 40 40 40 40 40 40 40 40 40 40 40 38 38 30 30 30 36 40 40 40 40 40 36 36 30 30 30 39 40 40 40 40 40 40 40 40 
>GGB83NF01AJGVK rank=0025580 x=104.0 y=2462.0 length=75
37 37 37 37 37 37 37 21 21 21 21 39 39 40 40 40 40 40 39 40 40 40 40 40 40 40 33 33 30 36 38 35 35 35 21 21 18 18 16 23 24 28 28 28 28 25 21 13 15 16 16 16 19 23 29 30 32 32 32 33
33 35 35 35 33 32 30 27 19 15 13 13 14 12 12 
>GGB83NF01A3G73 rank=0025588 x=332.0 y=2145.5 length=82
31 31 31 37 37 37 32 28 28 28 37 40 40 40 39 39 39 40 40 40 40 40 40 40 40 40 40 40 39 35 35 35 35 36 39 37 30 30 31 35 35 35 35 37 37 30 30 30 34 34 37 37 37 37 37 37 37 37 37 37
37 37 37 37 37 37 37 37 37 37 37 37 35 33 31 31 30 28 28 28 22 17 
>GGB83NF01AJLP1 rank=0025595 x=106.5 y=551.0 length=173
40 40 40 40 40 40 40 40 40 40 40 40 40 40 40 40 40 40 40 40 40 40 40 40 40 40 40 40 40 40 40 40 40 40 40 40 40 40 40 40 40 32 29 16 16 14 29 27 24 22 14 19 13 13 13 13 13 13 24 13
24 18 18 27 21 31 33 25 14 14 13 14 14 14 14 17 24 30 30 26 26 26 26 26 31 38 38 40 40 40 34 34 34 38 38 38 40 38 38 37 40 40 40 40 40 40 37 34 33 33 39 39 38 34 34 32 30 30 30 31
31 16 16 16 16 31 29 32 26 24 24 32 35 39 38 35 34 34 34 38 40 40 39 37 33 33 33 33 40 39 39 39 40 40 40 40 40 40 40 40 29 29 29 33 33 39 39 35 35 35 34 35 34 
>GGB83NF01CBO4Y rank=0025613 x=836.5 y=880.0 length=247
40 40 37 40 40 40 40 40 40 40 40 40 40 40 40 40 40 40 39 33 28 27 27 35 22 22 21 21 22 27 26 30 33 33 36 35 35 27 28 26 37 38 38 39 37 37 31 28 21 21 21 37 40 40 37 37 37 40 40 39
39 39 40 40 40 40 40 40 40 40 40 40 40 40 40 40 40 39 40 39 39 39 37 37 37 35 36 40 40 40 40 40 39 37 37 37 39 40 40 40 40 40 40 40 37 29 29 29 39 39 40 39 39 39 39 39 39 40 40 40
40 40 40 40 40 40 33 33 21 21 21 27 27 36 36 36 33 36 29 30 18 20 20 35 35 21 21 21 30 26 27 27 32 28 28 23 23 14 14 14 14 21 18 30 30 26 23 25 23 25 30 30 30 30 30 30 30 36 36 34
30 30 30 36 30 33 27 22 19 22 28 36 40 37 37 36 39 39 39 39 38 27 22 24 24 27 27 35 35 27 26 25 26 32 31 29 29 29 32 29 25 25 16 16 14 20 14 26 30 32 28 28 23 24 23 25 25 26 26 25
25 24 27 32 33 35 36 
>GGB83NF01CG3AS rank=0025624 x=897.0 y=2658.0 length=67
37 37 37 37 37 37 37 37 37 37 37 40 40 40 40 40 40 40 40 40 40 40 40 40 40 40 40 40 40 40 40 40 40 40 40 40 40 40 40 40 40 40 40 40 40 40 40 40 40 40 40 40 37 35 35 33 32 29 29 25
21 11 11 11 11 12 12 
>GGB83NF01AV63U rank=0025629 x=249.5 y=2408.0 length=320
40 40 40 40 40 40 40 40 40 40 40 40 40 40 40 40 40 40 40 21 21 21 31 40 40 40 40 40 40 40 40 40 40 40 40 40 40 31 29 26 26 26 29 40 40 40 39 39 39 34 33 33 40 39 39 39 33 33 29 37
37 37 40 40 40 40 40 39 39 38 38 38 40 40 40 39 40 40 40 40 40 40 40 40 40 40 40 40 40 40 40 39 39 40 40 40 40 40 40 40 40 33 33 33 38 38 38 35 20 20 18 20 27 27 39 27 27 27 38 39
40 40 40 40 40 40 40 40 40 40 40 40 40 40 40 40 40 40 40 40 40 40 39 39 39 40 40 40 40 40 40 40 40 40 40 40 40 40 40 39 40 40 40 40 40 40 40 39 38 33 29 29 29 38 39 39 39 40 40 37
37 40 40 40 40 40 40 40 40 40 40 33 33 33 40 33 32 32 33 33 26 26 26 26 27 33 26 26 27 33 30 33 36 36 36 36 26 24 18 18 18 25 34 30 21 21 21 33 33 38 35 36 36 36 37 40 40 38 36 33
39 33 32 23 16 12 11 12 12 12 12 16 11 11 11 11 13 11 22 17 20 20 32 32 30 33 33 32 32 33 30 30 26 25 25 25 25 25 32 30 27 20 20 20 25 25 25 25 29 30 30 32 36 36 36 21 21 23 26 33
36 30 30 30 30 30 36 20 20 27 24 30 30 30 31 32 31 23 22 25 
>GGB83NF01B75UA rank=0025632 x=795.0 y=3840.0 length=43
37 37 37 37 37 37 37 37 37 37 37 40 40 40 40 40 40 40 40 40 40 40 40 40 40 40 40 40 40 40 40 40 40 40 40 40 40 39 38 35 33 27 23 
>GGB83NF01ANOFO rank=0025661 x=152.5 y=2274.5 length=89
37 37 37 37 37 37 37 37 37 37 37 40 40 40 40 40 40 40 40 40 40 40 40 40 40 40 40 40 40 40 40 40 40 40 40 40 40 40 35 35 35 35 37 37 37 35 32 32 30 30 29 27 27 19 19 13 13 13 16 16
19 19 22 22 11 11 11 13 13 14 15 19 27 28 26 28 29 29 29 30 24 23 23 18 14 18 17 17 19 
>GGB83NF01BX596 rank=0025684 x=682.0 y=700.0 length=287
39 39 39 39 39 39 39 39 39 37 37 40 40 40 40 40 40 40 40 40 40 40 40 40 40 40 40 40 40 40 40 40 40 40 40 40 40 40 40 40 40 40 40 39 39 39 40 39 39 39 39 29 29 25 36 36 35 35 34 34
34 39 39 39 35 35 36 39 39 39 39 39 39 39 39 39 39 39 39 39 39 39 39 39 39 39 39 39 39 39 39 39 39 39 39 39 39 39 39 39 39 39 39 39 39 39 39 39 39 39 39 39 39 39 39 39 39 39 39 39
39 39 39 39 39 39 39 39 39 36 33 21 21 21 39 39 39 39 39 39 39 39 39 39 39 39 39 39 36 38 38 35 33 33 31 31 26 21 21 21 21 31 36 38 38 39 38 38 36 36 36 39 39 39 39 38 35 36 35 33
33 29 26 25 14 14 12 12 25 28 25 20 12 12 12 12 13 13 13 11 11 11 11 13 13 12 20 23 28 23 28 28 28 30 33 21 21 21 20 25 27 29 20 20 21 20 25 14 14 14 33 33 30 33 32 32 23 23 23 23
17 17 19 19 11 11 11 11 12 12 15 18 18 17 18 18 16 20 24 21 24 19 18 18 21 20 25 17 17 32 32 32 23 25 25 25 25 24 23 28 19 19 19 19 19 24 19 
>GGB83NF01ES80Q rank=0025692 x=1856.5 y=1112.0 length=44
35 35 35 37 37 37 25 21 18 18 18 33 32 20 20 20 25 20 21 23 36 39 39 39 40 40 40 40 40 40 40 40 40 40 39 37 37 35 33 32 30 30 15 15 
>GGB83NF01BT6XI rank=0025693 x=636.5 y=3332.5 length=65
39 39 39 39 39 39 39 33 33 33 39 39 39 36 40 36 35 33 35 33 26 26 24 35 26 26 15 15 15 29 27 27 29 32 32 32 32 32 33 35 36 36 36 35 26 26 26 26 26 26 35 33 33 17 17 17 26 33 35 35
33 33 35 35 26 
>GGB83NF01CYNWG rank=0025708 x=1097.5 y=3310.0 length=47
33 33 33 40 40 40 40 33 30 30 31 31 30 30 40 40 40 40 40 40 40 40 40 40 40 40 40 40 38 38 30 29 28 28 40 39 39 39 30 27 14 14 14 19 13 19 23 
>GGB83NF01BCRYX rank=0025712 x=438.5 y=1799.0 length=149
37 37 37 37 37 37 37 37 37 37 37 40 40 30 30 30 33 33 40 40 40 40 40 40 40 40 40 40 40 40 40 40 40 40 40 40 40 40 40 40 40 40 37 39 39 39 39 38 38 39 37 37 37 37 35 32 31 31 35 37
37 37 37 37 37 35 30 30 30 35 35 33 32 32 28 28 28 32 30 30 21 21 21 37 37 37 37 37 37 37 37 37 37 37 37 37 37 37 35 33 32 31 31 31 16 16 16 19 14 14 14 19 24 25 25 30 30 23 20 20
23 37 37 37 37 37 37 37 37 37 35 35 35 33 25 23 19 19 18 13 11 11 0  16 13 0  11 11 0  
>GGB83NF01EIOHX rank=0025722 x=1735.5 y=3571.0 length=96
37 37 37 37 37 37 37 30 30 30 37 40 40 40 40 40 40 40 40 40 40 40 40 40 40 40 40 40 40 40 40 40 40 40 40 40 40 40 40 40 40 40 40 40 40 39 39 37 37 37 37 37 37 37 37 30 30 30 32 32
32 32 32 32 32 32 32 32 35 35 33 33 33 33 35 30 30 30 30 23 23 25 34 34 37 35 33 33 33 33 28 30 30 25 21 21 
>GGB83NF01BP749 rank=0025776 x=591.0 y=2603.0 length=82
37 35 34 36 40 31 24 23 23 24 17 17 18 18 38 35 39 40 38 27 28 28 35 40 30 30 30 40 40 40 38 38 38 40 40 40 40 40 40 40 40 31 29 21 21 25 29 24 21 21 16 16 16 31 31 35 35 35 38 38
39 40 38 38 38 35 35 34 34 28 27 29 25 25 25 32 29 26 30 20 14 16 
>GGB83NF01BRQU4 rank=0025778 x=608.0 y=3886.0 length=80
40 40 40 40 40 40 40 40 40 40 40 40 40 40 40 40 40 40 40 40 40 40 40 40 40 40 40 40 40 40 40 40 40 40 40 40 40 40 40 40 40 40 40 40 40 40 40 40 40 40 40 40 40 40 38 38 37 40 38 38
38 36 30 30 30 31 16 16 14 22 20 28 30 30 27 22 18 18 22 17 
>GGB83NF01AS6AY rank=0025783 x=215.5 y=664.0 length=71
40 40 40 40 40 40 34 30 30 30 38 40 40 36 33 33 33 40 40 40 25 23 23 23 29 29 40 40 36 36 33 28 25 26 26 30 40 40 40 40 40 40 40 40 40 40 38 39 40 40 38 38 40 40 40 28 28 30 30 38
40 40 40 40 40 40 40 40 40 40 40 
>GGB83NF01DUUWP rank=0025808 x=1464.0 y=2151.0 length=130
40 40 40 40 40 40 40 40 40 40 40 40 40 40 40 40 40 40 40 40 40 40 40 40 40 40 40 40 40 40 40 40 40 40 40 40 40 40 40 38 33 33 39 39 40 40 40 40 40 40 40 40 40 40 40 40 40 40 40 40
40 40 40 40 40 40 40 40 40 40 39 39 39 40 40 40 40 40 40 40 40 40 40 40 40 40 40 40 39 39 39 40 40 40 40 40 40 40 40 40 40 40 40 40 40 39 39 39 40 40 40 40 39 39 39 40 40 40 40 39
39 39 40 40 40 40 40 40 40 40 
>GGB83NF01BIJPA rank=0025813 x=504.0 y=684.0 length=184
33 33 33 33 33 18 18 18 18 18 28 28 32 32 33 32 32 33 35 39 39 37 37 39 39 37 37 39 37 37 37 37 37 37 37 37 37 37 37 37 37 37 38 38 34 34 36 34 34 34 34 36 34 35 35 33 33 33 33 33
33 32 32 32 32 32 28 24 19 19 19 27 24 29 28 30 30 29 23 24 23 19 19 19 19 24 22 21 22 21 24 27 24 21 18 17 17 17 17 19 19 21 24 27 24 21 23 23 24 23 28 28 28 30 32 35 35 35 35 35
35 35 35 35 35 32 30 28 20 20 19 27 31 28 28 27 25 24 25 25 22 18 13 13 14 19 22 21 21 17 17 19 19 27 29 31 31 28 28 27 27 27 31 27 21 21 21 21 24 24 18 18 23 24 29 29 33 33 32 32
32 32 32 31 
>GGB83NF01CD9FI rank=0025854 x=865.0 y=1708.0 length=132
40 40 40 40 40 40 40 40 40 40 40 40 40 40 40 38 21 21 21 39 40 40 40 40 40 40 40 40 40 40 40 40 40 40 40 40 40 40 40 40 40 40 40 40 40 40 40 40 40 40 40 40 40 40 40 40 40 40 40 40
40 40 40 40 40 40 30 30 30 40 40 40 40 40 40 40 40 40 40 40 40 40 40 40 40 40 40 40 40 40 40 40 40 40 40 40 40 40 39 39 39 40 40 40 40 40 40 40 39 39 39 40 40 35 30 30 30 35 39 40
40 40 40 40 40 40 40 40 40 40 40 40 
>GGB83NF01CSR2S rank=0025860 x=1030.0 y=3218.0 length=112
37 37 37 37 37 37 36 30 30 30 30 40 40 40 40 40 40 40 40 40 40 40 40 40 40 40 40 40 40 40 40 40 40 40 40 40 40 40 40 40 40 40 40 40 40 40 40 40 40 40 40 40 37 37 37 37 37 37 37 37
37 37 37 37 37 37 37 37 37 37 37 37 37 37 37 37 37 37 37 37 37 37 37 37 37 37 37 37 37 37 35 25 25 25 34 34 37 34 34 35 37 37 35 33 33 33 33 32 32 24 19 19 
>GGB83NF01D7B61 rank=0025870 x=1606.5 y=2795.0 length=112
37 37 37 37 37 37 37 37 37 37 37 40 40 40 40 40 40 40 40 40 40 40 40 26 26 26 40 40 40 40 40 40 40 40 40 40 40 40 40 40 40 39 39 39 40 40 40 40 40 40 40 40 37 37 37 37 37 37 37 37
37 37 37 37 37 37 37 37 37 37 37 37 37 37 37 37 37 37 37 37 37 37 37 37 37 37 37 35 35 35 37 37 37 35 33 31 31 30 30 30 27 13 13 11 11 12 12 18 18 16 12 12 
>GGB83NF01B7DW9 rank=0025918 x=787.5 y=427.0 length=77
40 40 40 40 40 40 40 40 40 40 40 40 40 40 40 40 40 40 31 21 21 21 30 30 40 40 40 40 40 40 40 35 35 35 40 40 40 40 40 40 40 40 40 40 40 40 40 40 40 40 40 40 40 40 40 40 40 40 30 30
30 30 40 40 40 40 33 34 33 33 33 39 40 38 38 38 37 
>GGB83NF01D8GZX rank=0025929 x=1619.5 y=2427.0 length=68
37 37 37 37 37 37 37 37 37 37 37 40 40 40 40 40 40 40 40 40 40 39 39 39 38 38 38 38 30 27 21 21 21 25 25 27 33 33 33 33 31 31 31 32 32 33 32 32 27 19 15 15 15 19 17 24 17 19 19 22
25 24 17 19 17 17 17 19 
>GGB83NF01DNQ3S rank=0025970 x=1383.0 y=2406.0 length=53
37 37 37 37 37 37 37 35 35 35 37 39 39 39 39 39 40 40 40 39 37 37 37 39 39 38 37 31 23 23 21 25 35 35 33 33 33 32 31 27 25 25 25 29 26 26 23 27 24 22 21 24 25 
>GGB83NF01DTT0V rank=0025974 x=1452.0 y=3501.0 length=64
13 13 14 13 11 11 16 12 11 12 12 16 16 11 11 11 14 22 24 22 22 14 14 13 13 18 17 30 28 19 19 19 28 29 23 23 23 23 31 32 31 30 20 19 19 19 29 29 29 30 29 27 22 14 13 13 13 21 17 17
17 17 12 12 
>GGB83NF01APYF7 rank=0025979 x=178.5 y=2069.0 length=253
30 30 30 35 35 35 25 21 18 18 18 24 32 32 33 33 32 32 33 35 38 37 37 37 37 37 35 35 35 35 35 35 31 21 21 16 16 32 29 30 29 30 28 24 15 15 16 19 19 19 24 27 29 30 30 30 32 32 33 28
21 21 21 21 25 30 35 35 35 35 35 35 37 37 37 37 37 37 37 37 37 37 37 37 37 37 37 37 36 36 36 37 37 37 37 37 37 37 37 37 37 37 37 37 37 37 37 37 37 37 37 37 37 37 37 37 37 37 37 37
37 37 37 37 37 37 37 37 37 37 37 37 37 37 37 37 37 37 37 37 37 37 37 37 37 37 37 37 37 37 37 37 37 37 37 37 37 35 35 35 37 37 37 37 37 37 37 37 37 37 37 37 37 37 37 37 37 37 37 37
37 37 37 35 35 35 18 18 18 23 22 27 24 21 22 22 25 25 19 19 15 15 15 22 23 23 19 24 22 25 20 22 13 12 11 11 11 11 11 16 20 16 18 18 16 16 16 12 12 11 11 11 11 11 16 12 22 20 24 24
25 22 19 17 17 18 22 24 24 20 16 12 12 
>GGB83NF01AQ6SI rank=0025999 x=192.5 y=2192.0 length=345
30 30 30 40 40 40 40 40 40 40 40 40 40 40 40 21 21 21 39 39 40 40 40 40 40 40 40 40 40 40 40 40 40 40 40 40 40 40 40 40 39 35 34 34 38 30 30 30 40 40 40 40 40 40 40 40 40 40 40 40
40 40 40 40 40 40 40 40 40 40 40 40 40 40 40 40 39 34 34 34 39 39 39 40 40 40 40 40 40 40 40 40 40 40 40 40 40 40 40 40 40 40 40 40 40 40 40 40 40 40 40 40 40 40 40 40 39 39 39 40
30 30 19 19 19 33 33 40 40 34 20 20 20 35 40 40 40 40 40 40 40 40 40 40 40 40 40 40 40 40 40 40 40 40 40 40 40 40 40 40 40 40 40 39 21 21 21 39 39 40 40 40 40 40 40 40 40 40 40 40
40 40 40 40 40 40 40 40 39 39 39 39 39 39 40 40 40 40 40 40 40 40 40 40 40 40 40 40 40 40 40 40 40 40 40 40 38 38 38 40 40 40 40 30 30 30 35 39 40 39 39 39 40 40 40 40 40 40 40 40
40 40 40 40 40 40 40 40 40 40 40 40 39 34 34 34 40 40 40 40 40 40 40 40 40 40 39 39 39 40 40 40 40 40 40 40 39 39 39 40 40 40 40 40 28 27 27 40 40 40 40 40 40 40 39 39 39 40 40 40
40 40 40 40 40 39 39 39 39 40 40 40 40 40 40 40 40 40 40 40 40 40 40 40 34 34 35 39 39 39 40 40 40 40 40 30 30 26 30 28 39 40 40 40 40 
>GGB83NF01AJUHH rank=0026013 x=108.0 y=3715.0 length=316
37 37 37 37 37 37 37 37 37 37 37 40 40 40 40 40 40 40 40 40 40 40 40 40 40 40 40 40 40 40 40 40 40 40 40 40 40 40 40 40 40 30 30 30 40 40 40 40 40 40 40 40 37 37 37 37 37 37 37 37
37 37 37 37 37 37 37 37 37 35 35 30 25 21 21 21 21 18 33 33 33 33 32 33 33 33 32 34 34 34 37 37 37 37 37 37 37 37 37 37 37 37 37 37 37 37 37 37 37 35 35 35 35 35 33 25 25 21 21 21
21 28 28 28 28 32 32 32 32 35 30 30 30 28 20 19 19 19 25 31 19 19 15 15 15 27 27 30 23 23 19 19 19 29 29 35 35 35 35 32 32 32 34 37 37 37 37 35 35 35 37 37 37 37 37 37 37 37 37 37
37 37 37 37 30 30 30 30 34 37 34 34 34 37 37 35 37 37 37 37 37 37 37 34 25 25 25 35 32 32 32 28 28 27 27 32 19 19 19 28 27 23 23 23 19 19 19 27 27 23 19 19 19 19 19 32 33 33 33 32
32 32 32 32 33 30 23 24 19 19 17 17 19 13 24 22 16 16 16 12 12 11 22 11 11 12 12 20 20 20 12 12 11 12 16 17 11 11 11 16 16 16 18 17 18 22 22 18 12 11 11 11 12 11 11 12 22 20 22 22
22 18 18 18 18 17 16 16 16 24 22 22 11 11 11 11 
>GGB83NF01CXD4B rank=0026017 x=1083.0 y=1321.0 length=53
40 40 40 40 40 40 40 35 35 35 34 38 40 40 40 40 40 40 39 25 26 26 39 40 40 37 35 35 35 37 29 28 29 29 38 40 40 40 40 40 40 39 39 40 38 38 38 39 40 40 39 40 40 
>GGB83NF01D2SMG rank=0026033 x=1554.0 y=3798.0 length=93
37 37 37 37 37 37 37 37 37 37 37 40 40 40 30 30 30 40 40 40 40 40 40 40 35 35 37 39 39 38 38 36 34 34 27 27 27 27 25 33 33 33 32 32 33 28 28 20 20 19 27 23 23 25 33 33 32 21 21 21
28 37 37 37 37 37 37 37 37 37 37 37 37 37 37 37 37 37 37 37 37 35 34 34 30 33 33 32 32 30 29 27 24 
>GGB83NF01A8PKB rank=0026041 x=392.0 y=473.5 length=43
35 35 34 35 35 35 33 18 16 16 15 15 15 15 19 23 22 21 21 27 27 27 28 31 30 37 37 37 39 39 40 40 39 39 35 33 33 32 32 23 23 17 0  
>GGB83NF01CYYZL rank=0026064 x=1101.0 y=1295.0 length=81
40 40 40 40 40 40 35 26 26 26 38 40 38 38 38 40 40 40 40 38 38 38 40 40 40 40 40 40 24 24 25 29 33 33 33 36 40 40 40 40 40 40 40 35 35 30 32 32 40 40 21 21 16 14 14 29 31 36 36 31
24 19 19 24 29 36 36 36 35 35 29 23 25 25 28 28 28 27 35 29 31 
>GGB83NF01C31YJ rank=0026069 x=1159.5 y=857.0 length=93
40 40 40 40 40 40 36 28 28 28 20 20 17 24 30 32 32 32 33 30 14 14 16 16 17 19 24 30 30 31 27 25 26 26 27 40 40 40 40 38 38 38 40 40 40 37 29 29 28 36 40 40 40 40 40 40 40 39 39 39
40 40 40 37 37 36 35 36 33 33 31 32 27 27 19 19 14 14 14 14 14 20 17 22 27 25 28 27 25 25 25 20 18 
>GGB83NF01BZJLF rank=0026089 x=697.0 y=3169.0 length=67
18 18 16 23 30 32 32 23 23 24 23 27 27 24 23 23 23 19 19 19 23 23 24 24 24 23 28 30 23 24 24 23 32 27 15 15 15 27 27 29 27 27 27 15 15 15 19 19 19 17 32 32 32 30 28 28 29 30 32 32
27 24 16 16 16 19 24 
>GGB83NF01D0C63 rank=0026102 x=1527.0 y=1085.0 length=90
38 38 38 40 40 39 35 26 26 27 17 14 14 24 19 19 18 18 18 18 18 27 24 19 19 19 19 24 25 34 34 35 34 27 24 22 22 24 28 32 38 38 38 38 38 38 38 38 40 40 39 40 37 35 28 28 28 37 37 38
38 35 26 26 29 31 36 38 33 35 22 22 22 20 22 26 34 34 33 31 30 30 19 19 19 28 30 32 23 19 
>GGB83NF01AG2Y9 rank=0026127 x=77.0 y=1731.0 length=98
37 37 37 37 37 37 37 37 37 37 37 40 40 40 40 40 40 40 40 40 40 40 40 40 40 40 40 40 40 40 40 40 40 40 40 40 40 40 40 40 40 40 40 39 39 37 37 32 18 16 15 26 26 26 20 19 16 16 12 12
11 11 11 11 11 11 11 14 11 11 17 21 19 19 19 17 17 16 16 17 22 20 16 16 16 16 16 17 16 16 16 18 16 16 22 20 22 22 
>GGB83NF01ARD97 rank=0026198 x=194.0 y=3709.0 length=103
37 37 37 37 37 37 37 37 37 37 37 40 40 40 40 40 40 40 39 39 37 36 32 31 31 31 32 33 33 25 25 25 25 25 30 27 27 27 32 32 31 31 23 19 19 19 23 29 29 27 23 24 24 23 29 23 23 24 33 33
33 28 28 28 28 30 31 32 32 28 25 25 25 25 25 30 28 31 31 31 30 32 33 33 32 16 16 16 19 21 19 19 19 17 14 12 12 22 19 14 12 12 22 
>GGB83NF01AJHB5 rank=0026214 x=104.5 y=3059.0 length=51
25 25 25 24 23 24 24 19 19 19 27 27 19 19 19 19 24 30 32 31 31 31 32 32 31 32 25 20 20 19 19 32 31 29 30 26 22 21 22 21 18 17 17 19 16 16 19 16 16 19 16 
>GGB83NF01DFP07 rank=0026247 x=1292.0 y=505.0 length=162
40 40 40 40 40 40 40 40 40 40 40 40 40 40 40 40 40 40 40 40 40 40 40 40 40 40 40 40 40 40 40 40 40 40 40 40 40 40 40 40 40 40 40 40 40 40 30 30 30 40 40 40 40 40 40 40 40 40 40 40
40 30 30 21 21 21 26 35 40 40 40 40 40 40 40 40 40 40 40 40 40 40 40 40 40 40 40 40 40 40 40 40 40 40 40 40 40 40 40 40 40 40 40 40 40 40 40 40 40 40 40 40 40 40 40 40 40 40 40 40
40 40 40 40 40 40 35 35 35 40 40 40 40 40 34 34 34 40 36 36 32 24 22 22 31 24 24 24 22 22 20 36 25 23 23 26 23 19 19 22 22 22 
>GGB83NF01D4V6H rank=0026254 x=1578.0 y=3415.0 length=49
37 37 37 37 37 37 37 37 37 37 37 40 40 40 40 40 40 40 40 40 40 40 40 40 40 40 40 40 40 40 40 40 40 40 40 40 40 40 40 39 39 39 39 38 38 35 33 25 25 
>GGB83NF01C932W rank=0026269 x=1228.0 y=918.0 length=266
40 40 40 40 40 40 40 40 40 40 40 40 38 38 38 40 40 40 40 40 40 40 40 40 40 40 40 40 40 40 40 40 40 40 40 40 40 40 40 40 40 40 40 40 40 40 40 40 40 40 40 40 40 40 40 40 40 39 39 40
40 40 33 32 32 32 25 31 31 32 31 25 23 23 27 14 14 14 14 23 23 22 13 13 15 15 28 33 33 33 35 30 32 32 28 28 22 28 28 35 35 35 38 36 36 38 38 35 35 33 33 28 28 22 35 38 38 38 32 32
32 37 37 39 37 38 37 37 38 38 38 40 40 40 40 40 40 39 40 39 39 40 40 33 33 33 33 33 38 40 40 40 40 39 37 37 37 40 39 40 39 40 40 37 35 32 32 30 30 30 33 30 27 26 23 19 19 19 19 21
22 17 13 12 13 17 17 13 14 14 14 25 20 17 19 20 21 28 30 23 22 16 16 16 26 26 26 26 24 27 33 30 30 32 35 38 38 38 38 38 38 38 36 34 33 33 34 30 30 22 22 22 26 30 30 30 30 30 34 34
35 35 38 38 40 39 40 40 40 38 38 32 32 32 35 38 35 35 28 28 27 35 35 35 38 37 
>GGB83NF01AYYKE rank=0026276 x=281.0 y=236.0 length=111
34 34 35 40 40 40 34 30 30 30 30 36 40 38 26 26 26 26 38 40 40 40 40 39 39 39 40 40 40 40 40 40 40 40 40 40 40 40 40 39 39 39 40 40 40 40 40 30 30 30 30 35 33 39 39 40 40 40 40 40
40 40 40 40 40 40 40 40 40 40 39 39 39 39 39 40 40 40 40 40 39 39 34 34 35 40 34 34 35 40 40 40 40 40 40 40 40 40 40 40 40 40 40 40 40 40 40 40 40 40 40 
>GGB83NF01BU8YX rank=0026288 x=648.0 y=3479.5 length=58
37 37 37 37 37 37 32 26 26 26 35 37 35 35 37 39 39 38 39 38 37 36 35 35 39 35 35 35 35 35 35 36 37 40 39 39 37 39 39 40 40 40 40 39 37 37 35 33 27 27 27 23 21 21 14 11 11 14 
>GGB83NF01EGIUN rank=0026304 x=1711.0 y=1245.5 length=48
37 37 37 37 37 37 37 37 37 37 37 40 40 40 40 40 40 40 40 40 40 40 40 40 40 40 40 40 40 40 40 40 40 40 40 38 30 28 28 24 23 23 21 21 13 13 13 11 
>GGB83NF01DQAML rank=0026308 x=1412.0 y=2235.0 length=127
37 37 37 37 37 37 37 31 31 32 35 39 39 39 37 37 25 25 25 26 39 40 40 40 40 40 40 40 40 40 40 40 40 40 40 40 40 40 40 40 40 40 40 40 40 40 40 40 40 40 40 40 37 37 37 37 37 37 37 37
37 37 37 37 37 37 37 37 37 37 37 37 37 37 37 37 37 37 37 37 37 37 37 37 37 37 37 37 37 37 37 37 37 37 37 37 37 37 37 37 33 33 33 33 33 33 28 18 18 16 16 16 27 30 28 28 26 24 24 20
20 22 17 13 12 12 12 
>GGB83NF01A3Y6R rank=0026329 x=338.0 y=849.0 length=72
33 33 33 40 40 38 30 26 26 25 33 33 33 32 35 40 40 40 32 29 29 28 28 28 27 35 36 39 36 36 23 23 21 21 16 16 19 25 39 27 25 19 19 19 21 16 16 19 29 38 36 35 32 32 32 32 31 32 33 33
32 29 23 23 23 24 25 35 40 40 40 40 
>GGB83NF01A3VK5 rank=0026338 x=337.0 y=279.0 length=90
36 36 36 37 37 37 36 30 30 30 36 40 40 40 40 40 40 40 40 40 40 40 40 40 40 40 39 35 37 35 35 37 39 37 27 27 27 27 37 37 37 37 35 35 35 35 35 32 30 30 30 34 34 34 37 37 34 34 34 37
37 37 37 37 37 37 37 37 37 37 37 37 37 37 37 37 37 37 37 37 37 35 33 33 32 30 28 26 21 22 
>GGB83NF01BI65F rank=0026349 x=511.5 y=2401.0 length=60
40 40 40 40 40 40 40 40 40 40 40 40 40 40 40 40 40 40 40 40 40 40 40 40 40 40 40 40 40 40 40 40 40 40 40 40 39 39 39 40 40 40 40 40 40 40 40 40 40 39 39 39 40 40 40 40 40 40 40 40
>GGB83NF01D5UFI rank=0026358 x=1589.0 y=2748.0 length=45
25 25 25 37 35 32 21 21 21 18 18 33 35 35 25 25 25 33 35 39 40 39 37 37 35 35 37 37 37 35 30 25 24 20 19 19 28 30 28 27 24 21 22 22 20 
>GGB83NF01CUTB1 rank=0026378 x=1053.0 y=3951.0 length=42
20 20 20 33 32 30 19 19 19 19 19 25 25 19 17 17 17 17 19 17 18 19 27 30 30 30 19 19 19 31 33 33 33 30 29 23 24 24 30 30 19 19 
>GGB83NF01CJG9R rank=0026385 x=924.0 y=3485.0 length=167
19 19 16 18 18 25 17 17 17 35 32 32 33 35 38 38 38 35 38 23 23 21 33 33 29 19 15 15 15 19 19 19 20 28 24 24 24 25 32 33 33 33 35 38 37 37 37 21 21 21 21 34 34 37 37 35 35 33 33 35
37 37 37 37 37 27 21 21 21 35 37 37 37 37 37 37 37 37 37 37 37 37 35 35 35 37 37 37 37 37 37 37 37 30 28 28 30 30 31 31 30 19 19 16 18 16 16 32 21 22 22 22 30 22 27 27 25 19 16 16
16 23 23 19 19 22 23 23 21 21 24 26 26 26 30 30 30 24 33 35 35 35 32 21 21 21 21 21 21 32 30 28 28 31 32 32 30 29 29 30 21 14 11 11 11 11 0  
>GGB83NF01EDCHU rank=0026391 x=1675.0 y=496.5 length=232
37 37 37 37 37 37 37 37 37 37 37 40 40 40 40 30 30 28 39 39 40 40 40 40 40 40 40 40 40 40 40 40 40 40 40 40 40 40 40 40 40 40 40 40 35 35 35 37 39 40 40 39 35 35 35 37 37 37 37 37
37 37 37 37 37 37 37 37 37 37 37 37 37 37 37 37 37 37 37 37 37 37 37 37 37 37 37 37 37 37 37 37 37 37 37 37 37 37 37 37 37 37 37 37 37 37 37 37 37 37 37 37 37 37 37 37 37 37 37 37
37 37 30 30 21 21 21 27 37 37 37 37 37 37 37 37 37 37 37 37 37 37 37 30 30 28 27 27 27 31 32 29 27 16 16 16 20 20 24 33 29 33 33 33 35 37 37 37 37 37 37 37 37 37 37 37 35 32 32 32
35 35 37 37 37 37 37 37 37 37 37 37 37 37 37 37 37 37 37 37 37 37 37 37 35 35 25 23 23 28 30 28 13 13 14 14 14 13 18 17 17 18 18 18 17 16 16 18 18 17 20 18 
>GGB83NF01ANQTU rank=0026399 x=153.0 y=1280.0 length=62
37 37 37 37 37 37 37 37 37 37 37 40 40 26 26 26 40 40 40 40 40 40 40 40 40 40 40 39 39 39 40 40 40 40 40 40 40 40 40 33 33 33 35 36 37 35 35 33 33 33 24 21 21 21 19 14 13 24 23 19
14 14 
>GGB83NF01A3C6F rank=0026412 x=331.0 y=997.0 length=341
40 40 40 40 40 40 40 40 34 30 30 30 35 34 40 40 40 40 40 40 40 40 40 40 40 40 40 40 40 40 40 40 40 40 40 40 40 40 40 40 40 40 40 40 40 40 40 40 40 40 40 40 40 40 40 40 40 40 40 40
40 40 40 40 40 40 40 40 40 40 40 40 40 40 40 40 40 40 40 40 40 40 40 40 40 40 40 40 40 40 40 40 40 40 40 40 40 40 40 40 40 40 40 40 40 40 40 40 40 40 40 40 40 40 40 40 40 40 40 40
40 40 40 40 40 40 40 40 40 40 40 40 40 40 40 40 40 40 40 40 40 40 40 40 40 40 40 40 40 40 40 40 40 40 40 40 40 40 40 40 34 34 35 39 40 40 40 26 26 26 40 40 40 40 40 40 40 40 40 40
40 40 40 40 40 40 40 40 40 40 40 40 40 40 40 40 40 40 40 40 40 40 40 38 38 38 40 40 40 40 40 39 39 39 40 40 40 40 40 40 40 40 40 40 40 40 40 40 40 40 40 40 40 40 40 40 40 40 40 40
40 40 40 40 40 39 39 39 40 40 40 40 40 40 40 40 40 40 40 40 40 40 40 40 40 40 40 40 40 40 40 40 40 40 40 40 40 40 40 40 40 40 40 40 40 40 40 40 40 40 40 40 40 40 40 40 40 40 40 40
40 40 40 40 40 40 40 40 40 39 39 39 40 40 40 40 40 40 40 35 34 34 39 39 39 40 40 40 40 40 40 40 40 40 40 39 35 35 35 35 35 
>GGB83NF01AUVQK rank=0026432 x=234.0 y=2458.0 length=125
31 31 31 37 37 37 37 37 37 37 37 40 40 40 40 39 37 35 35 37 39 39 37 36 21 20 20 33 33 33 28 20 19 19 19 18 27 27 29 29 29 30 19 19 19 19 32 28 28 28 28 25 25 25 32 35 35 35 35 35
35 35 35 37 37 37 35 27 27 27 37 35 35 35 35 35 35 25 25 27 27 25 25 35 35 33 33 33 32 33 28 28 27 19 19 18 23 23 23 26 26 14 17 17 19 17 18 19 19 18 17 20 25 25 22 22 18 12 13 12
16 20 16 12 11 
>GGB83NF01BWJ8U rank=0026460 x=663.0 y=3308.0 length=61
23 23 23 35 37 37 37 25 23 23 30 33 33 33 28 28 28 20 20 18 21 21 21 21 25 32 32 32 32 32 32 32 31 31 28 28 20 20 18 18 18 26 24 24 21 31 31 32 33 32 25 25 23 30 31 32 32 31 27 24
19 
>GGB83NF01BTVMB rank=0026461 x=633.0 y=961.0 length=221
40 40 39 40 40 40 34 21 21 21 29 38 38 37 37 40 40 40 40 40 39 29 29 31 40 40 40 40 40 40 40 40 40 40 40 40 40 40 40 40 40 40 40 40 40 40 40 40 40 40 40 40 40 40 40 40 39 39 39 40
40 40 40 40 40 40 40 40 40 40 40 40 40 33 33 34 38 40 40 40 40 40 39 40 40 40 39 40 40 40 40 40 40 40 40 40 38 34 34 33 40 40 40 40 39 39 39 33 33 34 34 40 40 40 40 39 39 38 37 38
38 35 32 22 22 23 23 32 32 32 32 32 33 38 38 33 33 33 39 30 27 28 26 26 26 26 29 24 30 26 26 26 26 26 26 31 29 26 25 25 31 23 23 17 22 20 29 26 22 21 16 16 16 22 30 28 35 30 30 23
17 17 19 28 28 14 15 14 14 14 14 19 13 23 25 33 25 28 28 33 35 34 26 22 22 21 22 27 35 35 35 35 35 35 35 40 40 40 40 40 40 
>GGB83NF01DU4HJ rank=0026472 x=1467.0 y=2277.5 length=68
37 37 37 37 37 37 37 31 31 32 37 40 40 40 40 40 40 40 40 39 39 39 37 39 37 36 25 25 25 33 33 33 33 35 30 18 21 21 25 37 38 38 38 37 37 37 37 39 40 40 39 39 37 37 37 37 37 37 30 30
28 32 33 31 32 29 28 19 
>GGB83NF01CBDMC rank=0026475 x=832.0 y=2338.0 length=269
30 30 30 40 40 40 40 34 34 35 40 40 40 40 40 40 40 40 40 40 40 40 40 40 40 40 40 40 40 40 40 40 40 40 40 39 26 26 26 40 40 40 40 40 40 40 40 40 40 40 40 40 40 40 40 40 40 40 40 40
40 40 40 40 40 40 40 40 40 40 40 40 40 40 40 40 40 40 40 40 40 40 40 40 40 40 40 40 40 40 40 40 40 40 40 40 40 40 40 40 40 40 40 40 40 40 34 34 35 39 40 40 40 40 40 40 40 40 40 40
40 40 40 40 40 40 40 40 40 40 39 39 39 40 40 40 40 40 40 40 40 39 39 39 40 40 40 40 40 40 40 40 40 40 40 40 40 40 40 40 39 35 34 34 34 34 34 34 40 40 40 40 40 40 40 40 39 39 39 40
40 39 39 40 40 40 40 40 40 40 40 40 40 40 40 40 40 39 39 35 26 26 26 40 40 36 36 36 40 40 40 26 21 21 21 40 40 40 40 40 40 40 40 40 34 34 32 32 40 40 37 37 40 40 39 39 30 26 26 26
39 40 40 40 40 40 36 36 36 40 36 36 34 30 24 24 26 30 36 40 40 40 40 40 40 40 40 39 39 
>GGB83NF01BUPTE rank=0026521 x=642.0 y=3232.0 length=53
39 39 39 39 39 39 39 37 37 37 39 39 40 40 38 36 36 36 36 33 35 33 33 35 30 30 17 17 17 26 26 26 26 35 35 35 35 35 31 23 23 23 23 38 38 38 38 38 38 38 38 27 29 
>GGB83NF01EGMHZ rank=0026525 x=1712.0 y=1877.5 length=100
37 37 37 37 37 37 37 37 37 37 37 21 21 21 33 39 40 40 40 40 40 40 40 40 40 40 40 40 40 40 40 40 40 40 40 40 40 40 40 40 40 40 40 40 40 40 40 40 39 39 39 40 37 37 37 37 37 37 37 37
37 37 37 37 37 37 37 37 37 37 37 37 37 37 37 37 37 37 37 37 37 37 37 37 37 37 37 37 37 37 37 37 37 37 37 35 33 32 32 30 
>GGB83NF01DVZKX rank=0026526 x=1477.0 y=1615.0 length=97
38 38 38 40 40 40 40 40 38 38 38 40 40 40 40 35 33 30 29 29 40 40 40 40 40 40 38 35 28 29 29 28 34 34 34 34 32 37 38 38 38 38 39 39 38 38 38 35 29 25 29 16 16 16 16 16 27 35 38 38
40 36 36 38 38 40 40 38 38 36 36 36 24 24 18 18 16 17 19 30 33 33 30 32 32 30 32 22 16 14 14 19 20 25 26 25 19 
>GGB83NF01EHYCR rank=0026528 x=1727.5 y=2457.0 length=94
37 37 37 37 37 37 37 37 37 37 37 40 40 40 40 40 40 40 40 40 40 40 40 40 40 40 40 40 40 40 40 40 40 40 40 40 37 39 37 37 37 37 34 34 30 25 25 25 25 27 31 37 37 37 37 37 37 37 37 37
37 37 37 35 28 28 27 25 25 29 30 29 21 17 17 18 12 14 14 14 14 14 12 12 12 18 20 18 18 17 28 28 20 12 
>GGB83NF01A5BFW rank=0026587 x=353.0 y=1946.5 length=78
37 37 37 37 37 37 37 37 37 37 37 40 40 40 40 40 40 40 40 40 40 40 40 40 40 40 30 30 30 40 40 40 40 40 40 40 40 40 40 40 40 40 40 40 40 40 40 40 39 39 39 40 37 37 35 31 26 26 26 35
37 37 37 37 35 32 32 32 23 23 23 27 19 19 13 13 11 17 
>GGB83NF01A0RSF rank=0026609 x=301.5 y=2845.0 length=79
37 37 37 37 37 37 37 37 37 37 37 40 40 40 40 40 40 40 40 33 33 33 40 40 40 40 40 40 40 39 39 40 40 40 40 40 40 40 40 35 35 37 40 40 40 39 39 39 33 33 33 39 37 37 37 37 37 37 37 37
35 34 34 37 37 35 32 32 32 32 31 31 31 31 29 23 15 13 13 
>GGB83NF01BVC3D rank=0026629 x=650.0 y=631.0 length=61
37 37 37 40 40 40 40 40 40 40 40 40 40 40 40 40 34 34 26 25 28 33 40 40 38 38 38 38 38 36 24 24 22 22 35 35 33 33 33 26 24 24 25 33 35 39 39 39 40 40 40 40 37 37 37 39 37 37 37 36
36 
>GGB83NF01ERB1F rank=0026630 x=1834.0 y=1825.0 length=47
31 31 31 37 37 37 32 27 27 27 27 27 27 27 32 32 32 32 35 37 38 37 33 33 33 37 37 39 37 37 37 38 35 35 34 34 34 32 32 28 23 23 23 27 23 19 19 
>GGB83NF01D99TD rank=0026681 x=1640.0 y=415.0 length=67
37 37 37 37 37 37 37 37 37 37 37 39 37 37 31 27 27 27 37 35 33 32 30 29 27 27 27 21 21 13 13 11 11 19 14 11 14 14 17 20 20 16 17 11 14 12 12 19 17 23 22 22 21 18 17 19 19 23 23 25
23 27 21 21 21 19 14 
>GGB83NF01DUJZR rank=0026776 x=1461.0 y=293.0 length=266
40 40 40 40 40 40 40 40 40 40 40 40 40 40 40 40 21 21 21 21 21 39 38 40 40 40 40 40 40 40 40 40 40 40 40 40 40 40 40 40 40 40 40 40 39 39 39 40 40 40 40 40 40 40 34 34 34 40 37 37
39 40 40 40 40 40 40 40 40 40 40 40 40 40 39 39 39 40 40 40 40 40 40 40 40 40 40 40 40 40 40 40 40 40 40 40 40 40 40 40 40 40 40 40 40 40 40 40 40 40 40 40 40 40 40 40 40 39 39 39
40 40 40 40 40 40 40 40 40 40 40 40 40 40 40 40 40 40 40 40 40 40 40 40 40 40 40 40 40 39 39 39 39 39 40 39 39 39 40 40 40 39 39 39 40 40 40 39 39 39 40 40 40 40 39 39 39 39 39 40
40 40 40 40 40 39 39 39 39 40 40 40 40 35 34 34 39 40 39 39 39 40 40 40 40 40 40 40 40 40 40 40 40 40 40 39 34 34 35 39 40 40 40 40 36 36 39 40 40 40 40 40 39 39 39 40 40 36 36 36
36 40 31 31 31 31 28 28 31 31 28 17 17 17 22 28 36 36 36 36 36 36 38 40 40 40 
>GGB83NF01BPMUQ rank=0026821 x=584.0 y=3680.0 length=47
37 37 37 37 37 37 37 37 37 37 37 40 40 40 40 40 40 40 40 21 21 21 40 40 40 40 40 40 40 40 40 40 40 40 40 40 40 40 39 39 35 35 35 18 18 16 19 
>GGB83NF01C6IEC rank=0026917 x=1187.0 y=786.0 length=318
40 40 40 40 40 40 40 40 40 40 40 40 40 40 40 40 40 40 40 40 40 40 40 40 40 40 38 21 21 21 40 40 40 40 40 40 40 40 40 40 40 40 40 40 40 40 36 36 19 19 19 27 16 16 16 18 18 27 38 40
40 40 40 40 40 40 40 40 40 40 40 40 39 39 39 40 40 39 39 39 40 40 40 40 40 40 40 40 40 40 40 40 40 40 40 40 40 40 40 40 40 40 40 40 40 40 40 40 40 40 40 40 40 40 40 40 40 40 40 40
40 40 40 40 40 40 40 40 40 40 40 40 40 40 40 40 40 40 40 40 40 40 40 40 40 40 40 40 40 40 40 40 40 40 40 40 40 40 40 40 40 40 40 39 39 39 39 39 40 40 40 40 40 40 40 40 40 40 40 40
40 40 40 40 40 40 40 40 40 40 40 40 40 40 40 40 40 40 40 40 40 40 40 40 40 40 33 33 33 40 30 24 18 18 18 24 18 38 36 36 38 36 40 40 40 39 39 39 39 40 40 39 39 39 40 40 40 40 40 39
39 30 30 30 34 31 33 34 34 30 30 27 27 30 36 40 40 40 40 40 40 40 40 34 34 34 40 40 40 40 40 40 40 40 40 40 40 40 40 40 40 30 20 20 20 20 26 27 29 29 28 36 26 26 36 40 40 40 40 40
32 30 30 30 30 22 24 24 29 29 29 29 26 40 40 40 40 40 
>GGB83NF01C4YX6 rank=0026919 x=1169.0 y=2652.0 length=60
35 35 35 37 37 37 37 21 21 21 21 39 40 40 40 39 39 39 39 40 40 40 26 25 25 37 37 39 40 40 39 36 30 30 30 36 37 39 39 36 23 23 23 27 36 37 39 39 39 39 37 35 35 35 35 35 35 33 32 24
>GGB83NF01D39G1 rank=0026939 x=1571.5 y=2659.0 length=50
40 40 40 40 40 40 40 40 40 40 40 40 40 40 40 40 40 40 40 40 40 40 40 40 40 40 39 39 39 40 40 40 40 40 40 40 40 40 39 36 17 17 17 17 32 15 27 27 14 14 
>GGB83NF01DZLI2 rank=0026947 x=1518.0 y=2092.5 length=138
40 40 40 40 40 40 40 39 39 39 39 40 40 40 40 40 40 40 40 40 40 40 40 40 40 40 40 40 40 40 40 40 40 40 40 40 40 40 40 40 34 34 38 40 40 40 40 40 40 40 34 34 20 20 20 30 27 28 36 40
40 40 40 40 40 40 40 40 40 40 39 39 39 39 40 40 40 40 40 40 40 40 37 34 34 30 30 30 40 40 40 40 40 40 40 40 40 40 40 40 40 40 40 40 40 40 40 40 40 40 40 40 40 36 33 31 31 31 32 35
26 16 15 15 15 20 31 30 30 28 19 19 19 19 25 23 22 20 
>GGB83NF01DP4OV rank=0026954 x=1410.0 y=2733.0 length=75
40 40 40 40 40 40 34 29 29 28 33 33 32 32 34 32 30 34 34 24 14 14 14 14 14 14 19 19 34 28 38 38 38 38 36 39 39 40 40 40 40 40 40 40 39 39 38 38 38 39 38 32 24 16 16 16 27 26 38 22
22 16 16 17 20 26 30 39 39 38 38 38 32 32 32 
>GGB83NF01CBBG8 rank=0026975 x=831.0 y=3658.5 length=40
29 28 28 37 40 38 34 29 29 29 28 28 30 30 38 40 40 40 40 40 40 40 40 40 40 40 40 38 26 26 21 19 19 16 35 39 39 39 30 25 
>GGB83NF01C8ORF rank=0026983 x=1211.5 y=4041.0 length=99
37 37 37 37 37 37 37 37 37 36 36 40 40 40 40 40 40 40 40 40 40 40 40 40 40 40 40 40 40 40 40 40 40 40 39 39 39 37 33 21 21 21 32 32 35 35 33 33 33 33 33 27 28 28 37 37 37 37 37 37
37 37 37 37 37 37 37 37 37 37 37 37 37 37 37 37 37 37 37 37 37 37 37 37 37 37 37 37 37 35 33 32 30 27 27 27 25 18 18 
>GGB83NF01A12PV rank=0026994 x=316.0 y=2225.0 length=341
40 40 40 40 40 40 40 40 26 26 26 26 29 40 38 38 38 40 40 40 40 40 40 40 40 40 40 40 40 40 40 40 40 40 35 35 35 33 33 33 38 35 32 32 32 38 38 35 21 21 21 23 35 40 40 40 40 40 40 40
40 40 40 40 40 40 40 40 40 40 40 40 40 40 40 40 40 40 40 40 40 40 40 40 40 40 40 40 40 40 40 40 33 33 34 39 39 39 39 40 40 40 40 40 40 40 40 39 40 38 38 38 39 40 40 40 38 38 38 32
32 28 28 28 32 20 20 20 22 38 39 39 39 40 40 40 33 33 33 33 33 36 40 40 40 40 37 37 21 21 21 33 32 39 39 36 36 30 32 32 22 20 20 20 23 27 28 28 28 38 39 39 39 40 40 40 40 40 40 40
39 33 33 33 40 40 39 39 37 37 38 38 37 33 24 23 23 30 36 36 36 36 38 33 21 23 23 23 32 28 26 26 36 36 38 34 35 35 23 23 23 28 28 40 40 36 36 36 40 40 40 40 40 40 40 39 33 33 33 37
39 28 28 28 28 33 33 37 40 40 40 40 40 40 40 40 40 37 22 20 18 34 30 32 29 27 25 20 20 18 19 14 14 15 19 14 14 19 19 21 21 21 28 32 33 35 33 33 22 18 18 18 22 34 33 26 26 26 29 29
30 36 36 33 26 26 26 22 22 22 33 30 30 27 31 33 35 20 20 20 30 32 29 30 17 15 15 21 31 32 34 36 36 34 26 25 25 32 35 35 37 
>GGB83NF01AMYWB rank=0027024 x=144.5 y=1945.0 length=140
37 37 37 37 37 37 37 37 37 37 37 40 40 40 40 40 40 40 40 40 40 40 40 40 40 40 40 40 40 40 40 40 40 40 40 40 40 40 40 40 40 40 40 40 40 40 40 40 40 40 40 40 37 37 37 37 37 37 37 37
37 37 37 37 37 37 37 37 37 37 37 37 37 37 37 37 37 37 35 37 37 25 25 25 30 21 21 21 32 35 33 33 33 35 35 35 37 37 37 32 31 31 37 37 37 37 34 34 32 35 37 37 37 37 37 34 30 30 30 32
35 33 33 32 32 25 23 23 27 18 19 17 16 22 22 21 11 11 11 11 
>GGB83NF01BRV88 rank=0027025 x=610.0 y=2682.0 length=68
36 36 36 37 37 37 37 37 37 37 37 40 40 40 40 40 40 40 40 40 40 40 40 40 40 40 40 40 40 40 40 40 40 39 39 39 38 30 25 25 25 25 23 23 19 18 19 19 30 29 23 19 19 19 19 24 27 27 27 27
23 18 19 19 30 28 26 26 
>GGB83NF01CGTOV rank=0027026 x=894.0 y=2493.0 length=80
40 40 40 40 40 40 40 21 21 21 20 20 27 34 40 40 40 40 40 40 40 40 40 40 40 40 40 40 40 40 40 40 40 40 40 40 40 40 40 40 40 40 40 40 40 40 40 40 40 40 40 40 40 40 40 40 40 40 40 40
40 40 40 40 40 40 40 40 40 40 40 40 40 40 40 40 40 40 40 40 
>GGB83NF01AE41R rank=0027028 x=55.0 y=1213.5 length=119
37 37 37 37 37 37 37 37 37 37 37 40 40 40 40 40 40 39 39 39 39 37 37 37 34 34 30 30 33 33 37 37 37 37 37 37 40 40 40 40 40 40 40 40 40 40 40 40 40 40 40 40 37 37 37 37 37 37 37 37
37 37 37 37 37 37 37 37 37 37 37 37 37 37 28 28 28 31 31 31 37 37 37 37 34 34 34 37 37 37 37 37 37 37 34 34 34 37 37 35 35 30 28 28 32 32 32 28 28 27 23 19 19 0  24 28 27 26 17 
>GGB83NF01BF4UE rank=0027058 x=476.0 y=2804.0 length=89
35 35 35 40 40 40 31 30 30 30 37 40 40 40 40 34 25 21 21 24 31 17 17 16 16 24 30 31 26 26 25 34 35 36 38 38 35 20 20 21 27 37 34 32 32 39 38 40 39 39 34 29 28 28 34 35 40 38 35 34
34 34 34 37 37 37 40 40 37 37 37 37 40 40 39 37 38 38 33 33 34 30 32 35 30 32 33 23 20 
>GGB83NF01AMDRT rank=0027073 x=137.0 y=3239.0 length=264
40 40 40 40 40 40 40 40 40 40 40 40 39 21 21 21 38 39 40 40 40 40 40 40 40 40 40 40 40 40 40 40 40 40 40 40 40 40 40 40 40 40 40 40 40 40 40 40 40 40 40 40 40 40 40 40 40 40 40 40
40 40 40 40 40 40 40 40 40 40 40 40 40 40 40 40 40 40 40 40 40 40 40 40 40 40 40 40 40 40 40 40 40 40 40 40 40 40 40 40 40 40 40 40 40 40 39 39 39 40 40 40 40 40 40 40 40 40 40 40
40 40 40 40 40 40 40 40 40 40 40 40 40 40 40 40 40 40 40 40 40 40 40 40 40 40 40 40 40 40 40 40 40 40 39 39 39 40 40 40 40 40 40 39 39 39 39 39 40 40 40 40 40 39 39 39 40 40 40 40
40 40 40 40 40 40 40 40 40 40 40 40 40 40 40 40 40 40 40 40 40 34 34 35 40 40 40 40 40 40 39 39 39 40 40 40 40 40 39 39 39 40 40 40 39 39 39 40 40 40 39 30 28 28 28 39 40 39 39 39
40 40 40 40 40 40 40 40 40 40 40 40 40 40 40 40 40 40 40 40 40 40 40 40 
>GGB83NF01AJIPU rank=0027081 x=105.5 y=752.0 length=128
37 37 37 37 37 37 37 21 21 21 21 30 40 40 40 40 40 40 40 40 39 39 39 40 40 39 40 39 39 38 34 32 21 21 21 36 36 27 25 25 33 33 31 32 33 33 35 32 30 30 31 25 25 25 28 35 37 37 37 37
37 37 37 37 37 37 37 37 37 37 37 37 37 37 37 37 37 37 37 37 37 37 37 37 37 37 37 37 37 36 36 36 37 37 37 37 37 37 37 37 37 37 37 37 37 37 37 37 35 35 33 33 33 32 25 18 16 16 19 19
24 23 29 29 30 30 27 27 
>GGB83NF01BF65X rank=0027134 x=477.0 y=1715.0 length=53
37 37 37 37 37 37 37 37 37 37 37 40 40 40 40 40 40 40 40 40 40 40 40 40 40 40 40 40 40 40 40 40 40 40 40 40 40 40 40 40 40 40 40 40 40 40 40 39 39 39 37 37 30 
>GGB83NF01CMKJO rank=0027156 x=960.0 y=242.0 length=87
35 35 34 40 40 40 38 38 38 38 40 40 40 35 35 35 35 40 40 40 40 40 40 40 40 40 40 40 40 40 40 40 40 40 40 40 40 40 40 40 40 40 40 40 40 40 40 40 40 39 39 39 36 33 29 26 24 16 16 16
16 16 16 25 33 35 35 33 32 31 31 33 33 35 35 31 29 29 23 24 21 21 21 21 25 21 25 
>GGB83NF01CRTK3 rank=0027172 x=1019.0 y=3573.0 length=59
27 27 27 37 37 37 30 23 23 23 31 39 39 39 39 39 39 40 40 40 40 40 40 40 39 39 39 39 39 37 36 36 32 33 33 32 32 28 23 17 19 19 19 18 18 18 13 15 14 18 23 26 26 21 21 21 21 17 17 
>GGB83NF01BMWMJ rank=0027193 x=553.0 y=3353.0 length=61
37 37 37 37 37 37 37 37 37 37 37 35 35 36 37 37 35 35 35 37 31 23 23 23 23 37 37 37 39 37 37 37 39 39 40 40 40 40 40 40 40 40 40 40 40 39 37 37 38 38 37 35 32 27 16 15 15 13 27 26
0  
>GGB83NF01AK8DY rank=0027219 x=124.5 y=2852.0 length=178
37 37 37 37 37 37 37 37 37 37 37 40 40 40 40 40 40 40 40 40 40 40 40 40 40 40 40 40 40 40 40 40 40 40 40 40 40 40 40 40 40 39 39 39 40 40 40 40 40 40 40 40 37 37 37 37 37 37 37 37
37 37 37 37 37 37 37 37 37 37 37 37 37 37 37 37 37 37 37 37 37 37 37 37 37 37 37 37 37 37 37 37 37 37 35 28 24 24 35 37 37 37 37 37 37 37 37 37 37 37 37 35 25 25 25 24 32 32 25 25
25 21 21 21 21 27 21 21 26 26 26 32 21 25 25 25 31 29 29 29 28 29 24 19 19 15 15 15 14 23 19 19 18 17 19 25 23 27 28 23 24 17 19 19 24 18 19 17 27 17 17 16 18 17 20 20 20 18 
>GGB83NF01A3ZG0 rank=0027227 x=338.5 y=1218.0 length=115
37 37 37 37 37 37 37 37 37 37 37 40 40 40 40 40 40 40 40 40 40 31 31 21 21 21 37 37 39 39 37 37 35 37 38 39 39 39 35 34 31 30 31 31 37 37 37 36 36 36 34 37 37 37 37 37 37 31 31 31
35 35 35 37 37 37 37 37 37 37 37 37 37 37 37 37 37 37 37 37 37 37 37 37 37 37 35 35 35 37 37 37 37 37 37 37 37 35 35 35 33 24 21 21 19 23 13 13 18 18 12 12 12 12 11 
>GGB83NF01DS8TY rank=0027249 x=1446.5 y=612.5 length=98
40 40 40 40 40 40 39 30 30 30 40 40 40 40 40 40 40 40 40 40 40 40 40 39 39 39 40 35 34 34 30 30 30 40 40 40 31 28 28 37 40 40 38 20 20 20 27 30 40 40 40 39 39 36 33 36 34 31 26 17
17 17 17 24 18 18 29 20 20 23 25 36 22 22 22 22 26 28 32 32 36 37 32 33 32 36 34 34 34 34 36 39 40 40 40 40 40 40 
>GGB83NF01C77IT rank=0027251 x=1206.0 y=2179.0 length=76
37 37 37 37 37 37 37 37 37 37 37 40 40 40 40 40 40 40 40 40 40 40 40 40 40 40 40 40 39 39 36 36 34 34 35 35 21 20 20 19 30 21 21 21 32 31 21 23 23 23 24 23 21 30 31 26 26 26 30 30
21 21 25 30 35 35 33 31 30 30 30 30 30 30 19 19 
>GGB83NF01EDQFS rank=0027256 x=1679.5 y=2182.5 length=69
40 40 40 40 40 40 40 40 40 40 40 40 40 40 40 40 40 40 40 40 40 40 40 40 40 40 40 40 40 40 39 39 39 39 40 40 40 40 40 40 40 40 40 40 40 40 40 40 40 40 40 40 40 40 40 39 39 21 21 21
39 35 39 40 37 38 40 37 28 
>GGB83NF01DD73X rank=0027278 x=1275.0 y=251.0 length=251
31 31 31 37 37 37 36 31 31 32 36 40 40 40 40 40 40 40 40 40 40 40 40 40 40 40 40 40 40 40 40 39 38 35 35 35 25 25 25 21 21 21 21 21 31 32 35 38 38 38 38 39 37 37 37 37 37 37 37 37
37 37 37 37 37 37 37 37 37 37 37 37 37 37 37 37 37 37 37 37 37 37 37 37 37 37 37 37 37 37 37 37 37 37 37 37 37 37 37 37 37 37 37 37 37 37 37 37 37 37 37 37 37 37 37 37 37 37 37 37
37 35 20 20 19 18 24 27 28 17 17 17 17 17 13 13 14 13 17 22 21 27 28 29 29 31 31 18 21 21 30 34 37 37 37 37 37 37 37 37 37 37 37 37 37 37 35 35 35 37 37 37 37 37 37 37 37 37 37 37
37 37 37 37 37 37 37 37 37 37 37 37 26 27 25 25 28 33 24 27 27 27 29 22 22 19 17 16 23 25 20 17 12 12 12 11 11 11 11 16 16 22 22 23 28 13 11 11 11 20 13 18 18 12 12 11 11 11 13 16
28 28 28 22 22 22 18 14 14 13 12 
>GGB83NF01A9VC0 rank=0027287 x=405.5 y=1394.0 length=83
40 40 40 40 40 40 40 40 40 40 40 40 40 40 40 40 40 40 40 40 40 40 40 40 40 40 40 40 40 40 40 40 40 40 40 35 35 36 35 35 31 28 22 22 21 21 30 36 36 36 32 29 29 25 21 22 22 26 36 30
25 27 24 29 27 33 30 27 27 27 30 30 30 30 30 30 30 30 30 36 32 32 29 
>GGB83NF01BFV4Z rank=0027308 x=473.5 y=3809.0 length=88
31 31 31 40 40 40 40 40 35 35 35 38 40 40 35 35 35 38 40 40 40 40 40 40 40 40 40 37 25 25 25 25 23 23 35 35 38 38 38 40 40 35 35 35 38 40 38 38 36 34 24 17 17 18 18 36 38 38 35 35
25 25 29 35 35 33 38 38 34 34 32 29 24 16 16 16 17 17 30 33 33 27 25 25 26 28 15 15 
>GGB83NF01CQ2EW rank=0027313 x=1011.0 y=1126.0 length=196
37 37 37 37 37 37 36 30 30 30 32 33 33 40 40 40 40 40 40 40 40 40 40 40 40 40 40 40 40 40 39 39 37 37 39 38 37 27 27 25 25 24 24 33 33 33 33 32 28 21 21 21 23 37 37 37 37 37 37 37
37 37 37 37 37 37 37 37 37 37 37 37 37 35 32 28 28 28 27 29 23 16 16 15 19 23 27 27 26 27 28 17 17 17 17 17 22 19 19 17 17 25 18 13 13 15 19 22 28 30 29 29 29 29 28 18 19 19 27 27
28 28 27 23 15 15 13 22 26 26 27 22 21 21 24 17 19 19 19 24 27 19 19 19 23 28 28 30 30 30 29 31 32 33 33 33 33 32 30 27 27 27 29 30 29 29 23 23 24 23 23 29 27 27 27 27 19 19 19 19
24 23 21 21 21 22 18 16 16 18 13 13 17 13 13 11 
>GGB83NF01CJXP9 rank=0027340 x=930.0 y=239.0 length=46
30 30 30 33 33 31 27 19 19 19 28 15 15 15 15 19 17 21 27 28 29 29 23 23 23 29 33 31 32 33 32 27 28 27 28 27 19 19 19 23 26 27 26 23 14 14 
>GGB83NF01BC05B rank=0027370 x=441.0 y=1405.5 length=86
40 40 40 40 40 40 40 40 40 40 40 40 40 40 40 40 40 40 40 40 40 40 39 39 39 38 22 24 22 21 21 18 16 16 27 19 27 31 31 32 22 22 22 32 34 36 33 30 30 32 36 26 28 28 28 21 24 24 40 40
40 38 38 39 39 39 37 39 39 37 21 21 21 28 27 35 33 36 38 38 34 35 37 37 28 24 
>GGB83NF01AD3E7 rank=0027389 x=43.0 y=1601.5 length=75
31 31 31 37 37 37 37 37 37 37 37 40 40 40 40 40 40 33 33 33 40 40 40 40 39 39 38 38 38 39 37 39 39 39 39 21 21 21 33 33 39 39 37 38 38 37 37 36 35 35 37 39 37 37 37 37 37 37 37 37
37 37 37 37 37 37 35 33 16 15 15 22 19 24 23 
>GGB83NF01AGGU4 rank=0027395 x=70.0 y=1742.0 length=132
37 37 37 37 37 37 37 37 37 37 37 40 40 40 40 40 40 40 40 40 40 40 40 40 40 40 40 40 40 39 39 39 40 40 40 40 40 40 40 40 40 40 40 40 40 40 40 40 40 40 40 40 37 37 37 37 37 37 37 37
37 37 37 37 37 37 37 37 37 37 37 37 37 37 37 37 37 37 37 37 37 37 37 37 37 37 37 37 37 37 37 37 37 37 37 37 37 37 37 37 37 37 37 37 37 37 37 37 37 37 37 37 37 37 37 37 37 37 37 37
37 37 30 32 32 17 15 15 21 21 17 18 
>GGB83NF01BZZCA rank=0027418 x=702.5 y=3096.5 length=64
36 36 36 37 37 37 36 26 26 26 37 40 40 40 40 40 39 38 37 26 25 25 33 33 33 33 33 33 37 39 40 40 40 40 40 40 40 40 40 40 39 39 37 35 35 33 33 19 19 19 15 13 13 21 19 17 19 20 22 20
19 16 16 19 
>GGB83NF01BUDA9 rank=0027463 x=638.0 y=3411.0 length=102
37 37 37 37 37 37 37 35 35 35 37 37 28 28 28 31 36 39 37 31 31 31 36 37 39 40 40 40 39 37 37 37 39 37 37 39 37 35 34 25 25 25 35 35 35 35 32 32 21 21 21 35 35 35 35 33 33 32 32 32
23 23 23 30 23 19 19 19 19 27 27 28 29 30 27 27 27 21 21 21 21 19 17 17 21 17 14 13 13 23 23 27 27 21 21 21 22 21 21 21 17 0  
>GGB83NF01DYLLW rank=0027478 x=1507.5 y=594.0 length=179
40 40 40 40 40 40 40 40 40 40 40 40 40 40 40 40 40 40 40 40 40 40 40 40 40 40 40 40 40 40 40 40 40 40 40 40 40 40 40 40 40 40 40 40 38 35 33 33 33 34 34 27 18 18 19 24 26 28 28 28
35 37 38 38 38 40 36 36 40 37 37 24 24 20 19 19 19 28 35 38 36 36 29 33 33 33 35 38 38 40 38 38 38 38 38 38 38 35 38 36 36 38 35 34 31 31 21 21 21 21 21 26 26 17 25 24 28 28 28 29
35 32 26 21 21 21 26 26 31 34 31 29 19 19 19 26 26 26 26 31 26 26 21 21 22 28 36 38 36 35 33 32 32 38 40 40 38 37 34 33 33 33 35 28 28 28 28 28 28 38 40 40 40 40 40 40 40 40 40 
>GGB83NF01CU0OK rank=0027513 x=1056.5 y=1186.0 length=130
40 40 40 40 40 40 40 40 40 40 40 40 40 40 40 40 40 40 40 40 40 40 40 40 40 40 40 40 40 40 40 40 40 40 40 40 40 40 40 30 30 30 39 39 40 40 40 40 40 40 40 40 40 40 40 40 40 40 40 40
40 40 40 40 40 40 40 40 40 40 33 33 35 40 40 40 40 40 40 40 40 40 40 40 40 40 40 40 39 39 39 40 40 40 40 40 40 40 40 40 40 40 40 40 39 39 39 39 39 39 40 40 34 34 35 40 40 40 40 40
40 40 40 40 40 40 40 40 40 40 
>GGB83NF01AIL5I rank=0027517 x=94.0 y=3604.0 length=89
37 37 37 37 37 37 37 37 37 37 37 35 21 21 21 21 21 21 32 37 38 38 37 35 37 39 40 40 40 40 40 40 40 40 40 40 40 40 40 40 40 40 40 40 40 40 40 40 40 40 40 39 37 37 37 37 37 37 37 37
37 37 37 37 37 37 37 37 37 37 37 37 37 37 37 30 30 30 28 26 23 21 21 14 13 13 21 19 14 
>GGB83NF01C44PW rank=0027538 x=1171.0 y=1938.0 length=49
40 40 40 40 40 40 40 38 38 38 40 40 40 40 40 40 40 40 40 36 36 36 36 36 40 36 25 19 19 19 32 32 36 34 34 36 40 39 40 40 40 40 39 39 32 19 19 19 31 
>GGB83NF01BQ37H rank=0027544 x=601.5 y=3195.0 length=86
37 37 37 39 39 39 39 39 39 39 39 40 40 40 40 40 40 40 40 40 40 40 26 25 25 25 33 36 38 38 38 38 31 29 29 35 35 33 33 33 33 30 21 20 21 33 35 26 26 26 26 26 32 32 28 30 32 28 28 30
30 14 14 14 15 15 15 16 30 35 35 33 35 35 35 38 38 30 29 29 32 32 32 32 24 23 
>GGB83NF01AEZS7 rank=0027586 x=53.0 y=2617.0 length=219
37 37 37 37 37 37 37 37 37 37 37 40 40 40 40 40 40 40 40 40 40 40 30 30 30 40 40 40 40 40 40 40 38 38 38 38 38 38 35 25 21 18 18 16 19 19 18 28 28 27 26 19 19 19 16 16 16 31 31 29
29 23 23 23 24 25 24 33 33 32 23 19 19 19 33 33 32 25 25 25 24 24 25 28 33 33 33 33 33 32 32 30 30 30 30 35 35 35 35 35 37 37 37 30 30 30 30 37 37 35 35 35 25 25 25 27 34 35 35 35
35 35 30 30 37 27 28 23 25 25 37 37 37 37 37 37 37 37 32 31 31 37 37 37 33 32 29 30 28 28 27 17 17 13 13 13 11 12 12 12 12 16 16 18 17 16 17 14 19 25 27 24 25 21 17 14 13 13 14 24
21 21 22 21 21 21 29 24 23 26 26 23 23 21 24 24 32 31 29 30 23 23 23 25 24 28 35 33 32 29 32 32 32 33 33 32 23 23 19 
>GGB83NF01C1WYR rank=0027587 x=1134.5 y=3473.0 length=52
36 35 35 37 37 37 37 37 28 27 23 23 23 37 38 36 36 34 34 34 37 37 39 39 39 40 40 40 40 40 40 40 40 40 40 40 40 39 37 37 37 35 35 33 32 30 30 19 15 15 14 17 
>GGB83NF01A3B0Y rank=0027601 x=330.0 y=3600.5 length=88
36 36 36 37 37 37 37 35 34 34 37 34 30 30 31 27 25 25 32 35 35 35 35 35 35 33 33 32 32 32 29 26 23 23 18 15 19 18 21 22 18 17 17 19 17 22 22 22 24 21 23 19 19 19 24 24 24 23 30 28
28 28 21 19 19 19 19 19 15 15 14 14 21 25 28 28 25 24 19 19 15 16 16 27 32 27 27 27 
>GGB83NF01DHC7K rank=0027607 x=1310.5 y=3470.0 length=47
27 27 25 35 35 35 25 21 21 20 28 27 27 27 27 27 29 30 28 24 23 23 23 23 27 27 27 15 15 15 15 27 27 27 27 30 30 29 28 28 30 30 29 27 21 17 19 
>GGB83NF01BAIAZ rank=0027642 x=412.0 y=2457.0 length=51
40 40 40 40 40 40 40 40 40 40 40 40 40 27 20 18 18 19 28 40 40 28 28 31 36 38 40 40 40 40 40 40 40 40 40 40 40 40 40 40 40 40 40 40 40 40 40 40 40 39 38 
>GGB83NF01AITBS rank=0027644 x=97.0 y=614.0 length=82
37 37 37 37 37 37 37 37 37 37 37 40 39 39 37 37 37 39 39 39 40 40 40 40 40 40 40 40 40 40 40 40 40 40 40 40 40 40 40 40 40 40 40 40 40 40 40 40 40 40 40 40 37 37 37 37 37 37 37 37
37 37 37 37 37 37 37 37 35 33 32 19 19 18 21 16 16 16 16 19 11 11 
>GGB83NF01B0T3G rank=0027675 x=712.0 y=1994.0 length=189
37 37 37 37 37 37 37 37 37 37 37 40 40 40 40 40 40 40 40 40 40 40 40 40 40 40 40 40 40 40 40 40 40 40 40 40 40 40 39 39 39 40 40 40 39 39 39 40 40 40 40 40 37 37 37 37 36 36 36 37
37 37 37 37 37 37 37 37 37 37 37 37 37 35 28 27 27 27 27 37 37 37 30 30 30 31 37 37 37 37 37 37 37 37 37 37 37 37 37 37 37 37 37 37 37 37 37 37 37 37 37 37 37 37 37 37 37 37 37 37
37 37 37 37 37 30 30 30 32 32 32 32 35 30 30 30 30 37 37 37 37 37 37 37 37 37 37 37 37 37 37 37 37 35 35 35 35 37 37 37 37 37 37 37 37 37 37 37 37 37 37 37 37 35 35 33 33 33 32 32
29 22 13 13 11 0  13 13 13 
>GGB83NF01ELR0V rank=0027710 x=1771.0 y=653.0 length=73
40 40 40 40 40 40 40 40 40 40 40 40 35 33 30 36 38 27 17 17 17 19 17 17 24 24 23 23 36 29 27 24 24 27 32 30 30 30 39 40 40 37 30 30 30 40 40 40 39 39 39 39 39 39 40 35 34 34 40 40
40 40 40 40 40 40 40 40 40 40 40 40 40 
>GGB83NF01DS61G rank=0027716 x=1445.0 y=2386.0 length=96
37 37 37 37 37 37 37 37 37 37 37 40 40 40 40 40 40 40 40 40 40 40 40 40 40 40 40 40 40 40 40 40 40 40 40 40 40 40 40 40 40 40 40 40 40 40 40 40 40 40 40 40 37 37 37 37 37 37 37 37
37 37 37 37 37 37 37 37 37 37 37 37 37 37 37 37 37 37 37 37 37 37 37 37 35 35 28 19 19 19 27 30 14 14 13 13 
>GGB83NF01ATM0O rank=0027727 x=220.0 y=1846.0 length=270
40 40 40 40 40 40 40 40 40 40 40 40 40 39 29 21 21 21 39 40 40 40 40 40 40 40 40 40 40 40 40 40 40 40 40 40 40 40 40 40 40 40 40 40 40 40 40 39 26 26 26 26 39 39 40 40 40 40 40 39
39 39 40 40 40 40 33 33 33 33 38 40 40 40 40 40 40 40 39 39 39 26 26 26 35 38 40 40 40 40 40 40 40 40 40 40 40 40 40 38 38 38 39 40 40 40 40 40 40 40 40 40 40 40 40 40 40 40 40 40
40 40 40 40 40 40 40 36 36 33 33 24 24 24 36 37 38 38 36 36 30 30 30 35 26 25 27 27 27 30 22 20 19 19 20 20 20 27 27 23 17 17 19 21 24 25 25 25 29 32 25 25 25 29 29 26 27 27 26 32
32 32 28 28 28 27 26 21 26 30 34 32 25 25 25 25 30 30 21 21 20 29 30 32 30 29 29 32 23 19 21 19 20 20 27 26 26 22 22 17 22 26 20 14 20 19 15 14 14 19 19 21 25 22 20 20 22 18 19 19
23 23 16 18 16 16 17 25 24 16 13 11 11 11 12 14 20 17 17 20 21 21 32 35 30 30 30 32 32 32 
>GGB83NF01EE7A3 rank=0027745 x=1696.0 y=1069.5 length=77
40 40 40 40 40 40 40 40 40 40 40 40 40 40 40 40 40 40 40 40 40 40 40 40 40 40 40 40 40 40 40 40 40 40 40 40 40 40 40 40 36 34 34 36 40 40 40 40 40 40 38 38 38 38 40 40 40 40 40 40
40 40 34 34 34 34 36 38 36 29 29 0  29 27 28 28 29 
>GGB83NF01AJJQ9 rank=0027759 x=105.0 y=2099.0 length=335
40 40 40 40 40 40 40 40 39 30 30 30 40 40 40 40 40 40 39 39 39 40 40 40 40 40 40 40 40 30 21 21 21 38 39 40 40 40 40 40 40 40 38 38 38 40 40 40 40 40 40 40 40 40 40 40 40 40 40 40
40 40 40 40 40 40 40 40 40 40 40 40 40 40 40 40 40 40 40 40 40 40 40 40 40 40 40 40 40 40 40 40 39 35 21 21 21 30 40 40 40 40 40 40 40 40 40 40 40 40 39 39 39 39 39 39 39 40 40 39
30 30 30 40 40 40 40 40 40 40 40 40 40 40 40 40 40 40 34 34 31 36 33 30 17 17 17 17 22 27 27 28 25 32 32 32 31 33 33 40 18 18 24 24 29 29 36 36 35 29 26 27 27 28 36 36 39 34 34 30
30 30 39 40 40 40 40 40 40 40 40 40 40 40 40 40 40 31 31 31 31 35 35 40 40 40 40 40 40 40 40 40 40 40 40 40 40 40 40 40 39 38 35 21 21 21 35 40 40 36 36 32 28 28 32 36 35 31 17 15
15 15 17 17 31 31 22 22 19 25 32 33 38 40 40 40 40 40 40 30 30 30 35 39 40 40 40 40 39 35 34 34 35 40 40 40 40 36 36 36 40 36 36 34 33 24 24 24 38 36 36 32 28 28 20 22 22 20 28 20
12 12 12 12 12 23 20 31 33 35 33 33 40 40 40 40 40 40 40 40 40 40 40 40 40 39 39 30 30 24 35 35 40 40 40 
>GGB83NF01AT2LB rank=0027767 x=225.5 y=1549.0 length=313
40 40 40 40 40 40 40 40 40 40 40 40 40 40 40 40 40 40 33 33 36 40 40 40 40 40 40 40 40 40 40 40 40 40 40 40 40 40 30 30 21 21 21 30 30 40 40 40 40 40 40 40 40 38 38 38 38 40 40 40
40 40 40 40 40 40 40 40 40 40 40 40 40 40 40 40 40 40 40 40 40 40 40 40 40 40 40 38 21 21 21 30 22 40 40 40 40 40 40 40 38 37 36 36 40 40 40 40 40 40 40 40 40 40 40 38 38 38 38 40
36 36 36 33 31 31 31 31 22 22 22 25 23 16 16 23 25 40 40 40 40 40 40 40 40 40 40 40 40 40 38 38 38 40 40 40 40 40 40 40 40 40 40 40 40 40 40 40 40 40 38 21 21 21 40 39 39 39 40 40
40 40 40 40 40 40 38 38 38 40 40 40 40 40 40 40 38 37 26 26 26 40 40 40 40 40 40 40 40 40 40 40 40 40 38 34 34 34 38 40 40 40 40 40 40 40 40 40 40 38 26 25 25 36 19 19 19 30 30 36
40 36 39 38 39 40 40 39 38 38 40 40 40 40 40 36 36 31 23 23 23 22 16 14 17 28 28 27 27 21 17 17 11 11 11 11 12 17 14 22 12 14 14 20 20 32 35 32 31 31 33 40 40 34 34 34 34 32 34 40
40 40 40 24 24 25 25 29 36 38 36 40 40 
>GGB83NF01DMNX5 rank=0027778 x=1371.0 y=811.0 length=353
40 40 40 40 40 40 40 40 40 40 40 40 40 40 40 40 40 40 40 40 40 40 40 40 40 40 40 40 40 40 40 40 40 40 38 26 20 19 19 36 36 40 40 29 29 18 20 21 27 38 40 40 40 40 40 40 40 40 40 40
40 40 40 40 40 40 40 40 40 40 40 40 40 40 40 40 40 40 40 40 40 26 26 21 19 19 30 33 40 40 40 40 40 40 40 40 39 39 39 40 40 40 40 40 40 40 40 40 40 40 40 40 40 40 40 40 40 40 40 40
40 40 40 40 40 40 40 40 40 40 40 40 40 40 40 40 40 40 40 40 40 40 40 40 26 26 26 26 32 38 40 40 40 40 40 40 40 40 40 40 40 40 40 40 40 40 39 30 30 30 39 40 40 40 40 40 40 40 39 39
39 40 40 40 40 40 40 40 40 40 40 40 40 40 40 39 30 30 30 30 30 40 40 40 40 40 40 40 40 40 34 34 35 40 40 40 40 40 40 40 40 26 26 26 26 26 39 39 40 40 40 40 40 40 40 39 39 39 40 40
40 40 39 39 30 30 30 40 39 39 39 40 40 40 40 40 40 26 26 26 36 30 26 26 26 30 33 33 36 36 38 36 36 36 40 36 34 30 30 30 40 40 36 39 39 39 39 40 40 40 40 40 40 40 40 40 40 40 40 40
39 39 38 34 34 34 40 40 40 40 40 40 40 40 35 26 24 24 26 24 34 39 39 40 40 40 40 40 40 40 40 40 40 40 40 40 40 40 40 40 39 39 39 40 40 40 39 39 35 35 30 30 30 
>GGB83NF01CZGNH rank=0027787 x=1106.0 y=3707.0 length=333
40 40 40 40 40 40 40 21 21 21 21 38 30 30 30 39 40 40 40 40 40 40 40 40 40 40 40 40 40 40 40 40 40 40 21 21 21 40 40 40 40 40 40 40 40 40 40 40 40 40 40 39 39 21 21 21 30 30 40 40
40 40 40 40 40 40 40 40 40 40 40 40 40 39 39 39 40 40 40 40 40 40 40 40 40 40 40 40 40 40 40 40 40 40 40 40 40 40 40 40 40 40 40 40 40 40 40 40 40 40 40 40 40 40 40 40 40 40 40 40
40 40 40 40 40 39 39 39 39 39 40 40 40 40 40 40 40 40 40 40 40 34 26 19 19 19 34 39 40 40 40 40 40 40 40 40 40 40 40 40 40 40 40 40 40 40 40 40 40 40 40 40 40 40 40 40 40 40 40 40
40 39 39 39 40 40 40 40 40 40 40 40 40 40 40 30 30 30 30 40 40 40 40 40 40 40 40 39 39 39 35 32 35 39 40 40 40 40 40 40 40 40 40 40 40 40 40 40 40 40 40 40 40 40 39 39 39 40 40 40
40 40 40 40 40 40 40 40 40 40 40 40 40 40 40 40 40 26 26 26 40 40 40 40 33 33 30 30 30 30 27 28 40 40 40 40 40 40 40 40 40 40 40 40 40 40 40 40 40 40 40 40 40 40 30 30 30 36 36 36
28 28 26 28 29 29 28 26 28 33 38 40 40 40 40 34 35 35 35 35 40 40 40 39 39 39 39 40 40 40 39 39 39 
>GGB83NF01CK9II rank=0027788 x=945.0 y=728.0 length=161
31 31 30 37 37 37 32 25 23 23 34 23 23 23 31 33 33 33 33 32 32 32 32 34 27 27 27 27 31 35 35 32 32 32 32 32 32 30 25 25 18 18 18 20 21 32 32 33 33 33 33 33 37 37 37 37 37 37 35 35
35 35 37 35 35 35 33 33 33 31 29 23 16 16 16 24 24 23 23 24 27 27 27 27 28 28 28 33 35 35 35 32 32 32 32 32 32 33 33 32 19 19 19 19 21 21 19 17 17 18 17 17 17 17 21 20 25 22 24 24
24 22 17 11 11 11 12 12 13 22 25 24 20 18 11 11 11 25 22 22 19 17 17 16 16 20 22 21 24 24 17 13 13 13 14 18 25 18 18 16 16 
>GGB83NF01CXEYF rank=0027869 x=1083.5 y=2405.0 length=80
34 34 35 40 40 40 30 30 30 30 40 40 34 34 38 40 34 34 38 40 40 40 40 40 40 26 26 26 26 39 40 40 40 40 40 40 38 38 26 26 27 38 40 38 38 36 36 37 40 40 36 36 36 36 30 30 30 30 36 27
26 30 36 40 40 40 40 40 39 35 34 34 40 40 40 40 40 40 40 40 
>GGB83NF01EU0G3 rank=0027871 x=1876.0 y=1429.5 length=62
40 40 40 40 40 40 38 29 29 29 24 23 23 38 29 25 21 21 31 38 38 36 38 23 22 21 21 36 38 40 40 39 38 21 21 21 21 24 24 19 19 24 18 23 24 14 14 14 14 25 34 39 33 33 33 33 30 25 25 26
26 22 
>GGB83NF01EEIX5 rank=0027872 x=1688.0 y=2267.5 length=134
40 40 40 40 40 40 40 40 40 40 40 40 40 40 40 40 40 40 40 40 40 40 40 33 33 33 40 40 37 31 30 30 40 40 40 40 40 40 40 40 40 40 40 40 40 40 40 40 40 40 40 40 40 40 31 31 31 31 40 40
40 40 40 40 40 40 40 40 40 40 40 40 40 40 39 39 39 40 40 40 40 40 40 40 38 38 38 38 38 38 40 40 40 40 40 40 40 40 40 40 40 40 40 40 40 40 40 40 40 40 40 39 38 32 29 26 26 26 21 19
19 24 26 24 14 14 14 20 14 23 23 27 23 20 
>GGB83NF01C3KET rank=0027880 x=1153.5 y=2691.0 length=174
37 37 37 37 37 37 37 37 37 37 37 40 40 40 40 40 40 40 40 40 40 40 40 40 40 40 40 40 40 40 40 40 40 40 40 40 40 40 40 40 39 37 37 37 35 25 21 21 18 18 20 20 35 33 33 33 33 35 37 37
37 37 37 37 37 37 37 37 37 37 37 37 37 37 37 37 37 37 37 37 37 37 37 37 37 37 37 37 37 37 37 37 37 37 37 37 37 37 37 37 37 37 37 37 37 37 34 30 30 30 30 30 37 37 33 32 32 32 32 33
33 25 20 18 16 16 24 28 30 30 30 23 17 14 13 13 23 23 19 19 18 15 15 15 15 23 30 30 30 30 30 30 32 29 24 19 19 19 19 21 21 27 17 17 13 13 13 19 19 30 29 30 30 30 
>GGB83NF01BP2C3 rank=0027887 x=589.5 y=3301.0 length=67
37 37 37 40 40 40 34 26 26 24 28 40 40 40 34 33 31 35 35 35 36 37 35 31 30 33 35 37 35 35 36 24 24 24 33 36 40 40 40 40 40 40 40 40 40 37 33 35 34 40 40 40 40 40 40 40 40 40 38 36
35 35 35 33 25 16 17 
>GGB83NF01CC61X rank=0027903 x=853.0 y=1123.5 length=91
37 37 37 37 37 37 37 37 37 37 37 40 40 40 40 40 40 40 40 40 40 40 40 40 40 40 40 40 40 40 39 37 21 21 21 39 39 40 39 39 39 40 40 40 40 40 40 40 40 40 40 40 37 37 37 37 37 37 37 37
37 37 37 37 37 37 37 37 37 37 37 37 37 37 37 35 35 35 35 37 35 33 32 30 30 28 22 17 13 13 13 
>GGB83NF01ESMF3 rank=0027911 x=1849.0 y=529.0 length=84
31 31 31 37 37 37 34 30 25 25 25 25 25 28 19 19 19 28 23 23 23 24 27 23 19 19 20 32 28 30 31 32 35 35 35 35 35 35 37 37 37 37 34 27 27 27 27 37 35 35 37 37 37 37 37 37 37 37 37 37
37 35 35 35 35 35 35 28 23 19 19 17 23 26 24 21 16 11 11 11 12 12 13 11 
>GGB83NF01CEBW0 rank=0027917 x=866.5 y=834.0 length=83
40 40 40 40 40 40 40 40 40 40 40 40 40 38 30 30 30 36 40 40 40 40 40 40 40 40 40 40 40 36 36 40 35 35 38 31 27 27 16 16 17 17 25 32 35 34 35 35 35 32 36 36 36 36 40 36 36 33 28 28
29 30 29 36 33 26 26 29 31 36 36 28 29 23 23 25 25 32 40 40 36 36 36 
>GGB83NF01AESOL rank=0027919 x=51.5 y=1571.0 length=104
37 37 37 37 37 37 37 37 37 37 37 40 40 40 40 40 40 40 40 40 40 40 40 40 40 40 40 40 40 40 40 40 40 40 40 40 40 40 40 40 40 40 40 40 40 40 40 40 40 40 40 39 37 33 33 32 30 28 27 13
13 13 11 11 11 19 11 11 11 19 11 11 11 14 14 17 19 17 17 28 26 26 19 17 18 24 27 27 27 27 27 27 23 23 23 30 28 24 24 19 19 17 17 18 
>GGB83NF01CLFV8 rank=0027942 x=947.0 y=806.0 length=343
40 40 40 40 40 40 40 40 40 40 40 40 40 40 40 40 40 40 40 40 40 40 40 40 40 40 40 40 40 40 40 40 40 40 40 40 40 40 40 40 40 40 40 40 40 40 40 40 40 40 40 40 40 40 39 21 21 21 40 40
40 40 40 40 40 40 40 40 40 40 40 40 40 40 40 40 40 40 40 40 40 40 40 40 40 40 40 40 40 40 40 40 40 40 40 40 40 40 40 40 40 40 40 40 40 40 40 40 40 40 40 40 40 40 40 40 40 39 39 39
40 40 40 40 40 40 40 40 40 40 40 40 40 40 40 40 40 40 40 40 40 40 40 40 40 40 40 40 40 26 26 26 39 38 38 40 40 40 40 40 40 40 40 40 40 40 40 40 40 40 40 40 40 40 40 40 40 40 40 40
40 40 39 39 39 40 40 40 40 40 40 40 40 40 40 40 40 40 40 40 40 40 40 40 40 40 40 40 40 40 40 40 40 40 40 40 40 40 40 40 40 40 40 40 40 40 40 40 40 40 39 39 39 40 40 40 40 40 40 40
40 40 40 40 40 40 40 40 40 40 40 40 40 40 40 40 40 28 28 28 39 40 40 40 40 40 40 40 40 39 39 39 39 40 40 40 30 30 30 39 40 40 40 40 40 40 34 34 35 39 40 40 40 40 40 40 40 40 40 39
39 39 40 40 40 40 40 40 40 40 40 40 40 40 40 40 40 40 40 40 40 40 40 40 40 40 40 40 34 35 35 40 40 39 39 34 34 35 39 40 40 40 40 
>GGB83NF01ETUHI rank=0027997 x=1863.0 y=260.0 length=56
40 40 40 40 40 40 38 33 33 33 36 32 16 16 16 16 24 19 19 19 19 33 30 30 30 38 29 26 26 27 27 34 21 21 23 25 26 26 31 36 33 23 23 23 23 35 34 32 32 39 33 34 29 24 14 14 
>GGB83NF01D86PR rank=0027998 x=1627.5 y=2989.0 length=374
39 39 39 40 40 40 40 40 40 40 40 40 40 40 26 26 26 40 40 40 40 38 34 34 39 40 40 40 40 40 40 40 40 40 40 40 40 40 40 40 40 40 40 40 40 40 40 40 40 40 40 40 40 40 40 40 40 40 40 40
40 40 40 40 35 20 20 19 24 16 20 27 24 25 21 21 15 16 16 30 30 36 36 40 40 40 40 40 40 40 40 40 40 40 40 40 40 40 40 36 26 26 26 36 36 39 34 34 35 40 40 40 40 40 40 40 40 40 40 40
39 39 39 40 40 40 40 40 40 40 39 39 39 40 40 40 40 39 39 39 40 40 40 40 40 40 40 40 40 40 40 40 40 40 38 40 40 40 33 28 18 18 20 20 30 23 40 40 40 40 40 40 40 40 40 40 40 40 40 40
40 40 40 40 40 40 40 40 40 40 40 40 40 40 40 40 40 40 40 40 40 40 40 40 40 40 40 40 40 40 40 40 40 40 40 40 40 40 40 40 39 39 39 40 39 39 39 40 40 40 40 40 30 30 30 35 40 40 40 40
40 40 40 40 40 40 40 40 40 40 40 40 40 40 40 40 40 40 39 39 39 39 40 40 40 40 40 40 40 40 40 40 40 40 40 34 34 35 35 40 40 40 40 40 40 40 40 39 39 39 39 40 40 40 40 40 40 40 40 40
40 39 39 39 39 35 34 34 40 40 40 40 40 40 40 40 40 40 40 40 40 40 40 40 40 40 40 40 40 40 40 40 40 40 40 40 40 40 40 40 39 34 34 35 40 40 40 39 35 35 35 40 40 40 40 40 40 40 40 40
40 40 40 40 39 39 34 34 35 40 40 40 40 40 
>GGB83NF01AER9I rank=0028009 x=51.0 y=1028.5 length=115
37 37 37 37 37 37 37 37 37 37 35 35 35 35 36 32 32 32 32 33 33 33 18 18 18 25 35 37 37 37 35 32 32 32 35 37 39 37 37 36 36 37 39 39 40 40 40 40 40 40 40 40 37 37 37 37 37 37 37 32
31 31 37 37 37 37 37 35 32 25 25 25 35 35 25 24 25 29 30 30 32 32 28 30 19 19 19 23 27 27 23 24 23 23 27 23 23 23 32 32 30 31 31 31 23 24 23 23 23 19 19 17 24 17 19 
>GGB83NF01B73DH rank=0028013 x=795.0 y=643.5 length=97
30 30 30 40 40 40 38 30 30 30 40 40 40 40 40 40 40 40 40 40 40 40 40 40 40 36 24 24 24 23 36 40 40 36 33 33 32 21 21 24 35 35 35 24 24 25 27 35 35 35 40 40 40 40 40 34 25 25 26 26
31 40 39 40 40 40 40 40 40 40 40 40 33 34 33 37 38 35 35 35 35 35 35 36 36 35 33 33 33 35 35 35 27 28 23 23 23 
>GGB83NF01CW4L7 rank=0028035 x=1080.0 y=1293.5 length=277
40 40 40 40 40 40 40 40 40 38 38 38 38 38 40 40 40 40 40 40 40 40 40 40 40 40 40 40 40 40 40 40 40 40 40 40 25 25 25 38 40 40 40 40 40 40 40 40 40 40 33 34 34 34 34 34 34 40 40 38
38 40 40 40 40 40 40 40 40 40 40 40 40 40 40 40 40 40 40 40 40 40 40 40 40 40 40 40 40 40 40 40 40 40 40 40 40 40 40 40 40 40 40 40 40 40 40 40 40 40 40 40 40 40 40 40 40 40 40 40
40 40 40 40 40 39 39 39 40 40 40 40 40 40 40 40 40 38 38 38 40 40 40 40 40 39 39 39 40 40 39 39 39 39 38 38 38 34 34 34 38 40 40 40 40 40 34 33 33 40 40 40 40 40 38 38 38 37 40 40
40 40 33 33 26 26 26 37 40 40 40 40 39 39 39 40 40 40 40 40 40 40 40 40 40 40 40 40 40 40 40 40 40 40 30 30 30 36 22 29 27 30 26 28 27 27 16 16 12 13 11 11 11 11 13 13 22 17 20 18
25 25 24 25 25 20 22 16 22 16 16 16 26 22 22 22 24 32 36 36 36 40 40 40 40 40 40 40 40 38 38 38 38 38 40 40 40 
>GGB83NF01ADZ5T rank=0028052 x=42.0 y=1471.0 length=208
37 37 37 37 37 37 37 37 37 37 37 40 40 40 40 40 39 39 38 35 35 33 33 21 21 21 21 21 21 21 21 31 32 35 35 35 38 40 40 40 40 40 40 40 40 39 39 39 40 40 40 40 37 37 37 37 37 37 37 37
37 37 37 37 37 37 37 26 26 26 32 37 37 37 37 37 37 37 37 37 37 37 37 37 37 37 37 37 37 37 37 37 37 37 37 37 37 37 37 37 37 37 37 36 36 36 36 37 37 37 37 37 37 37 37 37 37 37 37 37
37 37 37 37 37 37 37 37 37 37 37 37 37 37 37 37 37 37 37 37 37 37 37 37 37 37 34 23 23 23 23 30 30 37 37 37 37 37 35 37 37 37 37 37 37 37 31 27 27 27 27 27 37 37 37 37 37 37 37 37
37 37 37 37 37 37 37 37 37 37 37 37 37 37 37 37 37 37 37 35 33 27 23 21 22 16 13 18 
>GGB83NF01C2T30 rank=0028054 x=1145.0 y=1374.0 length=48
34 34 35 40 40 40 35 34 30 30 30 30 30 30 35 40 40 40 40 40 40 40 40 40 40 40 38 30 30 30 34 33 36 36 40 40 38 40 32 28 19 19 19 28 40 36 36 32 
>GGB83NF01DPZ19 rank=0028056 x=1409.0 y=831.0 length=336
40 40 40 40 40 40 40 40 40 40 40 39 39 39 40 40 40 40 30 30 30 40 40 40 40 40 40 40 40 40 40 40 40 40 40 40 40 40 40 40 40 40 40 40 40 40 40 40 40 40 40 40 40 40 40 40 40 40 40 40
40 40 40 40 40 40 40 40 40 40 40 40 40 40 40 40 40 40 40 40 40 40 40 40 40 40 40 40 40 40 40 40 40 40 40 40 40 40 40 40 40 40 40 40 40 40 40 40 40 40 40 39 39 39 39 39 40 40 40 40
40 40 40 40 39 39 39 40 40 40 40 40 40 40 40 40 40 40 40 40 40 40 40 40 40 40 40 40 40 40 40 40 40 40 39 39 39 40 40 40 40 26 25 25 39 39 25 26 26 40 40 40 40 40 40 40 40 40 40 40
40 40 40 40 40 40 40 40 40 39 39 21 21 21 40 40 40 40 40 39 39 39 39 40 40 40 40 39 39 39 40 40 40 40 40 40 40 40 40 40 39 34 35 34 39 40 40 40 40 40 40 39 39 39 40 40 40 40 40 40
39 39 39 39 39 34 34 34 40 40 39 39 39 40 40 40 40 40 40 40 40 40 40 39 35 30 30 30 30 34 40 40 36 36 36 39 39 40 40 40 40 39 39 39 40 40 35 34 34 39 39 39 39 40 40 40 40 40 40 40
40 40 40 40 40 40 40 40 40 40 40 40 40 40 40 40 38 38 33 24 24 16 16 16 16 16 36 32 35 36 36 40 40 40 40 40 
>GGB83NF01BMI0N rank=0028075 x=549.5 y=2101.0 length=72
39 39 39 39 39 39 39 25 25 25 25 40 38 38 33 33 33 39 39 40 40 40 40 40 40 40 39 38 39 39 39 39 38 33 19 19 19 19 19 31 33 21 21 21 29 29 38 39 39 40 39 39 39 39 39 39 39 38 38 38
33 33 33 30 26 23 23 19 19 14 14 16 
>GGB83NF01ARX21 rank=0028077 x=201.0 y=699.0 length=88
37 37 37 37 37 37 37 31 31 32 28 25 25 26 39 40 40 40 40 39 39 39 39 40 40 39 40 39 33 33 33 39 40 40 40 40 40 39 37 37 38 39 39 38 35 33 21 21 18 18 28 33 33 33 33 25 18 21 21 25
37 37 37 37 37 37 37 37 37 37 37 37 37 37 37 37 37 37 31 30 30 28 27 27 30 28 28 25 
>GGB83NF01BYC12 rank=0028089 x=684.0 y=1288.0 length=41
34 34 34 37 37 37 28 21 21 21 27 35 37 37 39 39 37 37 39 40 40 40 40 40 40 40 40 40 40 40 40 40 39 39 39 37 37 37 37 25 25 
>GGB83NF01ATHSZ rank=0028093 x=218.5 y=3281.0 length=51
36 36 36 37 37 37 37 37 37 37 37 40 40 40 40 40 40 40 40 40 40 40 40 40 40 40 40 40 40 40 40 40 40 40 40 40 33 33 33 37 37 35 33 32 30 26 26 14 11 11 14 
>GGB83NF01BBXEO rank=0028114 x=428.0 y=3150.0 length=49
37 37 37 37 37 37 35 35 33 33 32 31 15 15 15 13 14 15 28 25 17 16 19 16 19 19 19 19 27 27 27 29 28 30 30 30 30 32 27 27 23 21 21 17 19 16 16 19 11 
>GGB83NF01AXMMJ rank=0028148 x=265.0 y=3641.0 length=121
37 37 37 37 37 37 37 37 37 37 37 40 40 40 40 40 40 40 39 40 40 40 40 40 40 40 40 40 40 40 40 40 40 40 39 31 31 31 37 37 32 36 34 34 31 30 30 35 35 35 33 33 33 30 30 30 30 30 30 30
28 28 32 32 32 28 28 30 32 32 35 35 35 37 37 37 37 37 37 37 37 37 37 37 37 37 37 35 34 30 30 30 30 34 37 37 37 37 37 37 34 34 34 37 35 33 33 32 31 23 23 23 23 24 15 15 13 19 14 25
24 
>GGB83NF01CKDOV rank=0028191 x=935.0 y=445.0 length=66
37 35 33 33 33 32 25 20 20 20 20 20 21 21 25 32 35 35 35 38 38 38 39 38 38 35 35 35 35 32 25 25 18 18 16 19 24 31 31 33 33 33 33 33 32 32 32 35 35 35 25 25 20 20 20 28 32 27 27 24
24 22 28 24 21 18 
>GGB83NF01ARDCC rank=0028194 x=194.0 y=2490.5 length=251
40 40 40 40 40 40 40 40 40 40 40 40 40 39 39 39 40 35 35 35 39 40 29 29 29 29 29 40 40 40 40 40 40 40 40 40 40 39 39 39 37 37 37 37 37 37 37 40 40 40 40 40 40 37 37 29 29 29 33 40
40 40 40 40 40 37 39 39 40 37 37 37 40 40 40 40 40 40 40 40 40 40 40 40 40 40 40 40 37 37 37 40 40 40 40 40 40 40 40 40 40 40 40 40 40 40 40 40 40 40 37 37 37 37 40 40 40 40 40 40
40 40 40 40 40 33 31 29 29 33 40 40 40 40 40 40 39 39 39 39 40 40 40 40 40 40 40 40 40 40 40 40 40 40 39 37 37 37 40 40 40 40 40 40 40 40 40 40 40 40 40 40 40 40 40 40 40 40 40 37
33 33 33 31 36 36 36 36 33 33 34 26 26 18 18 18 27 33 36 37 37 38 37 37 38 40 40 40 40 40 40 40 40 40 40 40 35 34 33 28 28 21 23 15 15 15 15 15 12 16 16 18 20 20 22 20 16 19 19 19
28 21 22 20 18 20 19 19 19 14 14 
>GGB83NF01BPQ5D rank=0028203 x=586.5 y=1055.0 length=111
39 39 39 39 39 39 33 29 29 29 29 29 29 29 36 39 38 38 38 27 27 27 38 38 38 38 35 35 27 27 29 29 29 29 39 39 39 39 39 40 40 40 40 40 40 40 40 39 40 40 40 40 39 39 39 39 39 39 39 39
39 39 39 39 39 39 38 24 24 21 21 21 33 33 39 39 39 39 39 39 39 39 39 39 39 39 39 39 39 39 39 39 39 39 39 39 39 39 39 36 35 31 26 26 24 24 33 35 33 21 15 
>GGB83NF01C68EP rank=0028224 x=1195.5 y=1727.0 length=189
37 37 37 37 37 37 37 37 37 37 37 40 40 40 40 40 40 40 40 40 40 40 40 40 40 40 40 40 40 40 40 40 40 40 40 40 40 40 40 40 40 40 40 40 40 40 40 40 40 40 40 40 37 37 37 37 37 37 37 37
37 37 37 37 37 37 37 37 37 37 37 37 37 37 37 37 37 37 37 37 37 37 37 37 37 37 37 37 37 37 37 37 37 37 37 37 37 37 37 37 37 37 37 37 37 37 37 37 37 37 37 37 37 37 37 37 37 37 37 37
37 37 37 37 37 37 37 37 37 37 37 37 37 37 37 37 37 37 37 37 37 37 37 37 37 37 37 31 31 31 36 37 37 37 37 37 37 37 37 37 37 37 37 37 37 37 37 37 37 37 37 35 35 35 37 37 37 37 37 30
27 27 32 32 28 28 27 17 17 
>GGB83NF01D69FC rank=0028226 x=1605.0 y=3302.0 length=47
37 37 37 37 37 37 37 37 35 35 35 25 25 21 21 21 21 21 23 37 38 38 38 38 39 39 39 40 40 39 39 37 37 37 31 30 28 28 27 27 27 31 31 19 16 16 15 
>GGB83NF01A8KAP rank=0028278 x=390.0 y=1839.0 length=279
40 40 40 40 40 34 21 21 21 38 40 40 40 40 40 40 40 40 40 40 40 40 40 40 40 40 40 40 40 40 40 40 38 32 34 14 14 19 19 19 19 19 19 19 19 19 19 19 19 19 19 19 17 24 24 29 31 30 39 39
40 40 40 40 40 40 40 40 40 40 40 40 40 40 40 40 40 40 40 40 40 40 40 40 40 40 40 40 40 40 40 29 29 29 30 30 29 34 40 40 40 40 40 40 40 40 40 40 40 40 40 40 40 40 40 38 38 38 37 40
40 38 38 38 36 36 35 35 33 33 20 20 20 28 33 40 40 40 40 40 40 40 40 40 40 40 40 40 40 40 40 40 40 40 40 40 40 40 40 40 40 40 40 40 40 40 38 38 38 39 39 39 40 40 40 40 40 40 40 40
40 40 40 40 40 38 38 38 40 40 40 40 40 30 30 30 40 40 40 40 40 40 40 40 40 40 40 40 40 40 38 29 29 29 40 40 40 40 39 40 40 39 38 33 33 33 38 40 40 40 40 40 40 40 40 38 38 38 40 39
39 39 40 40 40 40 40 40 40 40 40 40 40 40 40 40 40 40 40 40 25 24 24 27 20 20 20 28 40 40 40 38 40 39 40 40 40 40 40 
>GGB83NF01CMLIP rank=0028296 x=960.0 y=1503.0 length=67
39 39 39 39 39 36 24 23 23 21 30 36 32 32 30 32 30 26 21 15 15 16 20 25 27 26 26 26 26 27 35 33 33 38 35 30 30 30 30 31 38 28 26 21 21 21 21 30 32 32 30 26 26 25 27 29 26 21 21 21
21 25 33 35 36 35 36 
>GGB83NF01EV4O4 rank=0028367 x=1889.0 y=310.0 length=50
28 28 28 37 35 35 34 21 20 19 27 23 20 20 20 23 30 24 19 20 20 25 35 35 37 37 37 37 39 39 40 40 40 40 40 40 40 40 40 40 40 40 40 40 39 37 37 35 33 31 
>GGB83NF01DRFYD rank=0028391 x=1425.0 y=2547.0 length=179
37 37 37 37 37 37 37 36 36 36 36 40 40 40 40 40 40 40 40 40 40 40 40 40 40 40 40 40 40 40 40 40 40 40 40 40 40 40 40 40 40 40 40 40 40 40 40 40 40 40 40 40 37 37 37 37 37 37 37 37
37 37 37 37 37 37 37 37 37 37 37 37 37 37 37 37 37 37 37 37 37 37 37 37 37 37 37 37 37 37 37 37 37 37 37 37 37 37 37 37 37 37 37 37 37 28 21 21 21 34 34 37 37 37 37 37 37 37 37 37
37 37 37 37 37 37 37 37 35 33 33 32 32 30 27 24 13 13 13 11 13 17 13 12 12 17 16 22 17 18 13 13 12 12 12 11 11 11 11 16 16 19 16 13 18 13 20 21 24 27 27 23 21 14 13 13 18 20 22 
>GGB83NF01EZKOF rank=0028393 x=1928.5 y=1245.0 length=123
40 40 40 40 40 40 40 40 39 39 25 25 26 38 40 40 40 40 40 40 40 40 40 40 40 40 39 39 39 40 40 40 40 40 40 40 40 40 40 40 40 40 40 40 40 40 39 39 39 39 39 40 40 40 40 40 40 40 40 40
40 40 40 40 40 40 40 40 40 40 40 39 39 39 40 40 40 40 40 40 40 40 40 40 40 40 40 40 40 40 40 40 40 40 40 39 39 39 40 40 40 40 40 40 40 40 40 36 36 35 35 30 30 30 30 40 39 39 39 40
40 40 40 
>GGB83NF01AWAK5 rank=0028424 x=250.0 y=2823.0 length=55
37 37 37 37 37 37 37 37 37 37 30 30 31 27 25 25 25 32 33 28 30 30 35 30 30 30 32 32 32 32 32 32 32 30 24 16 16 16 15 15 26 26 28 28 28 21 16 16 16 16 20 21 25 20 16 
>GGB83NF01DPLM9 rank=0028436 x=1404.0 y=2627.0 length=121
37 37 37 37 37 37 37 37 37 37 37 40 40 40 40 40 40 40 40 40 40 40 40 40 40 40 40 40 40 40 40 40 40 33 26 26 26 26 26 40 40 40 40 40 40 40 40 40 40 40 40 40 37 37 37 37 37 37 37 37
37 37 37 37 37 37 37 37 37 37 37 37 37 31 31 31 37 37 37 37 37 37 37 35 33 33 33 33 33 27 27 16 16 16 16 16 22 27 27 29 24 25 25 30 29 31 30 19 19 19 23 24 19 24 23 21 23 23 23 23
15 
>GGB83NF01DOP0W rank=0028490 x=1394.0 y=2606.0 length=121
35 35 34 40 40 40 40 40 40 40 40 40 40 40 38 33 33 33 40 38 38 38 38 38 38 38 38 40 40 40 40 40 40 40 40 40 40 38 30 30 30 38 40 40 38 29 29 29 28 28 40 40 40 40 40 40 40 38 33 33
33 40 40 36 24 24 24 27 29 29 24 24 24 35 35 35 35 35 35 40 40 38 40 40 40 40 37 33 33 33 33 33 33 33 33 33 33 40 37 33 34 33 37 40 40 40 40 40 40 30 30 31 31 40 40 40 40 40 40 40
40 
>GGB83NF01ECF08 rank=0028499 x=1664.0 y=3482.0 length=117
34 34 35 40 40 35 26 26 26 26 34 37 28 28 27 32 32 27 27 31 27 26 26 22 22 22 22 31 33 27 28 28 36 40 32 32 40 37 37 36 36 32 28 16 16 16 31 34 32 19 19 27 18 19 24 24 28 34 36 40
40 40 40 40 40 40 40 40 40 40 40 40 40 40 39 39 39 40 40 40 40 40 40 40 40 40 39 39 34 34 34 34 40 40 34 33 33 34 34 34 32 33 33 36 32 36 36 36 28 19 19 19 18 24 32 36 36 
>GGB83NF01DBZBR rank=0028503 x=1249.0 y=2053.0 length=50
37 37 37 37 37 37 37 37 37 37 37 40 40 40 40 40 40 40 40 40 40 40 40 40 21 21 21 40 40 40 40 40 40 40 40 40 40 40 40 39 37 35 35 33 33 32 30 27 13 13 
>GGB83NF01C42BL rank=0028518 x=1170.0 y=2927.0 length=88
39 39 39 40 40 40 35 30 30 30 40 40 40 40 40 37 24 24 26 26 38 27 24 24 26 24 32 36 40 40 40 36 36 40 33 27 26 26 30 38 40 40 40 40 40 40 40 40 40 40 39 39 39 40 40 40 40 40 40 35
34 34 36 40 40 40 36 36 36 36 16 18 19 19 24 30 30 30 30 30 30 30 40 40 40 40 40 40 
>GGB83NF01BZBN6 rank=0028540 x=695.0 y=1092.0 length=114
40 40 40 40 40 40 40 38 38 36 40 39 36 25 23 23 25 19 19 19 25 36 36 40 40 40 40 40 40 40 40 40 40 40 38 40 38 38 40 40 36 36 30 30 30 36 40 40 40 40 40 36 34 34 40 40 35 34 29 31
22 22 22 22 32 27 16 16 16 14 27 31 37 34 30 27 23 23 29 27 29 28 26 26 29 36 38 34 34 34 40 40 40 40 40 40 40 40 40 38 34 34 34 34 40 40 40 40 40 38 38 38 40 40 
>GGB83NF01BEYIB rank=0028541 x=463.0 y=1185.0 length=56
35 35 34 40 40 40 40 40 40 40 25 26 26 26 35 40 40 40 40 40 40 40 40 40 40 40 40 40 40 30 26 25 25 32 33 40 40 40 40 36 28 28 28 28 33 40 38 38 31 26 21 21 21 23 24 25 
>GGB83NF01D1PGY rank=0028555 x=1542.5 y=2208.0 length=104
37 37 37 37 37 37 37 21 21 21 21 40 40 40 40 40 39 39 39 38 40 40 40 40 39 31 26 26 26 25 28 28 27 37 33 33 33 35 37 37 34 34 36 21 21 21 35 35 32 32 32 35 35 30 25 27 27 37 37 37
37 31 30 30 37 37 37 37 37 37 37 37 37 37 37 37 37 37 37 37 37 37 37 37 37 37 37 26 26 26 37 37 37 37 37 37 37 35 35 37 37 37 34 32 
>GGB83NF01CQJ57 rank=0028559 x=1005.0 y=2061.5 length=49
31 29 29 40 40 40 38 38 38 38 33 33 33 40 39 39 36 36 36 38 32 21 23 23 23 27 27 28 35 32 32 32 40 40 40 40 40 40 40 40 39 39 39 35 34 33 36 25 22 
>GGB83NF01CE6HW rank=0028565 x=875.5 y=3602.0 length=129
36 36 36 37 37 37 37 37 37 37 37 40 40 39 33 21 21 21 36 37 35 35 35 35 35 35 35 25 25 25 34 37 37 37 35 35 35 32 32 32 37 35 32 30 30 30 32 30 30 26 19 19 16 16 16 25 27 29 27 27
28 32 33 35 37 37 35 35 35 37 37 37 37 37 37 37 28 30 30 37 37 37 37 37 37 37 37 37 37 21 21 21 21 30 35 35 35 32 28 28 28 25 27 27 35 33 33 32 32 32 32 33 33 20 20 19 19 27 27 20
20 23 25 21 17 17 18 14 14 
>GGB83NF01D7YAY rank=0028580 x=1613.0 y=2776.0 length=110
37 37 37 37 37 37 37 37 37 37 37 40 40 40 40 40 40 40 40 40 40 40 40 40 40 40 40 40 30 31 28 33 33 33 37 38 35 33 31 26 26 26 30 25 20 19 16 16 16 23 24 28 28 35 35 35 37 37 37 37
37 37 37 37 37 37 37 37 37 37 37 37 37 37 37 37 37 37 37 37 37 37 35 35 35 37 37 37 37 37 37 37 37 37 37 37 37 37 37 37 37 37 35 35 35 33 33 33 32 28 
>GGB83NF01BBJ7X rank=0028593 x=424.0 y=2443.0 length=89
40 40 40 40 40 40 35 30 30 30 40 38 34 34 40 40 40 40 40 26 26 26 26 34 34 40 38 38 32 33 36 40 40 40 30 27 26 26 30 38 40 34 34 38 40 36 34 34 38 35 40 39 36 32 33 33 32 34 31 25
15 15 15 30 15 15 15 15 14 14 17 18 21 21 21 25 33 31 29 26 28 30 30 36 40 40 40 40 40 
>GGB83NF01B6GUD rank=0028629 x=776.0 y=2611.0 length=210
40 40 40 40 40 40 40 40 40 40 40 40 40 40 40 40 40 40 40 40 40 40 40 40 40 40 40 40 40 40 40 40 40 40 38 38 38 40 40 40 40 40 40 40 40 34 34 36 33 33 34 34 40 40 40 40 40 40 40 40
40 40 40 40 40 40 40 40 40 40 37 29 18 16 16 17 13 13 13 25 17 27 18 17 19 20 21 32 36 36 34 34 32 36 40 40 38 38 38 40 40 39 38 38 38 40 40 40 40 40 40 37 38 38 40 40 40 37 34 34
40 40 40 40 40 40 38 38 38 40 40 40 40 40 40 40 40 40 40 40 40 40 40 40 40 40 36 38 32 22 22 22 26 19 22 22 19 19 25 12 14 14 31 24 25 36 36 36 40 40 40 40 40 37 37 37 39 39 35 35
37 34 34 34 39 37 37 40 34 34 32 34 34 34 40 39 38 35 34 34 30 30 30 30 40 40 40 40 40 40 
>GGB83NF01CGB4C rank=0028639 x=889.0 y=202.5 length=117
40 40 40 40 40 40 40 40 40 40 40 40 40 40 40 40 38 26 26 26 36 38 40 40 40 38 38 38 40 40 40 40 40 40 40 40 40 40 40 40 40 40 40 40 40 40 40 40 40 40 40 40 40 40 39 36 36 40 40 34
34 34 34 34 30 29 29 29 33 38 28 28 28 29 29 30 27 40 36 21 21 21 28 31 31 31 33 40 37 40 40 40 38 38 38 40 40 40 40 38 38 34 34 34 34 34 34 38 40 40 40 40 40 40 40 40 40 
>GGB83NF01BLFCA rank=0028672 x=536.0 y=3928.0 length=44
40 40 40 40 40 40 40 30 30 30 35 40 40 40 26 26 26 26 40 40 40 40 40 40 39 39 30 30 30 39 40 40 40 39 27 26 24 33 29 34 40 40 34 31 
>GGB83NF01ECZ99 rank=0028684 x=1671.0 y=1055.0 length=52
37 37 37 37 37 37 35 31 31 32 31 35 36 35 34 34 37 37 39 39 40 39 39 39 39 39 39 40 40 40 39 37 37 37 37 35 34 32 32 33 32 30 30 28 28 17 17 19 11 11 11 14 
>GGB83NF01AUR41 rank=0028695 x=233.5 y=1891.0 length=328
40 39 37 40 40 40 38 20 18 18 16 16 16 16 32 22 22 20 23 27 32 35 30 23 23 23 22 22 14 14 15 16 20 32 28 28 23 23 23 23 23 24 35 21 21 22 22 22 28 31 40 40 40 40 40 40 40 40 40 40
40 40 40 40 40 40 40 40 40 40 40 40 40 40 40 40 40 40 21 21 21 25 25 40 32 32 36 40 40 40 40 40 40 40 40 40 40 40 37 25 23 24 24 40 40 40 40 37 37 37 39 40 40 40 40 40 40 40 40 40
40 40 40 40 40 40 40 40 40 40 40 36 21 21 21 31 31 40 40 40 40 40 40 40 40 40 40 40 40 40 40 40 40 40 40 40 40 40 40 40 40 40 40 40 40 40 40 37 37 37 37 40 40 40 40 40 40 40 40 40
40 40 40 40 40 39 33 33 33 37 40 39 25 25 25 39 40 40 39 39 39 40 40 40 39 39 39 40 40 40 40 40 40 40 40 40 40 40 40 40 40 40 40 40 40 31 31 31 39 39 31 31 31 37 40 40 40 40 40 40
40 40 40 40 40 40 40 40 40 40 40 40 40 40 40 40 31 31 31 35 35 35 31 31 31 40 40 40 40 39 39 39 35 35 35 40 40 40 40 40 35 36 36 39 40 40 40 40 38 32 32 28 25 23 23 28 19 14 14 14
14 14 0  30 30 30 30 21 21 25 36 24 31 31 30 30 30 36 32 36 36 33 30 21 21 21 21 20 
>GGB83NF01AG0D8 rank=0028717 x=76.0 y=2478.0 length=72
37 37 37 37 37 37 37 37 37 37 37 40 40 40 40 40 40 40 40 40 40 40 40 40 40 40 40 40 40 40 40 40 40 40 40 40 40 40 40 40 40 40 40 40 40 39 39 39 40 39 39 39 37 37 37 37 37 37 37 37
35 35 35 35 26 26 23 30 30 28 17 17 
>GGB83NF01ERLLU rank=0028719 x=1837.0 y=1936.0 length=59
37 37 37 37 37 37 37 37 37 37 37 40 40 40 40 40 40 40 40 40 40 39 37 37 34 34 34 32 30 30 21 21 21 27 32 35 38 38 38 38 37 36 37 35 35 39 39 39 38 38 38 31 31 32 31 35 37 35 35 
>GGB83NF01BDZN6 rank=0028720 x=452.0 y=1092.0 length=367
40 40 40 40 40 40 40 40 40 40 40 40 40 40 40 40 40 40 40 40 40 40 40 40 40 40 40 40 40 40 40 40 40 40 40 40 40 40 40 40 40 40 40 40 40 39 39 39 40 40 40 40 40 40 40 40 40 40 40 33
24 24 24 32 31 26 26 19 19 19 24 30 34 40 40 40 40 40 40 40 40 40 40 40 40 40 40 40 40 40 40 40 40 40 40 40 40 40 39 39 39 40 40 40 40 40 40 40 40 40 40 40 40 40 40 39 39 39 40 40
40 40 40 40 40 40 40 40 40 40 40 40 40 40 40 40 40 40 39 39 39 40 40 40 40 40 40 40 40 40 40 40 40 40 40 40 40 40 40 40 40 40 40 40 40 40 40 39 39 39 40 40 40 40 40 40 40 40 40 40
40 39 39 39 40 40 40 40 40 40 40 40 40 40 40 40 40 40 40 40 40 40 40 40 40 40 40 40 40 40 40 40 40 40 40 40 40 40 40 40 40 40 40 40 40 40 40 40 40 40 40 40 34 34 35 38 38 39 40 40
40 40 39 39 39 40 40 40 40 40 40 40 40 40 40 40 40 40 40 40 40 40 40 40 40 40 40 40 40 40 40 34 34 34 39 39 39 39 39 40 40 40 40 40 40 40 40 40 40 40 40 40 40 40 40 40 40 40 40 40
34 34 34 40 40 40 40 40 40 40 40 40 40 40 36 36 36 40 40 36 31 26 17 17 17 17 26 26 35 31 32 30 32 35 33 34 34 34 34 30 29 21 21 38 38 40 33 30 28 28 32 34 34 34 34 34 35 40 40 40
40 40 40 40 40 40 40 
>GGB83NF01BUK0O rank=0028733 x=641.0 y=1110.0 length=96
37 37 37 37 37 37 37 36 36 36 37 40 40 40 40 40 40 40 40 40 40 40 40 40 40 40 40 40 40 40 40 40 39 39 39 40 30 31 31 40 40 40 40 40 40 40 40 40 40 40 40 40 37 37 37 37 37 37 37 37
37 37 37 37 37 37 37 37 37 37 37 37 37 37 37 37 37 37 37 37 37 37 37 37 37 37 37 37 37 37 37 37 37 35 32 32 
>GGB83NF01EEUFL rank=0028746 x=1692.5 y=767.0 length=63
40 40 40 40 40 40 40 40 40 40 40 40 40 40 30 30 21 21 21 30 40 40 40 40 40 40 40 40 40 40 40 40 40 40 40 40 40 39 27 26 26 38 40 40 26 26 26 26 36 40 40 40 40 40 40 40 40 40 40 40
40 40 40 
>GGB83NF01ERFHZ rank=0028762 x=1835.0 y=2213.5 length=111
21 23 23 34 37 32 25 25 25 30 35 35 34 36 32 32 32 32 35 35 35 35 28 28 28 28 28 28 27 27 30 27 19 17 19 26 26 19 19 17 18 17 17 19 21 21 27 21 21 17 17 17 19 18 18 30 29 32 29 29
32 32 33 35 35 35 35 35 35 35 32 25 25 25 30 35 33 33 35 32 32 32 32 35 35 32 32 32 32 31 31 31 33 33 16 16 15 15 15 18 27 27 28 19 17 17 17 17 22 19 18 
>GGB83NF01BHL91 rank=0028780 x=493.5 y=2423.0 length=91
37 37 37 37 37 37 37 37 37 37 37 38 38 35 35 32 21 21 18 25 20 20 20 24 29 32 32 33 35 35 35 37 39 39 39 39 39 39 39 39 39 39 40 40 40 40 40 40 40 40 40 40 37 37 37 37 37 37 37 37
37 37 37 37 37 37 37 37 37 37 37 37 37 37 37 37 37 37 37 37 35 33 32 23 23 13 13 13 12 12 11 
>GGB83NF01B72FM rank=0028790 x=794.0 y=3520.0 length=81
37 37 37 37 37 37 37 37 37 37 37 40 40 40 40 40 40 40 40 40 40 40 40 40 40 40 40 40 40 40 40 40 40 40 40 39 39 39 40 40 40 39 39 39 39 37 23 21 21 35 32 30 28 28 27 19 19 19 32 30
29 19 19 19 23 23 23 24 19 19 19 29 26 28 30 30 27 27 24 19 19 
>GGB83NF01AKB7U rank=0028792 x=114.5 y=2120.0 length=126
37 37 37 37 37 37 36 30 30 30 37 40 40 40 40 40 40 40 40 40 40 40 40 40 40 40 40 40 40 40 40 40 40 40 40 40 40 40 40 40 40 40 40 40 40 40 40 40 40 40 40 40 37 37 37 37 37 37 37 37
37 37 37 37 37 37 37 37 37 37 37 37 37 37 37 37 37 37 37 37 37 37 37 37 37 37 37 37 37 37 32 34 21 21 21 30 30 32 32 29 32 32 32 33 35 34 21 21 21 35 35 37 37 37 37 37 37 37 37 37
37 37 37 35 20 0  
>GGB83NF01DG3UC rank=0028805 x=1307.0 y=3618.0 length=80
37 37 37 37 37 37 37 37 37 37 37 40 40 40 40 40 40 40 40 40 40 40 40 40 40 40 40 40 40 40 40 40 40 39 40 37 37 37 35 35 33 32 23 19 19 17 16 16 11 14 14 16 17 17 14 11 11 11 14 14
11 11 14 14 14 14 22 14 12 12 19 16 16 16 16 19 16 16 22 16 
>GGB83NF01CQVTI rank=0028811 x=1009.0 y=772.0 length=71
40 40 40 40 40 40 40 40 40 40 38 38 38 40 40 38 38 38 40 40 40 40 40 40 40 40 40 40 40 40 34 33 33 40 40 40 40 40 33 33 33 33 33 33 40 40 39 38 38 39 39 39 32 24 24 20 20 20 28 39
38 38 36 34 34 35 32 32 33 28 0  
>GGB83NF01ERPP0 rank=0028825 x=1838.0 y=3174.0 length=112
37 37 37 37 37 37 32 25 25 25 35 39 37 37 34 34 27 25 25 35 33 32 32 32 32 33 25 21 21 21 21 21 37 39 39 39 39 38 38 38 38 39 37 37 37 34 34 21 21 21 18 18 27 31 31 31 32 32 33 32
25 21 23 23 30 37 37 37 37 37 37 37 37 37 37 37 37 37 35 35 32 21 18 18 16 27 28 28 28 26 28 25 22 21 17 19 18 17 13 13 13 21 21 25 18 18 18 18 21 17 19 14 
>GGB83NF01EBC7I rank=0028853 x=1652.5 y=2316.0 length=64
37 37 37 37 37 37 37 35 32 29 28 15 15 15 23 15 14 15 15 15 19 19 27 31 33 33 35 38 37 39 40 40 40 40 39 39 39 40 40 40 40 40 40 40 40 40 40 40 40 40 40 40 37 37 37 37 37 35 35 33
33 32 23 23 
>GGB83NF01D065Y rank=0028860 x=1536.5 y=3060.0 length=331
31 31 31 37 37 37 37 37 37 37 37 40 40 40 40 40 40 40 40 40 40 40 40 40 40 40 40 40 40 40 40 40 40 40 40 40 40 40 40 40 40 30 30 30 33 40 40 40 40 40 40 40 37 37 37 37 37 37 37 37
37 37 37 37 31 21 21 21 25 25 37 37 37 37 37 37 37 37 37 37 37 37 37 37 37 37 37 37 37 37 37 37 37 37 37 37 37 37 37 37 37 37 37 37 37 26 26 25 25 37 37 37 37 37 37 37 37 37 37 37
37 37 37 37 37 35 33 32 32 32 31 27 16 16 16 16 16 16 16 21 32 32 32 32 33 35 37 37 37 37 37 37 37 37 37 37 37 37 37 35 35 35 37 37 37 37 37 37 37 37 37 37 37 37 37 37 37 37 37 37
37 37 37 37 37 37 37 37 37 37 37 37 37 37 37 37 37 37 37 37 37 37 37 35 35 36 37 37 37 37 37 37 37 37 37 37 37 37 35 35 35 37 37 37 37 37 35 34 34 34 37 37 37 37 37 28 28 26 28 37
37 37 37 37 37 37 37 37 37 37 37 37 37 37 35 38 38 38 35 35 35 25 37 37 35 35 35 35 35 37 38 38 40 40 40 40 37 37 37 37 40 40 40 40 38 38 38 38 38 38 37 25 20 20 20 20 32 33 33 25
23 23 23 27 32 35 32 32 32 35 32 32 32 35 33 33 33 33 32 27 27 27 27 14 13 13 24 22 18 12 12 
>GGB83NF01AJZ52 rank=0028865 x=110.5 y=2888.0 length=69
37 37 37 37 37 37 32 30 30 30 37 40 40 40 40 40 40 40 40 40 40 40 40 40 40 40 40 40 40 40 40 40 40 38 39 39 39 39 37 35 18 18 16 16 23 31 31 19 19 19 19 23 24 32 37 37 37 37 37 37
37 37 35 35 33 32 32 29 29 
>GGB83NF01EENWK rank=0028879 x=1690.0 y=498.5 length=189
40 40 40 40 40 40 40 40 40 40 40 40 40 40 40 40 40 40 40 39 30 30 21 21 21 40 40 40 40 40 40 40 40 40 40 40 40 40 40 40 40 40 39 39 39 40 39 39 39 40 40 40 40 40 40 40 40 40 40 40
40 40 40 40 40 40 40 40 40 40 40 40 40 40 40 40 40 40 40 39 39 39 40 40 40 40 40 40 40 40 40 40 40 40 40 40 40 40 40 40 40 40 40 40 40 40 39 39 39 40 40 40 40 40 40 40 40 40 40 40
40 40 40 40 40 40 40 40 40 40 40 40 40 40 40 40 40 40 40 38 38 38 40 40 40 40 40 40 40 40 40 40 40 39 39 39 39 40 40 40 40 40 40 40 34 26 26 26 26 35 30 30 30 30 40 40 40 40 40 40
31 31 31 31 39 39 39 34 34 
>GGB83NF01B0DDU rank=0028911 x=707.0 y=816.5 length=140
40 40 40 40 40 40 40 40 40 40 40 40 40 40 40 40 40 40 40 40 40 40 40 40 40 40 40 40 40 40 40 40 40 40 40 40 40 40 40 40 40 40 40 40 40 40 40 40 40 40 40 29 29 29 28 35 35 35 35 35
35 40 40 40 39 39 34 33 33 38 36 36 36 36 36 30 21 22 16 16 16 27 17 22 19 21 30 17 17 27 16 16 16 22 19 27 35 33 36 36 36 33 28 29 29 40 40 37 37 37 37 37 40 40 33 33 34 37 40 40
40 40 39 37 37 40 39 39 40 40 39 39 39 36 26 26 16 16 16 22 
>GGB83NF01A3F9U rank=0028915 x=332.0 y=912.0 length=118
21 21 21 31 38 35 27 22 20 20 20 28 31 40 40 40 40 40 40 40 40 40 40 40 40 40 38 33 30 30 30 30 30 30 30 26 18 16 16 28 33 36 35 32 27 29 27 35 35 30 30 21 18 18 18 26 26 26 27 36
32 36 36 36 38 40 37 31 33 33 37 37 39 40 40 40 40 40 40 40 40 40 40 40 40 40 40 40 40 40 36 36 28 28 25 28 31 35 31 31 30 36 33 35 32 30 25 27 26 26 26 26 27 27 29 27 32 28 
>GGB83NF01EL8FZ rank=0028928 x=1776.0 y=1453.0 length=284
40 40 40 40 40 40 40 34 34 33 33 40 31 16 15 15 14 14 27 23 27 32 13 13 14 15 19 32 31 31 32 32 36 40 40 39 26 26 26 26 27 24 40 40 40 39 34 34 38 40 40 40 40 40 40 40 40 40 40 40
40 40 40 40 40 40 40 38 38 38 40 40 40 40 40 40 40 20 20 21 20 20 30 33 40 40 40 40 40 40 40 40 40 40 40 40 40 40 40 40 40 40 40 40 40 40 40 34 34 21 21 21 21 39 29 40 40 40 40 40
40 40 40 40 40 40 40 40 40 40 40 40 40 40 40 39 39 39 40 40 40 40 40 40 40 40 40 40 40 40 40 40 40 40 40 40 40 40 40 40 40 40 40 40 40 40 40 40 40 40 40 40 40 40 40 40 40 40 40 39
39 39 40 40 40 40 40 40 39 39 39 40 40 40 40 40 40 40 40 40 40 40 40 39 39 39 40 40 40 40 40 40 40 40 40 40 40 40 40 40 40 40 40 40 40 34 34 30 30 30 30 29 29 27 32 32 36 22 22 20
23 14 14 22 19 19 17 28 22 22 22 22 35 36 36 36 36 36 36 40 36 40 40 37 40 32 32 32 34 34 34 34 39 39 40 40 39 39 39 36 40 40 40 40 
>GGB83NF01B77IN rank=0028946 x=796.0 y=1917.0 length=210
40 40 40 40 40 40 40 26 26 21 21 21 24 24 25 40 40 40 40 40 38 38 38 38 40 40 40 36 36 34 34 40 40 40 40 40 40 40 40 39 39 39 40 40 40 40 40 40 40 40 40 40 40 40 40 40 40 40 40 40
40 40 40 40 40 40 40 40 40 33 33 36 40 40 40 40 40 40 40 21 21 21 40 40 40 40 40 40 36 30 30 28 28 25 28 40 40 40 40 40 34 34 34 40 30 30 25 25 23 36 32 35 35 36 19 19 15 15 18 11
11 11 18 11 13 13 12 12 12 11 14 23 23 30 33 32 36 32 36 32 36 34 16 16 16 16 16 17 16 24 35 33 39 34 40 36 40 40 40 40 34 34 36 40 40 40 40 40 40 40 40 40 40 38 38 38 38 38 38 40
40 40 40 40 40 40 40 40 40 40 40 28 28 30 30 38 34 30 30 30 36 25 25 27 27 28 29 28 29 29 
>GGB83NF01D7WQN rank=0028976 x=1613.0 y=749.0 length=171
40 40 40 40 40 40 40 33 33 34 40 40 40 40 40 40 40 40 40 40 40 40 40 40 40 40 40 40 40 40 40 40 40 40 40 40 40 40 40 40 40 40 40 40 40 40 40 39 40 38 35 28 20 20 20 28 27 28 28 28
37 39 38 38 38 38 38 38 39 40 40 28 28 20 20 20 20 30 36 38 33 33 32 29 31 31 35 38 38 38 32 32 32 32 38 38 38 38 38 38 35 35 32 29 20 20 20 20 20 20 22 27 27 17 25 23 23 25 23 26
29 26 26 26 26 26 26 26 31 36 36 31 30 30 30 35 34 35 35 35 35 35 26 26 29 31 36 38 36 36 35 33 33 35 21 21 21 21 30 32 32 32 26 26 26 25 26 26 26 22 22 
>GGB83NF01DQG2M rank=0028978 x=1414.0 y=2396.0 length=106
37 37 37 37 37 37 37 37 37 37 37 40 40 26 26 26 40 40 40 40 40 40 40 39 37 39 40 39 39 39 40 40 40 30 30 30 40 40 40 40 40 40 40 40 40 40 40 40 40 40 40 40 37 37 37 37 37 37 37 37
37 37 37 37 37 37 37 37 37 37 37 37 37 37 35 35 35 37 37 37 37 37 37 37 37 37 37 37 37 37 37 37 37 37 37 35 35 35 33 33 32 20 19 15 15 12 
>GGB83NF01CR2NA rank=0028983 x=1022.0 y=3028.0 length=46
26 26 26 37 37 37 37 35 35 35 37 39 40 40 39 37 32 32 32 33 33 33 31 29 19 16 16 16 19 19 19 23 26 27 26 28 23 22 19 17 17 18 19 18 17 14 
>GGB83NF01AN3BH rank=0029005 x=157.0 y=1083.5 length=60
37 37 37 37 37 37 37 37 37 37 37 40 40 40 40 33 33 33 39 40 40 39 39 37 39 37 39 39 39 33 33 33 37 37 36 37 37 38 35 35 35 35 35 28 20 0  20 0  19 19 26 24 19 19 19 19 0  29 29 32
>GGB83NF01EG6LG rank=0029007 x=1718.0 y=3346.0 length=128
36 36 36 37 37 37 37 37 37 37 37 40 40 40 40 40 40 40 40 40 40 40 40 40 40 40 40 40 40 40 40 40 40 40 40 40 39 37 37 37 37 37 37 37 32 21 21 21 21 32 32 32 30 30 30 28 28 20 19 11
11 11 19 12 12 11 11 11 11 17 17 26 28 30 29 32 33 35 37 37 37 37 37 37 37 37 37 37 37 34 21 21 21 21 30 37 37 37 37 37 37 37 37 37 37 37 37 31 31 31 31 35 37 37 34 34 25 25 25 30
22 22 19 17 17 16 18 20 
>GGB83NF01CC4QO rank=0029018 x=852.0 y=2222.0 length=69
37 37 37 37 37 37 37 37 37 37 37 40 40 40 40 40 40 40 40 40 40 40 40 40 40 40 40 40 40 40 40 40 40 40 40 40 40 40 40 40 40 40 40 40 40 40 39 39 39 40 40 40 37 37 37 37 37 37 37 32
31 30 37 35 32 30 28 26 25 
>GGB83NF01EFFGW rank=0029020 x=1698.5 y=3454.5 length=85
37 37 37 37 37 35 35 28 28 28 18 16 16 16 24 18 18 18 28 32 30 27 20 21 23 23 39 39 39 39 39 39 39 39 39 39 39 39 39 37 37 37 32 32 32 32 33 33 25 25 19 19 19 27 30 30 27 27 27 19
19 20 25 25 25 25 33 33 33 33 33 33 31 31 32 32 30 30 27 21 18 13 11 11 11 
>GGB83NF01A4JLW rank=0029042 x=344.0 y=2738.5 length=87
40 40 40 40 40 40 40 38 38 38 38 30 30 30 30 37 40 40 40 40 40 40 40 40 40 40 40 40 40 40 40 40 40 40 40 40 40 40 40 40 40 40 40 40 40 40 40 40 40 40 40 40 40 25 25 24 36 40 40 40
36 36 32 32 30 36 36 36 36 23 23 24 29 31 38 37 36 36 36 23 23 25 32 33 36 40 36 
>GGB83NF01B32ZB rank=0029045 x=749.5 y=1925.0 length=70
37 37 37 37 37 37 37 37 37 37 37 40 40 40 40 40 40 40 40 40 40 40 40 40 40 40 40 40 40 40 40 40 40 40 40 40 40 40 40 40 40 40 40 40 40 40 40 40 40 40 40 40 36 37 37 37 37 37 37 37
37 37 37 35 32 33 19 19 19 17 
>GGB83NF01ATTJH rank=0029048 x=222.5 y=2107.0 length=344
38 38 38 40 40 40 40 40 40 40 40 40 40 40 40 26 21 21 21 20 32 36 34 39 39 32 32 32 23 23 19 14 19 19 14 14 19 25 25 18 18 25 18 18 18 25 13 13 13 25 31 32 33 33 36 40 34 40 39 39
39 40 40 40 40 40 40 40 40 37 26 26 25 30 22 36 36 38 38 36 36 36 30 33 21 21 25 30 36 36 36 38 38 40 40 40 40 40 40 40 40 40 40 40 40 40 40 40 40 40 39 39 39 38 36 36 36 40 40 40
40 40 40 40 40 40 38 34 30 30 30 40 40 38 38 38 36 40 40 40 40 40 40 40 38 38 38 38 38 38 40 40 40 40 40 40 40 40 40 40 40 40 40 40 39 39 39 40 40 40 40 40 40 40 40 40 40 40 40 40
40 40 40 40 40 38 38 38 40 40 40 40 38 38 38 40 40 40 40 40 40 40 40 38 38 38 40 40 40 40 40 40 40 40 40 40 30 30 30 30 30 34 34 34 40 40 40 40 40 40 40 40 40 40 40 40 40 40 40 40
40 40 40 40 40 30 30 30 38 38 40 40 39 34 30 30 30 30 36 40 28 30 30 30 30 40 40 40 40 40 40 40 40 38 38 30 30 30 40 40 40 40 40 40 40 40 40 40 40 40 40 40 40 40 40 40 40 40 40 40
34 28 30 30 30 34 38 40 40 40 40 40 40 40 40 40 40 40 40 40 40 40 40 40 40 40 40 40 34 34 30 30 28 40 38 38 34 34 32 40 34 34 34 38 
>GGB83NF01D5RF6 rank=0029053 x=1588.5 y=2980.0 length=128
34 34 35 40 40 40 39 30 30 30 40 40 40 40 40 30 27 26 26 27 38 40 28 26 26 32 31 38 38 40 33 19 19 18 18 27 33 40 39 39 39 40 39 36 36 36 40 33 29 24 19 17 17 32 36 36 33 33 33 36
40 40 40 40 40 40 40 40 40 40 40 40 40 40 40 40 40 40 40 40 40 40 40 40 40 40 40 34 26 26 26 24 24 26 36 29 31 27 28 27 27 36 33 33 33 36 36 38 38 38 36 36 29 29 28 28 33 27 30 30
30 30 27 40 40 40 40 40 
>GGB83NF01CDUUN rank=0029070 x=860.5 y=3293.0 length=66
37 37 37 37 37 37 37 36 36 36 37 40 40 40 40 40 40 40 40 40 40 40 40 40 40 40 40 40 40 40 40 39 39 39 39 33 33 33 37 37 37 35 33 33 33 28 28 28 28 18 18 16 16 16 19 27 26 24 23 23
21 24 24 24 24 18 
>GGB83NF01DR968 rank=0029072 x=1435.0 y=786.0 length=259
40 40 40 40 40 40 40 40 40 40 40 40 40 40 40 40 40 40 40 40 40 40 40 40 40 40 30 30 30 40 40 40 39 39 39 40 40 40 40 40 40 40 40 40 40 40 40 38 26 26 26 26 26 26 39 40 40 40 40 40
40 40 40 40 40 40 40 40 40 40 40 40 40 40 40 40 40 40 40 40 40 40 34 34 34 34 40 40 40 40 40 40 40 40 40 40 40 40 40 40 40 40 40 40 40 40 40 40 40 40 40 40 40 40 40 40 40 40 40 40
39 39 39 40 40 40 40 40 40 40 40 40 40 40 39 39 39 40 40 40 40 40 40 40 40 40 40 40 40 40 40 40 40 40 40 40 40 39 39 39 40 39 39 39 40 40 39 39 39 40 40 40 40 40 40 40 40 35 30 30
30 39 40 40 40 40 40 40 40 40 40 40 40 40 40 40 40 40 40 40 40 39 39 39 40 40 40 40 40 40 36 36 36 40 36 36 30 19 19 19 18 28 36 36 36 27 27 27 25 36 25 40 39 39 39 39 40 40 40 40
40 40 40 34 34 30 30 30 36 39 39 36 36 36 36 36 40 40 40 
>GGB83NF01D0ZRC rank=0029080 x=1534.0 y=1654.0 length=175
40 40 40 40 40 40 40 40 40 40 40 40 40 40 40 40 40 40 40 39 39 39 40 21 21 21 34 34 40 40 40 40 40 40 40 40 40 40 40 40 40 40 40 40 40 40 40 34 34 38 39 40 40 40 40 40 40 40 40 35
21 21 21 39 39 40 40 37 37 37 40 39 39 39 40 40 39 39 39 39 39 40 40 40 40 40 40 40 40 40 40 39 39 39 40 40 39 39 39 40 40 40 40 40 40 40 40 40 40 40 40 40 40 40 40 40 39 39 39 40
40 40 40 39 30 30 30 30 40 39 39 39 39 39 40 40 39 35 35 35 39 40 39 39 39 40 40 40 40 40 40 40 40 40 40 30 30 30 30 34 40 40 36 30 30 30 30 34 34 40 40 40 40 40 40 
>GGB83NF01AEJMJ rank=0029085 x=48.0 y=2121.0 length=302
40 40 40 40 40 40 40 34 34 34 34 40 40 40 40 40 40 40 40 40 40 40 40 40 40 40 40 40 40 40 40 40 40 40 40 40 40 40 34 34 30 30 30 30 40 40 40 40 40 40 40 40 40 40 40 40 40 40 40 40
40 40 40 40 40 40 40 40 40 40 40 40 40 40 40 40 40 40 40 40 40 40 40 40 40 40 40 40 40 37 26 26 26 37 40 40 40 40 40 40 40 40 40 40 40 40 40 40 40 40 40 40 40 40 40 40 40 40 39 39
39 40 40 40 40 40 40 40 40 40 38 38 38 40 40 40 40 40 40 40 40 40 40 40 40 40 34 34 26 26 26 30 30 40 40 40 40 40 40 40 40 40 40 40 40 40 40 40 40 40 40 40 40 40 40 40 40 40 40 40
40 38 38 38 40 40 40 40 40 39 39 39 40 40 40 40 40 40 40 40 40 40 36 36 34 34 34 34 22 21 29 21 21 21 36 36 40 40 40 40 30 30 30 40 40 40 40 40 40 40 40 40 39 39 39 40 38 26 25 25
30 40 34 34 34 34 36 38 38 38 38 38 32 32 23 23 21 23 23 29 33 38 38 36 36 30 30 30 34 40 36 36 40 34 40 40 34 30 30 30 30 29 29 29 27 27 23 25 25 30 22 22 22 22 22 22 24 26 29 31
39 33 
>GGB83NF01AUZDR rank=0029087 x=235.0 y=3085.0 length=48
37 37 37 37 37 37 37 37 37 37 37 35 31 31 28 35 36 39 39 37 37 38 38 40 39 40 40 40 40 40 40 40 40 40 40 40 40 40 40 39 39 39 38 37 35 32 27 27 
>GGB83NF01DCT0P rank=0029091 x=1259.5 y=871.0 length=214
40 40 40 40 40 40 40 40 40 40 38 35 35 35 39 40 40 40 40 40 40 33 33 34 25 25 25 38 40 40 40 40 40 40 40 40 40 40 40 40 40 40 40 39 39 39 35 24 26 23 36 35 35 35 32 30 27 27 16 16
16 16 14 14 20 35 36 36 38 29 22 19 21 21 26 35 40 40 40 40 40 40 40 40 40 40 40 40 40 40 40 39 38 21 21 21 38 39 40 40 40 40 40 40 39 40 40 40 40 39 33 33 33 38 38 40 40 40 37 33
33 34 37 40 40 40 39 32 28 26 26 36 33 32 30 29 22 18 18 18 22 35 38 38 38 38 36 38 36 38 35 36 34 34 26 26 19 19 14 14 14 14 17 16 33 33 26 28 29 32 38 28 28 28 28 30 21 34 36 30
26 21 20 19 22 22 24 28 25 20 13 12 12 17 17 25 24 21 13 11 11 20 19 22 16 16 14 26 30 22 25 25 30 20 
>GGB83NF01BH92J rank=0029111 x=501.0 y=489.5 length=122
39 39 39 40 40 40 30 26 26 26 22 22 27 36 36 24 22 22 24 33 26 26 27 40 40 38 39 39 39 40 40 40 40 40 34 34 38 39 39 21 21 20 27 30 40 40 40 40 36 36 36 38 40 40 36 36 36 36 36 20
20 20 21 40 40 40 40 40 40 38 36 38 38 40 38 38 28 19 17 19 19 24 30 36 36 33 32 29 33 36 40 40 40 40 40 40 39 39 39 40 40 40 38 36 36 36 24 19 22 24 22 26 30 26 31 29 29 32 32 36
36 40 
>GGB83NF01AGXQY rank=0029127 x=75.5 y=3144.0 length=43
37 37 37 37 37 37 37 36 36 36 37 40 40 40 40 40 40 40 40 40 40 40 40 40 40 40 40 40 40 40 40 39 39 38 37 35 33 25 16 15 15 19 19 
>GGB83NF01BTGPD rank=0029151 x=628.5 y=2111.0 length=180
37 37 37 37 37 37 37 30 30 28 28 37 39 39 39 39 40 39 39 39 40 40 40 39 39 40 39 39 39 39 39 37 35 35 37 37 38 37 37 37 37 37 27 23 21 20 33 31 31 30 29 28 30 29 15 15 15 19 15 15
13 22 28 28 27 27 21 23 23 19 19 19 23 30 30 26 26 23 27 19 23 24 30 32 31 19 16 16 16 19 17 30 29 30 30 28 28 29 29 19 19 19 23 23 27 23 24 24 28 19 21 21 24 33 24 33 33 28 30 28
24 24 28 26 25 20 25 25 32 32 34 34 34 32 32 34 37 37 37 37 37 37 37 37 37 37 37 37 37 37 37 37 37 35 37 30 25 25 25 20 20 20 33 31 32 31 30 27 28 28 33 32 20 20 19 27 27 27 27 22
>GGB83NF01ESG90 rank=0029169 x=1847.0 y=2022.0 length=145
38 38 38 40 40 40 40 21 21 21 21 40 40 40 40 34 34 32 40 40 40 40 40 34 34 30 30 30 24 21 25 37 40 39 32 25 22 22 25 36 26 26 28 26 26 26 32 36 40 40 37 31 25 23 23 28 33 40 33 29
29 26 24 31 31 33 38 33 31 31 26 22 24 19 19 18 18 31 31 32 33 39 33 38 36 36 25 24 24 30 30 40 40 40 40 40 40 40 40 38 38 38 40 40 40 40 40 40 40 40 30 30 29 29 29 29 33 36 28 28
30 30 36 40 40 40 40 40 40 40 40 38 38 36 36 36 36 36 32 29 24 24 23 19 20 
>GGB83NF01AF5RU rank=0029191 x=66.5 y=3752.0 length=61
40 40 40 40 40 40 40 40 40 40 40 40 40 40 40 40 40 40 40 40 30 21 21 21 26 39 40 40 40 40 40 40 40 40 40 40 40 38 34 34 40 40 40 40 40 40 40 40 40 40 40 40 40 40 40 40 40 30 30 20
20 
>GGB83NF01AIQSU rank=0029202 x=96.5 y=1436.0 length=227
36 36 36 37 37 37 37 37 37 37 37 40 40 40 40 40 40 40 39 39 39 39 39 39 39 37 37 38 38 37 37 37 37 35 32 24 19 17 19 21 26 28 17 18 13 13 13 13 22 16 27 26 26 26 26 24 27 28 33 35
35 32 32 32 32 32 32 35 35 37 37 30 27 28 28 30 37 37 37 35 37 37 37 34 27 28 28 27 27 37 37 35 32 32 32 33 33 33 33 33 18 16 16 30 21 24 19 19 19 23 23 23 29 29 32 32 28 28 28 35
30 25 25 27 37 27 27 27 37 35 35 35 35 37 37 37 34 31 30 30 35 35 37 37 37 37 30 25 21 21 25 33 33 33 33 24 20 20 20 32 28 28 28 32 27 27 26 24 23 21 23 23 30 23 23 23 18 19 19 19
30 19 19 19 24 30 27 27 27 32 32 31 27 27 28 20 20 20 20 25 23 23 23 30 32 32 32 25 25 25 25 21 21 21 32 32 33 32 24 24 24 29 27 15 19 19 16 
>GGB83NF01AZKZ1 rank=0029224 x=288.0 y=639.5 length=256
37 37 37 37 37 37 37 31 31 32 37 40 40 39 39 38 38 38 38 37 37 21 18 18 19 24 22 28 27 21 20 20 19 13 13 13 19 21 15 18 17 17 22 22 29 31 31 32 33 33 33 35 35 35 35 30 30 30 35 35
35 32 32 32 32 32 32 35 35 35 35 33 33 33 33 33 30 30 30 27 24 23 21 21 17 17 17 19 17 17 17 17 19 17 27 28 28 28 28 28 29 29 16 16 16 19 19 29 29 30 27 27 27 31 26 26 25 23 21 24
25 32 28 25 25 25 32 29 32 32 32 32 32 32 27 19 15 15 13 22 21 21 21 19 13 13 13 13 21 21 17 17 13 23 27 23 18 19 19 19 24 25 28 21 21 20 16 16 11 11 13 17 18 11 11 11 12 13 16 20
25 16 17 11 11 11 16 16 12 12 12 12 16 16 16 16 18 20 25 22 21 21 25 28 28 28 25 19 17 17 17 16 11 11 11 18 13 13 18 18 17 16 16 18 25 22 22 21 25 24 17 19 19 19 15 19 19 27 28 24
25 25 28 27 23 17 17 19 19 19 17 17 16 13 11 12 
>GGB83NF01AFNZL rank=0029230 x=61.5 y=1183.0 length=63
28 28 28 37 37 37 34 21 18 16 16 29 32 30 23 23 19 19 18 19 23 23 27 29 29 28 30 29 30 30 30 28 23 16 16 16 19 24 19 19 19 19 31 32 33 35 37 37 37 37 37 39 37 37 33 33 32 32 30 27
24 17 17 
>GGB83NF01AON87 rank=0029248 x=163.0 y=3641.0 length=66
37 37 37 37 37 37 37 37 36 36 30 30 30 40 40 40 40 39 40 40 40 39 37 35 34 32 35 35 35 35 33 33 25 18 16 16 19 29 30 30 30 27 26 19 17 19 18 19 21 13 13 13 12 11 14 11 23 23 24 23
20 11 11 11 14 11 
>GGB83NF01BW8F6 rank=0029256 x=671.0 y=1908.5 length=241
40 40 40 40 40 40 40 40 40 40 40 40 40 40 40 40 40 40 40 40 40 40 40 40 40 40 40 40 40 40 40 40 40 40 40 40 39 26 26 26 26 38 39 40 40 40 40 40 40 40 40 40 40 40 40 40 40 40 40 40
40 40 40 40 40 40 40 40 40 40 40 40 40 40 40 40 40 40 40 40 40 40 40 30 30 30 39 39 39 39 40 30 30 30 40 40 40 40 40 40 40 40 40 40 40 40 40 40 40 40 40 40 40 40 40 40 40 35 30 30
30 35 40 40 40 40 40 40 40 40 40 40 40 40 40 40 40 40 40 40 40 34 34 35 39 40 40 40 40 36 36 36 40 27 26 22 22 22 30 28 30 26 28 26 15 15 15 15 15 15 15 25 18 30 30 31 36 40 40 40
40 39 39 39 40 40 40 40 40 40 30 30 30 30 30 40 35 35 35 35 40 40 40 40 40 36 31 30 29 26 18 18 18 24 16 16 16 28 30 25 25 38 40 40 40 39 39 39 39 40 40 40 40 40 40 40 40 40 40 40
40 
>GGB83NF01BCAKU rank=0029259 x=432.5 y=3836.0 length=358
40 40 40 40 40 40 31 31 31 38 38 40 40 40 40 40 40 40 35 33 33 33 40 40 40 40 40 34 25 23 23 29 28 34 34 35 36 38 36 39 37 35 37 33 33 34 34 40 38 38 38 40 40 40 40 40 40 40 40 40
40 40 40 40 40 40 40 40 40 38 38 38 38 38 40 40 40 40 40 40 40 40 40 40 40 40 40 40 40 40 40 39 38 38 38 36 36 35 20 20 16 16 16 19 19 26 16 16 21 26 33 35 38 38 40 40 40 40 40 30
30 29 29 40 40 40 40 40 40 40 40 40 40 40 40 40 40 40 40 40 40 40 40 40 40 40 40 40 40 40 40 40 40 33 33 33 38 40 40 40 40 40 40 29 29 28 40 40 35 34 30 32 32 36 36 32 25 15 14 14
14 14 23 23 25 21 23 23 33 31 29 31 31 32 24 24 24 23 35 21 32 32 31 31 31 24 16 16 16 21 26 32 32 30 27 27 27 32 35 38 39 39 36 31 27 27 20 20 20 23 28 38 38 38 38 38 38 38 39 40
40 40 40 40 40 33 33 27 27 28 37 37 37 37 35 35 38 38 38 40 40 37 27 28 28 28 32 38 38 36 38 31 31 31 38 21 21 22 23 35 32 31 31 27 28 28 32 32 38 40 40 37 37 37 40 40 39 40 40 40
40 39 38 40 28 28 28 28 37 32 23 23 23 37 40 37 37 36 38 40 36 39 39 40 28 28 28 40 40 28 28 28 33 31 31 34 25 32 32 32 22 22 22 23 21 38 38 38 38 38 38 38 40 40 37 32 32 30 
>GGB83NF01B3H5Q rank=0029267 x=742.0 y=3612.5 length=78
37 37 37 37 37 37 37 37 37 37 37 40 40 40 40 40 40 40 40 40 40 40 40 40 40 40 40 40 40 40 40 40 40 40 40 40 40 40 40 40 40 40 40 35 35 36 35 35 28 27 27 30 29 15 15 15 15 14 15 13
19 21 23 22 21 22 28 24 18 17 17 21 21 22 19 17 17 19 
>GGB83NF01DNDR8 rank=0029283 x=1379.0 y=1526.0 length=49
35 35 35 37 37 37 37 37 37 35 35 35 35 32 32 32 30 25 25 25 25 25 35 35 35 35 33 33 33 35 35 35 32 32 20 19 19 19 23 29 23 21 21 22 22 24 21 17 17 
>GGB83NF01AY6ZI rank=0029295 x=283.0 y=2956.0 length=356
40 40 40 40 40 40 40 40 40 40 40 40 40 40 40 40 40 40 40 40 40 40 40 40 40 40 40 40 40 40 40 40 40 40 40 40 40 40 40 40 40 40 27 30 20 20 20 25 25 36 36 40 40 40 40 40 40 40 40 40
40 40 40 40 40 40 40 40 40 40 40 40 40 40 40 40 40 40 40 40 40 40 40 40 40 40 40 40 40 40 40 40 40 38 38 38 38 38 40 40 40 40 38 38 36 33 33 33 23 23 18 18 23 23 33 33 29 31 31 27
27 36 32 32 33 33 29 29 23 23 23 22 33 36 36 36 38 40 40 40 40 30 30 30 40 31 31 31 28 34 22 22 34 34 34 34 28 31 29 32 32 29 31 31 26 22 16 16 18 23 29 36 23 40 38 40 31 31 33 27
27 27 28 25 25 20 19 19 19 28 25 27 34 39 35 33 33 36 34 34 30 30 30 34 28 30 30 40 40 40 40 40 39 39 39 40 40 40 40 40 40 40 40 40 34 26 26 26 34 40 40 40 40 40 40 39 37 37 40 40
40 40 40 40 25 21 21 21 30 30 34 40 40 30 36 36 33 34 34 34 34 34 36 25 21 29 29 29 36 36 36 36 36 38 38 39 38 40 40 40 40 40 40 40 40 40 40 40 40 40 40 40 40 40 40 40 21 21 24 24
21 20 38 11 11 33 36 36 33 33 29 28 13 12 12 12 12 12 12 20 8  8  12 12 12 12 12 18 28 30 30 28 31 31 36 40 40 40 40 38 36 33 25 25 25 36 30 30 23 23 21 30 38 36 40 40 
>GGB83NF01A7S3Q rank=0029303 x=381.0 y=3460.0 length=60
37 37 37 37 37 37 37 31 31 32 37 35 35 37 33 33 33 37 40 40 40 40 40 40 40 40 40 40 40 40 40 40 40 40 40 40 40 40 40 40 40 40 40 40 40 40 40 40 39 37 37 37 35 35 33 27 24 18 19 18
>GGB83NF01CMGOO rank=0029312 x=958.0 y=3430.5 length=52
40 40 40 40 40 39 31 31 31 33 40 40 40 40 40 40 40 40 40 40 31 31 31 31 36 21 21 18 18 18 27 25 25 26 25 27 30 33 33 33 33 33 33 32 32 25 27 16 14 14 15 22 
>GGB83NF01DYNMR rank=0029322 x=1507.0 y=3217.5 length=92
37 37 37 37 37 32 26 21 21 21 35 34 35 33 33 33 33 33 35 36 23 23 23 23 37 37 37 37 37 37 37 37 38 38 38 38 37 35 35 33 32 25 25 25 23 27 23 19 19 18 23 23 28 30 31 30 30 23 23 23
23 27 27 27 21 19 17 17 19 14 13 13 21 13 13 14 19 21 22 21 21 24 30 28 28 23 23 23 27 30 30 30 
>GGB83NF01BE121 rank=0029329 x=464.0 y=1723.5 length=64
28 26 26 27 25 30 30 19 15 15 13 14 14 18 24 22 21 20 23 24 26 27 29 27 19 15 15 16 16 19 27 27 27 30 30 30 24 23 23 29 24 21 24 23 21 19 15 15 15 15 15 14 30 30 32 32 32 33 33 35
37 37 37 37 
>GGB83NF01D230Y rank=0029333 x=1558.0 y=2192.0 length=106
37 37 37 37 37 37 37 37 37 37 37 40 40 40 40 40 40 40 40 40 40 21 21 21 40 40 39 37 37 37 38 38 38 39 37 21 21 18 24 26 27 27 23 19 17 19 19 20 21 21 20 32 33 35 35 37 37 37 37 37
37 37 37 37 37 37 35 35 35 37 37 37 37 37 32 31 31 37 37 37 37 37 37 37 37 37 37 37 37 37 37 37 37 37 37 34 29 24 28 24 23 19 19 19 19 19 
>GGB83NF01E0FG6 rank=0029340 x=1938.0 y=200.5 length=287
40 40 39 40 40 40 40 40 40 33 25 26 26 24 36 40 31 31 31 38 38 35 31 31 31 35 36 40 40 38 38 36 30 26 26 26 33 27 22 16 14 14 27 23 19 19 16 14 16 20 21 27 29 35 35 35 32 32 36 36
38 31 31 27 26 26 26 35 35 36 36 38 37 39 37 39 40 40 40 40 40 40 40 40 40 40 40 40 40 39 39 39 40 40 40 40 40 40 40 40 40 39 39 39 39 33 33 33 33 36 35 35 36 36 36 36 36 36 35 20
17 18 18 22 30 27 25 25 28 33 24 33 35 36 27 18 18 18 30 30 30 30 36 35 26 26 26 26 30 36 36 21 21 17 19 19 31 31 40 38 38 38 38 38 40 40 40 33 29 29 29 29 40 40 40 40 40 37 38 37
37 35 35 35 35 38 38 38 35 35 35 36 26 25 25 27 33 34 34 21 21 22 30 22 22 22 31 36 37 38 37 40 40 40 40 40 40 40 40 31 31 31 31 31 31 26 26 26 35 35 38 38 35 26 26 26 38 40 40 35
35 26 26 26 35 40 35 35 35 31 28 28 28 40 40 40 38 40 35 35 35 40 39 35 31 31 31 31 40 40 40 40 40 38 38 31 31 31 31 35 35 31 31 26 26 26 37 
>GGB83NF01AUWTH rank=0029359 x=234.0 y=3859.5 length=128
37 37 37 37 37 37 37 37 37 37 37 40 40 40 40 40 40 40 40 40 40 39 39 39 39 39 39 37 35 35 40 40 40 40 39 39 37 37 37 38 35 35 35 35 30 30 21 21 21 21 21 30 35 35 35 35 35 35 37 37
35 35 35 37 37 32 30 30 37 37 34 32 32 32 32 35 35 37 37 37 34 34 34 35 35 37 37 37 37 37 37 37 37 37 37 37 37 37 37 37 37 34 34 34 32 32 32 32 33 33 30 30 29 28 28 28 24 21 17 16
16 12 12 11 22 16 12 12 
>GGB83NF01A8IDW rank=0029368 x=389.0 y=3458.0 length=77
34 34 34 37 37 32 21 21 21 20 25 33 35 30 18 18 18 33 33 33 33 33 33 33 33 33 30 30 30 25 25 25 30 36 34 37 37 37 37 39 39 40 40 40 40 40 40 40 40 40 40 40 37 37 37 37 37 37 37 37
37 37 37 37 37 37 37 37 34 34 32 32 33 32 26 23 23 
>GGB83NF01AQTM6 rank=0029372 x=188.0 y=1536.0 length=150
37 37 37 37 37 37 37 37 37 37 37 40 40 40 40 38 38 38 35 35 35 21 18 18 16 17 19 19 19 21 20 24 24 20 19 17 17 17 13 13 13 14 12 19 17 17 30 29 30 30 32 33 33 35 32 34 34 32 32 32
35 30 30 30 30 27 35 35 35 35 35 35 35 37 35 37 37 37 30 30 30 30 30 37 37 37 37 37 37 37 37 37 37 37 35 33 32 30 30 23 23 23 27 15 15 15 15 15 17 17 27 27 27 27 30 28 29 28 28 28
28 28 28 33 33 33 35 25 25 27 27 27 37 37 37 35 35 33 33 33 32 29 29 27 27 18 17 17 14 14 
>GGB83NF01DL54K rank=0029376 x=1365.0 y=2290.0 length=282
40 40 40 40 40 40 40 40 40 40 40 40 40 40 40 40 40 40 40 40 40 40 40 40 40 40 19 17 14 19 25 25 18 18 19 19 13 13 13 25 12 13 13 13 19 25 18 18 27 25 27 25 19 22 26 31 37 37 29 29
30 34 40 38 38 38 38 40 40 40 40 40 40 40 40 40 40 40 40 40 40 40 40 40 40 40 40 40 40 40 40 40 40 40 34 34 36 40 40 40 40 40 40 40 40 40 40 40 40 40 40 39 39 38 38 38 38 40 40 40
40 39 39 39 40 38 38 38 38 38 40 40 40 40 40 40 40 30 30 30 40 35 40 40 40 40 38 39 39 38 38 40 40 40 40 40 38 38 38 40 40 40 40 39 39 39 40 40 40 40 40 40 40 40 40 40 40 38 34 30
30 30 38 40 40 40 40 30 30 30 37 40 34 30 30 30 40 40 38 38 38 40 40 40 40 40 40 38 38 38 38 40 40 40 40 40 40 40 34 33 33 34 38 40 40 40 40 40 40 35 35 35 38 40 40 40 38 38 38 40
40 40 40 40 40 36 30 30 30 39 39 40 35 35 40 40 36 40 40 40 40 40 40 40 40 39 38 34 34 34 34 40 40 40 40 40 40 40 40 40 40 40 
>GGB83NF01BYGIL rank=0029387 x=685.5 y=1675.0 length=87
40 40 40 40 40 40 40 40 40 40 39 38 30 26 26 26 26 27 38 40 40 40 40 40 39 38 37 40 40 26 26 19 19 19 27 31 40 39 40 37 36 36 40 39 39 39 39 40 40 40 40 40 40 40 40 40 40 40 40 40
40 39 35 34 34 40 40 40 40 40 40 40 40 40 40 40 40 40 40 40 40 40 40 40 40 40 40 
>GGB83NF01DWIXV rank=0029403 x=1483.0 y=2129.5 length=43
37 37 37 37 37 37 37 37 37 37 37 40 40 40 40 40 40 40 40 40 40 40 40 40 40 39 39 37 37 35 35 35 33 32 30 19 19 19 19 19 17 17 0  
>GGB83NF01EUCWL rank=0029458 x=1868.5 y=3651.0 length=58
32 32 32 35 35 30 21 21 21 20 25 30 19 19 19 30 30 30 27 20 20 20 20 30 30 30 37 37 37 37 38 39 40 40 40 39 39 39 39 40 39 39 39 37 36 36 32 33 31 32 30 30 29 27 19 15 15 14 
>GGB83NF01ALOOH rank=0029461 x=129.0 y=3487.0 length=168
37 37 37 37 37 37 37 37 35 35 33 33 31 16 16 15 15 18 19 19 23 23 23 23 24 30 35 35 35 38 38 37 37 37 40 40 40 39 39 35 35 37 37 39 39 40 39 37 30 30 30 34 34 34 37 30 30 27 27 27
35 37 37 37 37 37 37 37 37 37 37 37 37 37 37 31 31 32 37 37 37 37 37 37 37 37 37 37 37 37 37 37 37 37 37 37 37 37 37 37 37 37 37 37 37 37 37 37 37 37 37 37 37 37 37 37 37 37 37 37
37 37 37 37 37 37 37 35 35 35 35 32 32 32 21 21 21 21 20 28 33 33 33 33 33 33 30 30 30 30 35 35 32 32 32 33 33 32 19 19 17 19 22 24 24 20 16 17 
>GGB83NF01ATLUN rank=0029465 x=220.0 y=333.0 length=242
40 40 40 40 40 40 40 40 40 40 40 40 40 40 40 40 40 40 40 39 39 39 39 40 40 40 40 40 40 40 40 40 40 40 38 20 20 20 20 26 24 40 40 40 28 28 27 37 37 40 40 40 40 30 30 20 21 21 26 30
40 40 40 40 40 40 40 40 40 40 40 40 40 40 40 40 40 40 40 40 40 40 40 40 40 40 40 40 40 40 40 40 40 40 40 40 40 40 40 40 40 40 40 40 40 40 40 40 40 40 40 40 40 40 40 40 40 40 40 40
40 40 40 40 40 40 40 40 40 40 40 40 40 40 40 30 30 30 30 30 30 35 37 37 40 40 40 40 40 40 40 40 40 40 40 40 40 40 40 40 40 39 39 39 40 40 40 40 32 32 32 32 40 40 40 37 40 39 39 30
30 30 40 40 40 40 40 40 40 34 34 34 34 40 40 40 40 40 39 39 39 40 40 40 40 40 40 40 40 40 39 39 39 40 40 40 40 40 40 40 34 34 34 40 40 40 40 40 40 40 40 40 40 40 40 40 39 39 39 39
40 40 
>GGB83NF01BN2DO rank=0029493 x=567.0 y=122.0 length=111
37 37 37 37 37 37 37 37 37 37 37 40 40 40 40 40 40 40 40 40 40 40 40 40 40 40 40 40 40 40 40 40 40 40 40 40 40 40 40 40 40 40 40 40 40 40 40 40 40 40 40 40 37 37 37 37 35 35 35 21
20 18 18 18 32 30 32 33 33 33 33 35 37 37 37 37 37 37 37 37 37 37 37 37 37 37 37 37 37 37 37 37 37 37 35 35 35 37 37 37 37 37 37 37 35 33 33 33 35 30 25 
>GGB83NF01BBUGP rank=0029498 x=427.0 y=3431.0 length=452
40 40 40 40 40 40 40 39 39 39 40 39 39 39 40 40 40 40 40 40 40 40 40 40 40 40 40 40 34 34 38 40 26 26 26 40 40 40 40 40 40 40 40 40 40 40 40 40 26 26 26 26 39 39 40 40 40 40 40 40
40 40 40 40 40 40 40 40 40 40 40 40 40 40 30 30 29 36 38 36 24 24 24 24 24 22 28 32 38 38 36 36 40 40 26 26 25 25 40 40 40 40 40 40 40 40 40 40 40 40 39 39 39 40 40 40 39 39 39 30
30 30 30 30 30 30 40 40 40 40 40 40 40 40 40 40 40 40 40 40 40 40 40 40 40 40 40 39 39 39 40 40 40 40 40 40 40 40 40 40 40 40 40 40 40 40 40 40 40 40 40 39 26 26 26 39 40 40 40 40
40 40 40 40 40 40 40 40 40 39 39 39 40 40 40 40 40 40 26 26 26 26 39 35 34 34 35 35 35 40 40 40 40 40 40 40 40 40 40 40 40 40 40 40 40 40 40 39 39 39 40 40 40 40 40 40 40 39 39 39
39 40 40 40 40 40 40 40 40 40 40 40 40 39 39 39 40 40 40 40 33 33 33 40 40 28 24 26 26 26 30 40 40 40 40 40 40 34 34 40 39 39 34 40 40 39 35 34 34 40 40 40 40 40 40 40 40 40 40 40
40 40 40 40 40 40 40 40 40 40 40 40 40 40 40 40 40 40 40 40 40 40 40 40 40 40 40 40 40 40 40 40 40 40 40 40 40 40 39 39 39 40 36 39 39 40 40 40 35 28 28 28 39 40 39 39 39 35 34 34
39 39 40 40 40 40 40 40 39 39 39 40 40 40 40 40 40 40 40 40 40 40 40 40 40 35 34 34 36 40 30 30 30 30 34 40 40 40 40 40 40 36 34 34 34 40 40 35 35 30 30 30 34 35 40 40 40 40 40 33
36 36 31 31 31 34 36 36 36 36 34 34 34 31 24 27 27 31 21 21 19 19 26 22 20 16 18 18 29 31 27 27 
>GGB83NF01A1T9A rank=0029522 x=313.0 y=3548.0 length=415
40 40 40 40 40 40 40 40 40 40 40 40 40 40 40 40 40 40 40 40 40 40 40 40 40 40 40 38 21 21 21 40 40 40 40 40 40 40 40 40 40 40 40 40 40 40 40 40 40 40 40 40 40 40 40 40 40 40 40 40
26 26 26 40 40 40 40 40 40 40 40 40 40 40 40 40 40 40 40 40 40 40 40 40 40 40 40 40 40 40 40 40 40 40 40 40 40 40 40 40 40 40 40 40 40 40 40 40 40 40 40 40 40 40 40 40 40 40 40 40
40 40 39 39 39 40 40 40 40 40 40 40 40 40 40 40 40 40 40 40 40 40 40 40 40 40 40 40 40 40 40 40 40 40 40 40 39 39 39 40 39 39 39 39 40 40 39 39 39 40 40 40 40 40 40 30 30 30 40 40
40 40 40 40 40 40 40 40 40 40 40 40 40 40 40 40 40 40 40 40 40 40 40 40 40 40 40 40 40 40 40 40 40 40 40 40 40 40 40 40 40 40 40 40 40 40 40 40 40 40 40 40 40 40 40 40 40 40 40 40
40 40 40 40 40 40 40 40 40 40 40 40 40 40 40 40 40 40 40 40 40 34 34 34 34 40 40 40 40 40 40 40 40 40 40 39 27 27 27 27 39 35 34 34 40 40 40 40 40 40 40 40 40 40 40 40 40 40 40 33
33 33 33 40 40 40 40 40 40 40 40 40 40 39 39 39 40 40 40 40 40 40 40 40 40 40 40 40 40 40 40 40 40 40 40 40 40 40 40 40 40 40 40 40 40 40 40 40 40 40 40 40 40 40 40 40 40 40 40 40
40 40 40 40 40 39 39 39 40 40 40 40 40 40 40 40 40 40 40 40 40 40 40 40 40 40 40 40 40 40 40 40 40 40 40 40 40 39 39 39 40 40 40 40 38 40 36 32 32 32 29 28 17 17 17 
>GGB83NF01DNORM rank=0029545 x=1382.0 y=3472.0 length=53
37 37 35 35 33 33 32 20 19 19 16 15 15 19 17 18 26 25 25 24 24 22 22 22 22 21 21 24 29 24 19 19 19 19 24 30 33 33 33 32 26 26 26 31 27 31 30 27 16 16 16 19 15 
>GGB83NF01CXJN0 rank=0029573 x=1085.0 y=318.0 length=42
37 37 37 37 37 37 37 37 37 37 31 33 33 39 39 39 39 38 35 35 33 32 32 32 32 21 21 21 20 27 29 30 28 28 28 28 25 19 11 11 11 0  
>GGB83NF01EWVNJ rank=0029579 x=1897.0 y=2477.0 length=114
40 40 40 40 40 40 40 40 40 40 40 40 40 40 40 40 40 40 40 40 40 40 40 40 40 40 40 40 40 40 40 40 40 40 40 40 34 34 34 34 26 26 26 38 33 36 40 40 40 36 36 36 36 33 29 29 28 30 30 33
33 24 24 24 28 28 28 34 36 40 40 40 40 40 40 40 40 40 40 39 39 39 40 40 40 40 40 40 40 40 40 40 40 40 40 40 40 40 40 40 40 40 40 40 40 40 40 40 40 40 40 40 40 40 
>GGB83NF01AVSGO rank=0029586 x=244.0 y=3910.0 length=82
36 36 36 37 37 37 36 26 26 26 31 39 39 39 39 39 39 37 39 39 40 40 40 40 40 40 40 40 40 40 40 40 39 40 40 40 39 37 37 37 37 35 32 32 29 23 23 23 19 19 15 15 12 12 13 13 22 24 25 23
22 20 14 14 12 12 14 11 16 16 17 20 20 19 12 12 14 14 16 20 17 14 
>GGB83NF01DBEMI rank=0029589 x=1242.0 y=3896.5 length=111
40 40 40 40 40 40 40 40 40 40 40 40 40 40 40 40 40 40 40 40 40 40 40 40 40 40 40 40 40 40 40 40 40 40 40 40 40 40 40 39 39 39 40 40 40 40 40 40 40 40 40 40 40 40 40 40 40 40 40 40
40 40 39 39 39 40 40 40 40 40 40 40 40 40 40 40 40 36 20 20 20 26 24 38 26 26 28 30 36 36 40 33 34 34 39 40 40 40 34 34 35 34 39 40 40 40 40 40 40 40 40 
>GGB83NF01CEK1E rank=0029592 x=869.0 y=368.0 length=217
40 40 40 40 40 40 40 40 40 40 40 40 40 40 40 40 40 40 38 21 21 21 40 40 40 40 26 26 26 40 40 40 40 40 40 40 40 40 40 40 40 40 40 40 40 40 40 40 40 40 40 40 40 40 40 40 40 40 40 40
40 40 40 40 40 40 40 40 40 40 40 40 40 40 40 40 40 40 40 40 40 40 40 40 40 40 40 40 40 40 40 40 40 40 40 40 40 40 40 40 40 40 39 39 39 39 39 39 40 40 40 40 40 40 40 40 40 40 40 40
40 40 40 40 40 40 40 40 40 40 40 40 40 40 40 40 40 40 40 40 40 40 40 39 39 39 40 39 36 39 39 36 36 36 36 36 36 36 36 34 35 35 40 40 40 40 39 39 39 40 40 40 40 40 39 35 35 39 40 40
40 34 34 30 30 26 29 33 36 22 22 22 31 32 32 32 32 36 36 22 26 26 26 30 36 36 40 40 40 40 40 40 40 40 40 40 40 
>GGB83NF01AMLW7 rank=0029605 x=140.5 y=1513.0 length=312
39 39 39 39 39 39 39 39 39 39 39 40 40 40 40 40 40 40 40 40 40 40 40 40 40 21 21 21 40 40 40 40 40 40 40 39 39 38 38 35 35 35 29 29 17 17 17 17 17 26 33 36 35 35 36 38 39 39 39 39
39 39 39 39 39 39 39 37 37 37 37 39 39 39 39 39 39 39 39 39 39 39 39 39 39 39 39 36 21 21 19 35 35 27 27 15 15 15 26 27 35 19 19 19 28 35 39 39 39 39 39 39 39 39 39 39 39 39 39 39
39 39 39 39 39 39 39 39 39 39 39 39 39 39 39 39 39 39 39 39 39 39 39 39 39 39 39 39 39 39 39 39 39 39 39 39 39 39 39 39 39 39 39 39 39 39 39 39 39 39 39 39 39 39 39 39 39 39 39 39
39 39 39 39 39 39 39 36 36 36 38 39 36 36 36 39 39 33 33 33 36 36 39 39 39 39 39 37 37 36 39 39 39 39 39 39 39 39 39 39 39 39 39 39 39 39 39 39 39 39 39 39 39 39 36 36 36 36 39 39
39 39 39 39 39 39 39 39 39 39 39 39 39 39 39 35 34 34 39 31 31 31 31 35 39 39 39 39 39 39 39 39 39 39 39 39 39 39 39 39 39 39 39 39 39 39 38 38 38 33 35 35 30 25 15 15 14 14 12 14
14 22 20 20 20 20 22 22 20 22 20 16 
>GGB83NF01A8V69 rank=0029612 x=394.0 y=883.0 length=106
35 35 35 37 37 37 35 31 31 32 31 33 33 37 37 35 33 31 32 32 32 32 29 30 16 15 13 13 13 21 21 27 26 21 18 13 15 15 19 32 33 33 32 30 30 30 32 33 35 32 31 21 21 21 21 27 35 33 32 32
30 30 30 32 32 32 20 20 20 20 24 23 29 29 30 29 29 30 27 24 16 18 18 28 27 33 33 33 33 33 33 35 35 35 35 31 29 29 27 27 16 16 16 13 11 11 
>GGB83NF01ER806 rank=0029621 x=1844.0 y=3624.0 length=44
33 34 32 38 40 35 28 28 23 24 23 23 25 25 27 40 40 40 40 40 39 39 40 40 40 40 38 34 26 25 25 25 33 34 40 40 40 40 39 39 33 33 28 28 
>GGB83NF01BI7MD rank=0029634 x=511.0 y=3011.0 length=85
28 28 28 37 37 37 28 26 25 25 35 39 39 39 39 39 34 27 27 28 37 39 40 39 33 33 33 33 37 39 40 40 40 40 39 40 39 39 40 40 33 33 33 33 33 39 39 39 40 40 39 39 37 37 37 37 37 37 37 37
37 37 37 37 37 37 37 37 37 37 37 37 32 28 28 27 27 27 30 29 30 24 18 14 14 
>GGB83NF01D3QB3 rank=0029672 x=1565.5 y=2433.0 length=426
40 40 40 40 40 40 40 40 40 40 40 40 40 40 40 40 40 40 40 40 40 40 40 40 40 40 40 40 40 40 40 40 40 40 40 40 40 40 39 39 39 40 40 40 40 40 40 40 40 40 40 40 40 40 40 40 40 40 40 40
40 40 40 40 40 40 40 40 40 40 40 40 40 40 40 40 40 40 40 40 40 40 40 40 40 40 40 40 40 40 40 39 34 34 34 40 40 39 39 39 40 40 40 40 40 40 40 40 40 40 40 40 40 40 40 40 40 40 40 40
40 40 39 39 39 40 40 40 40 40 40 40 40 40 40 40 40 40 40 40 40 40 40 40 40 40 40 40 40 40 40 40 40 40 40 40 40 40 40 40 40 40 39 39 39 39 40 40 40 40 40 40 40 40 40 40 40 40 40 40
40 40 40 40 40 40 40 40 40 40 40 40 40 40 40 40 40 40 40 40 40 40 40 39 39 39 40 40 40 40 40 40 40 40 40 33 30 33 33 36 36 36 36 30 22 22 22 24 24 40 40 40 40 40 40 40 40 40 40 40
40 40 40 40 40 40 40 40 40 40 40 40 40 40 40 40 40 40 40 40 40 40 40 40 40 40 40 40 40 40 40 40 40 40 40 40 40 40 40 40 40 40 35 34 34 39 39 39 40 40 33 33 34 34 39 30 19 19 39 39
40 40 40 37 36 34 39 39 40 30 26 26 22 32 21 34 35 35 33 31 17 17 17 19 33 31 35 28 28 26 26 28 33 31 32 31 26 17 17 17 17 22 33 38 32 32 29 29 28 33 40 40 40 40 40 40 40 40 39 39
39 25 30 30 30 30 34 34 34 34 40 40 40 40 40 40 40 40 40 40 40 40 39 39 39 39 40 40 40 40 40 40 40 39 39 39 40 40 40 40 40 40 40 40 40 40 39 39 39 40 40 40 40 40 40 40 40 40 40 36
40 40 36 36 36 36 
>GGB83NF01D1F8J rank=0029677 x=1539.0 y=2529.0 length=71
39 39 39 40 40 40 30 24 24 24 32 40 40 19 19 18 18 17 17 37 36 36 37 40 40 38 39 34 38 34 40 40 40 40 40 40 40 40 40 40 40 40 40 40 40 40 40 40 40 40 40 40 40 40 40 40 40 40 40 39
35 34 34 34 34 40 40 40 40 40 40 
>GGB83NF01AIUDA rank=0029691 x=97.0 y=1964.0 length=51
37 37 37 37 37 37 37 37 37 37 37 40 40 40 40 40 40 40 40 40 40 40 40 40 40 40 40 40 40 40 40 40 40 40 40 40 40 40 40 39 39 37 37 27 28 27 31 31 31 23 23 
>GGB83NF01DM77D rank=0029720 x=1377.0 y=2487.0 length=59
37 37 37 37 37 37 37 37 37 37 37 40 40 40 40 40 40 40 40 40 40 40 40 40 40 40 40 40 40 39 37 37 35 35 25 21 18 18 20 17 24 23 23 23 28 23 23 23 19 15 15 19 18 24 22 21 27 17 13 
>GGB83NF01AE2MW rank=0029739 x=54.5 y=2182.5 length=66
37 37 37 37 37 37 37 37 37 37 37 40 40 40 40 40 40 40 40 40 40 40 40 40 40 40 40 40 40 40 40 40 40 40 40 40 40 40 40 40 40 40 40 40 40 40 39 37 21 21 18 32 33 32 30 30 17 17 13 11
11 19 16 13 14 11 
>GGB83NF01DF1YA rank=0029780 x=1295.5 y=3664.0 length=47
37 37 37 37 37 37 32 28 28 28 37 40 39 39 39 33 33 33 37 39 37 26 26 26 33 40 40 40 40 40 39 40 40 39 39 39 37 37 37 35 33 32 31 29 26 26 21 
>GGB83NF01BHTKR rank=0029797 x=495.0 y=3689.0 length=229
37 37 37 37 37 37 37 37 37 37 37 40 40 40 40 40 40 40 40 40 40 40 40 40 40 40 40 40 40 40 39 33 21 21 21 23 37 37 35 35 31 30 30 30 35 39 39 39 40 40 40 40 37 37 37 37 37 37 37 37
37 37 37 37 37 37 37 37 37 37 37 37 37 37 37 37 37 37 37 37 37 37 37 37 37 37 37 37 37 37 37 37 37 37 37 37 37 37 37 37 37 37 37 37 37 37 37 37 37 37 37 37 37 37 37 37 37 37 37 37
37 37 37 37 37 37 37 37 37 37 37 37 37 37 37 37 37 37 37 37 37 37 37 37 37 37 37 37 37 37 37 37 37 37 37 37 37 37 37 37 37 37 37 37 37 37 37 37 37 37 37 37 37 37 37 35 35 35 37 37
37 37 37 37 37 37 37 37 37 37 37 37 37 37 37 37 37 37 37 37 37 37 37 37 37 37 37 37 37 37 37 37 37 37 37 37 37 35 33 32 29 27 27 24 24 13 11 11 11 
>GGB83NF01APXQ8 rank=0029813 x=178.0 y=1170.5 length=70
37 37 37 37 37 35 34 25 25 25 31 32 27 15 15 14 14 13 21 21 27 21 13 13 14 17 17 17 24 23 23 23 27 19 19 19 19 27 32 32 32 23 23 24 27 27 26 26 26 27 19 19 19 19 24 23 23 24 30 30
30 29 27 27 27 30 23 25 20 19 
>GGB83NF01BHFIQ rank=0029831 x=491.0 y=1856.5 length=45
21 23 23 37 37 35 25 21 21 21 27 35 38 38 38 35 35 35 32 32 30 30 28 33 32 28 19 19 19 19 27 23 23 24 29 29 25 13 13 15 23 29 30 19 19 
>GGB83NF01ALH6Q rank=0029832 x=127.0 y=3264.5 length=52
37 37 37 37 37 37 37 37 37 37 37 40 40 40 40 40 40 40 40 40 40 40 40 40 40 40 40 40 40 40 40 40 40 40 40 40 40 40 40 40 40 40 40 40 40 37 37 37 35 38 35 28 
>GGB83NF01AXDNH rank=0029846 x=263.0 y=203.0 length=69
26 26 26 40 40 39 31 26 26 26 39 40 40 40 40 40 40 40 40 37 37 39 40 40 40 37 26 26 26 26 26 37 40 40 38 39 39 39 39 38 33 33 28 28 28 33 38 38 35 35 35 33 36 33 30 27 27 29 26 27
23 23 18 18 13 13 17 13 13 
>GGB83NF01A9VG4 rank=0029884 x=405.0 y=1542.0 length=116
38 38 38 40 40 40 38 38 37 37 39 40 38 29 26 26 24 24 40 39 40 40 40 38 37 28 28 29 34 33 33 33 40 40 40 33 33 33 38 40 40 40 40 40 39 39 39 39 39 28 24 23 21 22 22 22 20 22 30 31
35 31 28 26 26 35 35 40 40 40 40 37 37 37 40 40 40 39 38 35 34 34 34 34 30 26 16 16 16 22 26 16 14 14 28 33 33 32 26 22 20 20 22 19 27 32 32 32 30 32 25 25 25 29 29 30 
>GGB83NF01D1V1F rank=0029942 x=1544.0 y=2529.5 length=61
32 32 32 35 35 35 35 21 21 21 18 18 18 27 24 24 32 25 30 30 30 30 27 27 27 23 23 24 23 19 19 19 19 31 31 33 33 35 35 37 35 35 37 37 37 37 37 37 37 25 25 25 24 30 30 30 23 21 21 13
12 
>GGB83NF01EO42N rank=0029950 x=1809.0 y=1885.0 length=188
40 40 40 40 40 40 40 40 40 40 40 40 40 40 40 40 40 40 40 40 40 40 40 40 40 39 39 39 39 40 40 40 40 40 40 40 40 40 40 40 40 40 40 38 21 21 21 26 30 40 40 40 40 40 40 40 40 40 40 40
40 40 40 40 40 40 40 40 38 38 38 40 40 40 40 40 40 40 40 40 40 40 40 40 40 40 40 40 40 40 40 40 40 40 40 39 39 39 40 40 40 40 40 40 40 40 40 40 40 40 40 40 40 40 40 40 40 40 40 40
40 40 40 40 40 40 40 40 40 40 40 40 40 40 40 40 40 40 40 40 40 40 40 40 40 39 39 39 40 40 40 40 40 40 40 40 40 40 40 40 40 40 40 40 40 40 40 40 40 40 40 40 40 40 40 40 40 40 40 40
40 40 40 40 40 40 40 40 
>GGB83NF01C6CVL rank=0029966 x=1185.0 y=1823.5 length=228
40 40 40 40 40 40 40 40 40 40 40 40 40 40 40 40 40 40 40 40 40 40 40 40 40 40 40 40 40 40 39 39 39 40 40 40 40 40 40 40 40 40 39 30 30 26 26 27 39 40 40 40 40 40 40 40 40 40 40 40
40 40 36 29 16 16 16 26 29 17 17 17 19 19 22 31 31 38 37 38 38 40 40 40 40 40 40 40 40 40 40 40 40 40 40 40 40 40 40 40 40 40 39 39 39 40 40 39 39 40 40 40 40 40 39 39 39 40 40 40
40 40 40 40 40 40 40 40 40 40 40 40 40 40 40 40 40 40 40 40 40 40 39 26 26 26 26 35 39 40 40 40 40 40 40 40 40 39 39 36 40 40 40 40 40 35 26 26 26 26 27 40 40 40 40 36 39 29 33 32
31 35 35 35 40 40 40 39 38 38 39 39 39 39 40 40 40 40 40 40 40 40 40 40 40 40 40 39 39 39 39 30 30 30 35 35 40 40 40 40 40 40 40 40 40 40 40 40 
>GGB83NF01ASA57 rank=0029976 x=205.0 y=1277.0 length=141
37 37 37 37 37 37 37 37 37 37 37 40 40 40 40 40 40 40 40 40 40 40 40 40 40 21 21 21 40 40 40 40 40 40 40 40 40 40 40 40 40 40 40 40 40 40 40 40 40 40 40 40 37 37 37 37 37 37 37 37
37 37 37 37 37 37 37 37 37 37 37 37 37 37 37 37 37 37 37 37 37 37 37 37 37 37 37 37 37 37 37 21 21 21 36 37 37 37 37 37 37 37 35 35 36 37 36 35 35 35 35 37 37 37 37 37 37 37 37 37
37 37 37 37 37 37 37 37 37 37 37 37 37 37 35 28 26 26 23 18 14 
>GGB83NF01ANHZR rank=0029980 x=150.0 y=2117.0 length=108
37 37 37 37 37 37 37 37 37 25 25 25 32 32 20 20 20 30 19 19 19 27 23 25 24 24 18 17 19 18 14 13 13 21 21 21 22 11 11 12 13 22 26 26 27 17 13 14 14 19 21 30 29 24 19 15 15 16 25 25
32 32 33 32 32 32 32 33 33 28 27 27 19 19 19 19 23 22 22 13 13 13 13 17 19 19 18 18 18 21 21 21 23 24 27 23 23 23 29 29 29 27 19 19 19 27 24 19 
>GGB83NF01CBNUR rank=0030000 x=835.5 y=3313.0 length=76
37 37 37 37 37 37 37 36 36 36 37 30 30 30 40 40 40 40 40 40 40 40 40 40 40 40 40 40 40 40 40 40 40 40 40 40 40 40 40 40 40 40 40 40 40 39 39 39 37 37 39 36 35 35 28 28 28 28 37 37
37 37 37 37 30 30 25 25 25 35 30 25 25 16 15 15 
>GGB83NF01B2UHI rank=0030004 x=735.5 y=1604.0 length=257
40 40 40 40 40 40 40 21 21 21 21 33 33 38 40 40 40 40 40 40 39 39 39 40 40 40 40 40 40 40 40 40 40 40 40 40 40 40 40 40 40 40 40 40 40 40 40 38 32 16 16 16 24 32 36 26 26 19 19 19
25 34 40 40 40 40 40 40 40 40 40 40 40 40 40 40 39 30 30 30 35 39 40 40 40 40 40 40 40 40 40 40 40 40 40 40 40 40 40 40 40 40 40 40 40 40 40 40 40 40 40 40 40 40 40 40 40 40 40 40
39 39 39 40 40 40 40 39 39 39 40 40 40 40 40 40 40 40 40 40 40 40 40 40 40 40 40 40 40 40 40 40 40 40 40 40 40 40 40 39 39 39 39 39 39 40 40 40 40 40 40 40 39 39 39 39 40 40 40 40
34 32 29 29 30 34 34 34 36 40 26 26 26 36 34 40 40 40 40 40 40 34 35 34 34 34 34 40 39 39 30 30 30 40 36 36 36 36 36 38 33 30 24 26 20 20 20 20 40 40 40 40 40 40 40 40 40 40 40 40
40 40 39 39 39 40 40 40 40 40 39 39 39 39 39 39 39 
>GGB83NF01D7IBY rank=0030017 x=1608.0 y=2556.0 length=158
37 37 37 37 37 37 37 26 26 21 21 21 37 37 38 38 35 35 35 38 39 40 21 21 21 30 30 40 40 40 40 40 40 40 40 40 40 40 40 40 40 40 40 40 40 40 40 40 40 40 40 40 37 37 37 37 37 37 37 37
37 37 37 37 37 37 37 37 37 37 37 37 37 37 37 37 37 37 37 37 37 37 37 37 37 37 37 37 37 37 37 37 37 37 37 37 36 36 36 37 37 37 37 37 37 37 35 35 35 35 35 30 30 27 23 23 23 23 21 35
35 35 35 35 37 37 37 37 37 35 35 35 37 37 37 37 37 37 37 35 32 34 34 34 23 23 21 35 27 24 28 26 19 19 17 16 17 11 
>GGB83NF01D56ZU rank=0030024 x=1593.0 y=2648.0 length=115
40 40 40 40 40 40 40 21 21 21 21 31 40 40 40 40 40 40 40 40 40 40 40 40 40 40 40 40 40 40 40 40 40 40 40 40 40 40 40 40 39 39 39 38 38 38 40 40 40 40 40 40 40 40 40 40 40 40 40 40
40 40 40 40 40 40 40 40 40 40 40 40 40 40 40 39 35 25 16 16 14 14 14 22 15 14 14 14 19 19 30 35 35 32 30 30 38 38 39 39 39 39 38 40 38 38 36 29 22 19 19 29 27 27 29 
>GGB83NF01C15ZF rank=0030036 x=1137.0 y=2873.0 length=59
21 21 21 35 35 32 25 21 21 21 30 31 32 35 35 35 35 34 36 36 39 39 39 39 39 39 39 38 38 37 37 35 35 37 27 27 25 25 25 25 25 31 32 35 33 35 35 35 35 35 33 32 27 27 25 26 27 17 17 
>GGB83NF01CZY1N rank=0030046 x=1112.0 y=2969.5 length=125
39 39 39 39 39 39 39 39 39 39 39 40 40 40 40 40 40 40 40 40 40 40 40 40 40 40 40 40 40 40 40 40 40 40 40 40 40 33 33 25 25 25 29 40 40 40 40 40 40 40 40 40 39 39 39 39 39 39 39 39
39 39 39 39 39 39 39 39 39 39 39 39 39 39 39 39 39 39 39 39 39 39 39 39 39 39 36 36 35 35 35 32 17 17 14 12 12 12 17 17 17 12 18 18 18 23 23 26 33 33 33 35 28 33 33 38 30 35 33 33
26 26 26 15 15 
>GGB83NF01BFPED rank=0030054 x=471.0 y=3267.5 length=46
36 36 36 37 37 37 37 37 37 37 37 40 40 40 40 40 40 39 39 39 33 33 33 37 37 36 37 37 38 37 37 37 38 31 25 25 25 32 32 30 28 23 23 23 19 15 
>GGB83NF01EASRR rank=0030056 x=1646.0 y=405.5 length=77
37 37 37 37 37 37 37 37 37 37 37 40 40 40 40 40 40 39 38 38 35 35 35 35 33 20 20 18 18 18 25 32 33 32 32 32 32 33 33 38 38 37 37 37 37 28 26 26 24 33 33 33 32 27 19 19 19 23 26 26
27 19 19 19 23 29 28 29 19 18 19 17 17 26 26 22 19 
>GGB83NF01EQ2NM rank=0030091 x=1831.0 y=1952.0 length=158
37 37 37 37 37 37 37 37 23 21 21 20 27 19 19 19 24 30 32 30 27 16 16 16 27 27 33 33 33 32 28 30 31 30 30 30 30 35 37 35 35 37 30 27 31 31 27 37 30 30 35 32 32 33 28 30 21 21 21 25
21 20 20 32 33 33 33 33 35 35 34 34 35 35 37 37 37 37 37 37 37 35 35 35 37 37 37 37 37 37 37 37 35 35 35 37 37 37 37 37 37 37 37 37 37 37 37 37 37 37 37 32 32 32 35 37 37 37 37 37
37 37 37 37 37 37 37 37 37 37 37 37 37 37 37 37 37 37 37 37 37 37 30 30 30 35 35 28 27 23 23 23 21 21 21 21 13 11 
>GGB83NF01ESATW rank=0030098 x=1845.0 y=1858.0 length=106
37 37 37 37 37 37 37 37 37 37 37 40 40 40 40 40 40 40 40 40 40 40 40 40 40 40 40 40 40 40 40 39 37 31 31 28 39 39 39 39 37 37 37 38 38 40 40 39 39 39 39 39 37 37 37 37 37 37 35 33
33 33 33 32 27 25 18 18 18 18 21 24 27 27 32 32 32 32 33 33 30 27 27 27 27 30 22 21 17 17 12 12 11 13 16 17 17 17 17 17 12 12 13 16 20 17 
>GGB83NF01APX50 rank=0030110 x=178.5 y=1702.0 length=193
37 37 37 37 37 37 37 37 37 37 37 40 40 40 40 40 33 21 21 21 40 40 40 40 40 40 40 40 40 40 40 40 40 40 40 40 40 40 40 40 40 40 40 40 40 39 39 39 37 21 21 21 32 37 37 37 37 37 37 37
37 37 37 37 37 37 37 37 37 35 28 28 28 28 37 37 37 37 37 37 37 37 37 37 37 37 37 37 37 37 37 37 37 37 37 37 37 37 37 37 37 37 35 28 28 28 28 28 37 37 37 37 37 35 35 35 35 35 35 32
30 18 18 18 18 28 28 32 24 29 29 24 24 26 26 35 37 37 37 37 37 37 37 37 30 30 30 37 37 37 37 37 37 37 27 27 35 32 32 33 33 32 28 18 18 16 21 21 22 21 32 32 30 27 24 23 23 30 14 14
14 12 12 11 12 11 13 13 16 16 12 11 11 
>GGB83NF01EKGPP rank=0030116 x=1756.0 y=779.5 length=60
34 34 35 40 40 40 30 26 26 26 39 40 40 40 40 40 40 40 40 40 40 40 40 39 34 34 38 40 40 40 40 40 40 40 40 40 35 34 34 38 40 40 40 40 40 40 40 39 30 30 30 30 30 30 40 40 40 40 40 40
>GGB83NF01DKK9U rank=0030120 x=1347.0 y=2336.0 length=48
17 17 18 22 28 28 22 13 13 13 13 13 13 13 13 17 26 28 28 30 30 30 30 32 32 33 33 28 25 20 20 19 19 23 23 30 30 30 30 28 27 21 23 23 23 15 19 19 
>GGB83NF01AVM9E rank=0030139 x=243.0 y=1264.0 length=139
40 40 40 40 40 40 40 40 40 40 40 40 40 40 40 40 40 40 40 40 38 30 30 30 40 30 30 21 21 21 35 39 40 40 40 40 40 40 40 40 40 40 40 40 40 40 40 40 40 40 38 30 21 21 21 21 26 40 40 40
40 40 40 40 40 40 40 40 40 40 40 40 40 40 40 40 40 40 40 40 40 40 40 39 39 39 40 40 40 40 40 40 39 39 39 35 24 24 26 35 40 40 40 40 40 40 40 40 40 40 40 40 40 39 39 39 40 40 40 40
40 40 40 40 33 33 35 39 35 34 34 34 34 40 40 40 40 40 40 
>GGB83NF01EFQ9S rank=0030150 x=1702.0 y=2366.0 length=49
37 37 37 37 37 30 23 21 21 20 28 32 32 30 32 31 23 23 23 32 28 25 20 21 21 25 35 35 37 37 38 38 38 37 37 37 37 35 35 25 23 23 27 23 17 17 0  20 16 
>GGB83NF01B27ST rank=0030160 x=739.5 y=2475.5 length=277
40 40 40 40 40 40 40 40 40 40 40 40 40 40 40 40 40 40 40 40 40 40 40 40 40 40 40 40 40 40 40 40 40 40 33 36 19 19 17 29 29 29 34 30 30 30 19 18 20 29 19 14 14 14 14 14 19 19 20 24
19 19 30 27 31 29 29 33 33 33 35 40 40 40 39 40 40 40 40 38 38 38 40 40 40 40 40 40 40 40 40 40 40 40 40 40 40 40 40 40 40 40 40 40 40 40 40 40 40 40 40 40 40 40 40 40 40 40 40 40
40 40 40 40 40 40 39 39 39 40 40 40 40 40 40 40 40 40 40 40 40 40 40 40 40 40 39 39 39 40 38 38 38 39 39 38 38 38 38 38 38 38 40 40 40 33 33 33 38 40 40 40 40 40 40 33 33 33 37 40
40 40 40 23 23 25 25 25 33 40 40 40 40 37 37 39 40 40 40 38 38 38 40 40 40 40 40 40 40 40 40 40 40 33 33 33 33 33 35 26 33 33 33 36 39 36 36 27 27 28 28 33 27 27 22 28 28 28 33 33
33 35 38 35 35 35 38 38 38 38 39 35 40 33 33 35 37 40 40 40 34 33 35 38 40 40 40 40 40 40 40 40 40 40 40 40 40 
>GGB83NF01B8NZA rank=0030182 x=801.0 y=2772.0 length=356
40 40 40 40 40 40 40 40 40 40 40 26 26 21 21 21 27 30 40 40 40 40 40 40 40 40 40 25 25 26 26 39 39 39 30 30 30 40 40 40 40 40 40 40 40 40 40 40 40 30 30 30 39 40 40 26 26 26 40 40
40 40 40 40 34 34 35 40 40 40 40 40 40 40 40 40 40 40 30 30 30 39 39 40 40 40 40 40 40 40 40 40 40 40 40 40 40 40 40 40 40 40 40 35 30 30 30 39 40 40 40 37 37 37 40 35 39 39 40 40
40 40 40 40 36 36 38 40 30 30 20 20 21 26 35 40 40 40 40 40 40 40 40 40 40 40 40 40 40 40 40 36 36 36 28 28 28 33 16 16 16 16 30 19 30 30 40 40 40 40 40 40 40 40 40 40 40 40 40 40
40 39 21 21 20 30 30 40 40 36 36 20 18 18 36 36 38 38 40 33 29 29 18 20 19 19 26 34 40 40 40 40 40 40 40 40 40 40 40 40 40 40 40 40 40 40 40 40 40 40 40 40 40 40 40 40 40 32 32 33
33 39 39 38 39 40 39 40 40 40 40 40 40 40 40 40 40 40 40 34 34 34 34 40 40 40 40 40 40 40 40 40 40 40 40 40 40 40 40 40 40 30 30 30 30 40 40 40 40 40 40 40 39 39 39 40 40 40 40 40
40 40 40 40 39 35 34 34 39 36 36 40 40 38 38 30 30 28 17 15 15 20 20 36 40 36 36 36 38 40 40 40 40 40 39 39 30 30 30 30 29 30 38 33 33 35 29 29 24 24 24 34 34 36 40 40 
>GGB83NF01BKTEI rank=0030183 x=530.0 y=72.0 length=190
37 37 37 37 37 37 37 37 37 37 37 40 33 33 33 40 40 40 40 40 40 40 40 40 40 40 40 40 40 40 26 26 26 37 40 40 40 40 39 39 40 40 40 40 40 40 40 40 40 40 40 40 37 37 37 37 37 37 35 35
33 33 33 35 30 25 25 21 21 21 25 29 32 35 35 37 37 37 37 37 37 37 37 37 37 37 37 37 37 37 37 37 37 37 37 37 37 37 37 37 37 37 37 37 37 37 37 37 37 37 35 33 32 32 32 29 29 24 23 15
15 15 13 18 16 17 24 22 28 23 25 22 19 17 17 21 18 14 14 22 19 13 13 13 24 28 24 32 32 28 28 28 30 35 37 37 35 35 35 33 33 33 33 32 31 19 19 19 19 27 18 19 19 0  24 24 29 29 30 29
28 28 29 28 24 15 15 13 19 22 
>GGB83NF01D4DYL rank=0030205 x=1573.0 y=283.0 length=73
37 37 37 37 37 37 37 37 37 37 37 40 40 39 39 39 39 37 38 38 37 37 37 39 39 39 39 39 37 37 37 37 38 35 35 35 35 33 32 32 28 28 25 23 23 24 23 23 23 27 31 27 27 19 20 20 31 31 32 31
31 33 32 30 27 19 19 19 23 26 26 19 19 
>GGB83NF01CTEAO rank=0030223 x=1037.0 y=3342.0 length=210
40 40 40 40 40 40 40 40 40 40 40 40 28 28 28 40 40 40 40 40 40 40 40 40 40 40 21 21 21 37 40 40 40 38 37 37 35 29 18 16 16 22 23 13 13 11 22 22 22 17 27 20 16 14 14 20 21 30 26 24
27 19 25 25 35 35 32 32 19 24 16 17 18 16 16 16 25 25 30 30 32 33 36 31 31 31 35 37 38 38 38 36 33 29 20 19 19 25 17 17 28 21 14 14 14 14 19 19 16 32 32 32 30 32 33 38 37 36 35 35
39 33 33 33 37 40 40 40 40 40 40 40 40 40 40 40 40 40 40 40 40 40 40 40 40 39 39 37 37 35 39 40 40 33 33 33 37 37 40 40 40 40 40 39 39 39 40 37 37 20 20 25 25 33 37 38 35 35 33 33
36 38 38 38 38 30 26 26 25 27 27 32 25 25 19 19 20 20 30 27 25 25 32 32 32 36 30 33 22 21 
>GGB83NF01EIRAV rank=0030238 x=1736.0 y=3109.5 length=64
40 40 40 40 40 39 37 37 31 31 23 23 24 31 40 40 38 40 40 36 37 37 40 40 40 39 39 39 40 40 40 40 40 40 39 39 39 39 40 33 33 31 31 37 40 40 36 36 35 28 19 21 20 38 38 38 36 36 36 33
35 21 22 21 
>GGB83NF01BYE04 rank=0030239 x=684.0 y=3846.0 length=74
40 40 40 40 40 40 40 40 40 40 40 40 40 40 40 40 40 40 40 40 40 40 40 40 40 40 40 40 40 40 40 40 40 40 39 39 39 40 40 40 36 36 30 26 27 27 38 38 30 30 30 38 40 40 40 40 40 40 40 40
40 40 40 40 40 34 34 32 32 40 40 40 40 40 
>GGB83NF01ECCVZ rank=0030244 x=1663.5 y=3501.0 length=77
40 40 40 40 40 40 40 40 40 40 40 40 40 40 40 40 40 40 40 40 40 40 40 40 40 40 40 40 40 40 40 40 30 30 30 30 30 36 40 38 30 30 30 40 40 40 40 40 40 40 34 31 36 36 38 37 33 19 19 19
19 19 40 40 40 40 37 32 25 28 31 31 39 35 35 34 34 
>GGB83NF01DM5AF rank=0030300 x=1376.5 y=2805.5 length=294
39 39 39 40 40 40 40 40 40 40 40 40 40 40 40 40 40 40 40 40 40 40 40 40 40 40 40 40 40 40 40 40 40 40 40 40 40 40 40 40 40 40 40 40 40 40 40 40 40 40 40 40 40 40 40 40 40 39 39 39
40 40 40 40 40 40 40 40 40 40 40 40 40 40 40 40 40 40 40 40 40 40 39 39 39 40 40 40 40 40 40 40 40 40 40 40 40 40 40 40 40 40 40 40 40 40 40 40 40 40 40 40 40 40 40 40 40 40 40 40
40 39 39 39 40 40 40 40 40 39 39 39 40 40 40 40 40 40 40 40 40 40 40 40 40 40 40 40 40 40 40 40 40 40 40 40 40 40 40 40 40 40 40 40 40 40 40 40 40 40 40 40 40 40 40 40 40 40 40 36
34 30 30 29 30 30 30 33 33 30 36 24 24 26 26 36 30 22 22 34 36 40 40 40 40 39 39 39 39 39 39 39 40 40 40 40 40 40 40 40 40 40 39 35 34 34 35 39 40 40 40 40 40 40 40 40 40 40 40 40
40 40 40 40 40 40 34 26 26 19 20 17 34 34 40 34 34 34 40 40 40 40 40 40 40 40 40 40 40 40 40 40 40 40 40 33 33 33 26 18 26 26 26 30 34 34 36 36 36 36 36 36 36 36 
>GGB83NF01D05K9 rank=0030303 x=1536.0 y=1019.0 length=295
40 40 40 40 40 40 40 40 40 40 40 40 40 40 40 40 40 40 40 40 40 40 40 40 40 40 40 40 40 40 40 40 40 40 40 40 40 40 40 40 40 40 40 39 39 39 40 40 40 40 40 40 40 40 40 40 40 40 40 40
40 40 40 26 26 26 39 40 40 40 29 29 29 29 40 40 40 40 40 40 40 40 40 40 40 40 40 40 40 40 40 40 40 40 39 39 39 40 40 40 40 40 40 40 40 40 40 40 40 40 40 40 40 40 40 40 39 39 39 40
40 40 40 40 40 40 40 40 40 40 40 40 40 40 40 40 40 40 40 40 40 40 40 40 40 40 40 40 40 40 40 40 39 39 39 40 40 34 34 34 34 39 34 34 34 34 39 40 40 40 40 40 40 40 40 40 40 40 40 40
40 40 40 40 40 40 40 40 40 40 40 39 39 39 39 39 39 40 40 40 40 39 39 39 40 39 39 39 40 40 40 40 40 40 40 40 40 40 40 40 40 40 40 40 39 39 39 40 40 40 40 40 39 39 39 40 40 40 40 40
40 40 40 40 40 40 40 40 40 40 40 40 40 40 40 40 40 40 40 40 40 40 39 35 34 34 35 39 39 40 39 39 39 40 40 40 40 40 40 40 40 40 40 40 40 40 40 40 40 40 40 39 35 35 35 
>GGB83NF01ATBP1 rank=0030305 x=216.5 y=3591.0 length=460
40 40 40 40 40 40 40 40 40 40 40 40 40 40 40 40 40 40 40 40 40 40 40 40 40 40 40 40 40 40 40 40 40 40 40 40 40 40 40 40 40 40 40 40 40 40 40 40 40 40 40 40 40 40 40 40 40 40 25 21
21 21 30 40 40 40 40 40 40 40 40 40 40 40 40 40 40 40 40 40 40 40 40 40 40 40 40 30 30 30 36 38 38 40 40 38 33 24 19 20 20 21 30 34 40 40 40 40 40 40 40 40 40 40 40 40 40 40 40 40
40 40 40 40 40 40 40 36 26 24 24 24 24 24 24 33 36 36 40 38 40 40 40 40 40 40 40 40 40 40 39 39 39 40 40 40 40 40 40 40 40 40 40 40 34 34 34 34 39 40 40 40 40 40 40 40 40 40 40 40
40 40 40 40 40 40 40 40 40 40 40 40 40 40 40 40 40 40 40 40 40 40 40 40 40 40 40 40 40 40 40 40 40 40 40 40 40 40 40 40 40 40 40 40 40 40 40 40 40 40 40 40 40 40 40 40 40 40 40 40
40 39 39 39 40 40 40 34 34 34 27 27 27 39 35 35 35 40 40 40 40 40 40 40 40 40 40 40 40 40 40 40 40 40 40 40 40 40 40 40 40 40 40 40 40 40 40 40 40 40 40 40 40 40 40 40 40 39 39 39
40 40 40 40 40 40 40 40 40 40 40 40 40 40 40 39 39 39 39 39 40 40 40 40 40 40 40 40 40 40 30 30 20 20 20 20 30 24 34 32 34 36 36 37 40 40 40 40 40 40 40 40 40 39 39 39 40 35 28 28
28 40 40 40 40 40 40 40 40 40 39 30 30 30 35 39 40 40 40 40 28 30 30 40 40 40 40 40 40 40 40 40 40 40 40 39 39 39 40 40 40 40 40 40 39 34 34 35 39 40 40 40 40 40 40 40 39 39 39 36
36 31 31 31 31 34 36 36 36 32 31 31 31 32 32 36 36 34 34 34 33 33 33 34 15 17 17 17 24 31 31 31 31 28 28 28 30 22 22 22 
>GGB83NF01AMTQL rank=0030379 x=142.5 y=3451.5 length=47
37 37 37 37 37 37 37 37 37 37 37 39 39 33 33 33 36 33 33 33 39 37 39 39 39 37 39 39 39 39 39 39 39 39 39 39 39 37 35 32 32 30 30 30 28 22 14 
>GGB83NF01CNRL6 rank=0030397 x=973.0 y=2812.0 length=341
40 40 40 40 40 40 40 40 40 40 40 40 40 36 35 33 32 19 17 18 18 17 17 32 31 34 29 26 29 29 32 35 38 36 38 32 32 40 31 31 16 16 14 14 14 14 20 19 19 19 19 27 25 30 33 32 35 35 38 35
33 30 33 33 35 27 33 34 34 24 22 22 22 18 16 16 31 30 36 36 36 36 34 31 31 32 35 37 38 38 35 35 26 26 28 35 30 32 32 32 32 33 33 33 39 39 40 40 40 40 40 40 40 40 40 40 40 38 38 38
40 38 38 38 40 40 40 40 40 40 40 40 40 40 40 40 40 40 40 40 39 29 29 29 40 40 40 39 40 40 38 38 38 40 39 39 39 40 40 40 38 38 38 39 39 40 40 40 40 40 40 40 37 37 37 28 28 24 24 23
28 40 40 39 40 39 35 36 39 40 40 40 40 40 38 38 37 40 40 39 39 39 28 28 23 23 23 27 28 30 30 36 36 38 36 36 35 35 32 33 33 39 37 32 32 32 38 35 35 35 37 23 23 23 32 37 37 38 38 40
40 40 37 33 29 29 29 38 40 40 40 40 30 28 24 24 38 25 32 30 26 19 21 16 16 16 25 31 22 26 25 25 29 27 33 38 38 38 38 34 29 29 28 28 28 30 30 30 20 20 20 21 22 26 30 38 36 36 38 36
37 38 38 40 40 28 28 28 35 37 28 28 28 38 38 38 38 37 35 32 32 32 32 32 24 24 33 27 40 40 28 39 39 32 32 32 40 38 32 32 32 
>GGB83NF01EFHIL rank=0030409 x=1699.5 y=2011.0 length=102
37 37 37 37 37 37 35 28 25 23 23 21 21 33 33 33 33 33 25 25 25 27 27 30 30 35 35 35 35 34 34 28 28 31 31 39 39 40 39 39 38 38 38 38 35 35 28 28 26 27 15 18 19 17 16 17 11 14 14 16
16 16 16 16 11 14 14 14 17 24 28 24 21 19 18 19 21 22 18 18 19 22 24 22 18 17 17 18 22 21 21 26 24 22 22 16 16 16 16 12 12 11 
>GGB83NF01C2QUA rank=0030412 x=1144.0 y=1232.5 length=130
40 40 40 40 40 40 40 40 40 40 40 40 40 40 40 40 40 40 40 40 40 40 40 40 40 40 40 40 40 40 40 40 40 40 40 40 40 38 21 21 21 39 40 40 40 40 40 40 40 40 39 26 25 25 40 40 40 40 40 40
40 40 40 40 40 40 40 40 40 40 40 40 40 40 40 40 40 40 40 40 40 40 40 40 40 40 40 40 40 40 39 39 39 40 40 40 40 40 40 40 40 40 40 40 40 40 40 40 40 40 40 40 40 40 40 40 40 40 40 40
40 40 40 40 40 40 40 40 40 40 
>GGB83NF01DX4V9 rank=0030417 x=1501.0 y=3511.0 length=60
31 31 31 37 37 37 37 37 30 30 30 28 31 31 30 30 28 28 29 29 30 32 32 32 29 29 16 16 16 19 24 30 31 30 23 21 21 25 24 24 28 27 19 14 13 15 15 15 18 19 19 27 28 28 27 27 28 29 27 19
>GGB83NF01AP4LS rank=0030440 x=180.0 y=1854.0 length=137
39 39 39 39 39 39 39 39 39 39 39 40 40 40 40 40 40 40 40 39 39 39 40 40 40 40 40 40 40 40 40 40 40 40 40 40 40 40 30 30 30 40 40 40 40 40 40 40 40 40 40 40 39 39 39 39 39 39 39 39
39 39 39 39 39 39 39 39 39 39 39 39 39 39 39 39 39 39 39 39 39 39 39 39 39 39 39 39 39 39 39 39 39 39 39 39 39 39 39 39 39 39 39 39 39 39 39 39 39 33 33 33 37 39 39 39 39 39 39 39
39 36 36 36 39 39 39 36 27 26 26 27 33 36 33 24 21 
>GGB83NF01DRGOG rank=0030493 x=1425.5 y=3486.5 length=267
37 37 37 37 37 37 37 37 37 37 37 40 40 40 40 40 38 39 39 37 37 21 21 21 21 21 21 27 35 35 30 35 35 37 37 37 39 39 37 37 37 35 35 35 35 21 21 21 21 21 21 30 28 33 35 35 35 37 37 37
37 37 37 37 37 37 37 37 37 37 37 37 37 37 37 37 37 37 37 37 37 37 37 37 37 37 37 37 37 37 37 37 37 37 37 37 37 37 37 37 37 37 37 37 37 37 37 37 37 37 37 37 37 37 37 37 37 37 37 37
37 37 37 37 37 37 37 37 37 37 37 37 37 37 37 37 37 37 37 36 36 36 37 37 37 37 37 37 37 37 37 35 31 31 32 35 37 37 37 37 37 37 37 35 25 21 21 35 37 37 37 37 37 37 37 37 37 37 37 37
37 37 37 37 37 37 37 37 37 37 37 37 37 37 37 37 37 37 37 37 37 37 37 37 37 37 37 37 37 37 37 37 37 37 37 37 37 37 37 37 35 28 27 23 23 23 21 27 24 19 13 11 11 11 13 16 16 16 12 22
22 20 21 22 15 15 15 15 23 28 29 30 28 28 29 30 30 30 27 19 17 16 14 14 14 13 12 
>GGB83NF01CWVSW rank=0030497 x=1077.5 y=2158.0 length=236
40 40 40 40 40 40 40 40 40 40 40 40 40 40 40 40 40 40 40 40 40 40 40 40 40 40 40 40 40 40 40 40 40 40 40 40 40 40 40 40 40 40 40 40 40 40 36 38 40 40 27 20 20 20 20 26 30 40 40 40
40 40 40 40 40 40 40 39 39 34 30 27 27 30 30 40 40 40 40 40 40 40 40 39 39 39 40 40 40 38 35 35 40 40 40 40 40 40 34 34 35 39 40 40 40 40 40 40 31 31 33 33 35 30 19 19 26 24 39 40
40 40 40 36 36 30 30 30 35 39 39 40 40 40 40 36 39 39 40 40 40 40 34 35 35 39 39 40 40 40 40 40 40 40 40 40 40 40 40 40 40 40 40 40 40 39 39 39 40 40 40 40 40 40 40 39 39 39 40 40
40 40 40 40 40 34 34 35 40 40 40 36 36 38 36 31 26 27 22 22 17 15 15 25 28 23 23 25 20 22 22 28 29 29 36 36 40 40 40 40 40 40 40 40 40 40 40 40 40 40 40 40 40 40 40 40 
>GGB83NF01CXNA9 rank=0030498 x=1086.0 y=947.5 length=76
40 40 40 40 40 40 39 34 34 35 40 39 39 39 40 40 40 40 40 40 40 40 40 40 38 30 26 26 26 38 40 40 40 40 40 40 40 40 40 40 40 40 40 40 40 40 40 21 20 20 20 27 36 36 36 36 36 38 38 36
40 40 40 39 39 39 39 40 40 40 40 40 40 40 40 40 
>GGB83NF01CC8J5 rank=0030539 x=853.5 y=3075.5 length=59
37 37 37 37 37 37 37 37 37 37 37 40 40 40 40 40 40 40 40 40 40 40 40 40 40 40 40 40 40 40 40 40 40 40 40 40 40 40 40 40 40 40 40 40 40 40 40 40 40 39 39 37 37 35 33 32 30 23 14 
>GGB83NF01C3G46 rank=0030583 x=1152.0 y=2552.0 length=59
37 37 37 37 37 37 37 37 37 37 37 39 40 40 40 40 33 26 21 21 21 33 40 40 40 40 40 40 40 40 40 40 40 40 40 40 40 40 40 40 39 39 39 40 26 26 26 40 39 40 38 35 33 33 33 35 35 30 21 
>GGB83NF01BMGPD rank=0030591 x=548.0 y=3199.0 length=180
40 40 40 40 40 40 40 40 40 40 40 40 40 40 40 40 40 40 40 40 40 40 40 40 40 40 40 40 40 40 40 40 40 40 40 40 40 40 40 40 39 39 39 40 34 30 30 40 40 40 40 40 40 40 40 40 40 40 30 30
30 30 27 36 40 29 29 28 28 36 36 26 19 19 19 40 40 38 38 40 40 40 40 40 40 40 40 40 40 40 40 40 40 40 40 40 40 40 40 40 40 40 40 40 40 40 40 40 40 38 38 38 40 40 38 38 38 40 40 40
40 40 40 35 35 35 40 40 40 38 36 34 34 34 34 35 35 40 36 36 36 33 33 33 38 38 25 29 18 18 18 22 24 30 28 28 32 32 25 13 13 14 14 14 20 21 25 24 24 20 19 19 19 22 19 27 36 37 40 36
>GGB83NF01AESQO rank=0030634 x=51.0 y=1646.0 length=221
37 37 37 37 37 37 37 37 37 37 37 40 40 40 40 40 40 40 40 40 40 40 40 40 40 40 40 40 40 40 40 40 40 40 40 40 40 40 40 40 40 40 40 40 40 40 40 40 40 40 40 40 37 37 37 37 37 37 37 37
37 37 37 37 37 37 37 37 37 37 37 37 37 37 37 37 37 37 37 37 37 37 37 37 37 37 37 37 37 37 37 37 37 37 37 37 37 37 37 37 37 37 37 28 28 28 37 37 37 37 37 35 35 35 37 31 31 31 35 37
37 37 37 37 37 37 37 37 37 37 37 37 37 37 37 37 37 37 37 37 37 37 37 37 37 37 37 37 37 37 37 37 37 37 37 37 37 37 37 37 37 37 37 37 37 37 37 37 37 37 37 31 31 31 31 37 37 37 37 37
37 37 37 37 37 37 37 37 37 37 37 37 37 37 37 37 37 37 37 37 37 37 37 37 37 37 37 37 37 35 35 33 32 32 30 24 15 13 13 13 14 
>GGB83NF01AY3WZ rank=0030638 x=282.0 y=3073.0 length=77
37 37 37 37 37 37 37 37 37 37 37 40 40 40 40 40 40 40 40 40 40 40 40 40 40 40 40 40 40 40 40 40 40 40 40 40 40 40 40 40 40 40 40 40 40 40 40 40 40 40 40 40 37 37 37 37 37 37 37 37
37 37 37 37 37 37 37 37 37 30 33 33 32 29 27 27 22 
>GGB83NF01AUKTV rank=0030646 x=231.0 y=609.0 length=87
40 40 40 40 40 40 40 40 40 40 40 40 40 40 40 40 40 40 40 40 40 40 40 40 40 40 40 40 40 40 40 40 26 26 26 26 39 39 40 40 40 40 40 40 40 40 40 40 40 40 40 40 40 40 40 35 34 34 40 40
35 34 34 39 40 40 39 39 39 40 40 40 40 40 40 40 40 40 40 40 30 30 26 26 24 22 31 
>GGB83NF01A0F8W rank=0030651 x=298.0 y=174.0 length=128
36 36 35 37 37 37 37 37 37 37 35 35 40 40 40 40 40 40 39 40 40 40 40 40 40 40 40 40 40 40 40 40 40 40 40 40 40 40 40 39 39 40 39 39 37 37 37 37 37 37 36 31 28 28 28 35 37 37 37 37
37 37 37 37 37 37 37 37 37 37 37 37 37 37 37 37 37 37 37 37 37 37 37 37 37 37 37 35 32 34 34 30 30 25 25 25 24 33 33 33 33 33 33 33 33 32 32 32 30 28 28 32 32 32 33 32 30 30 23 23
24 24 26 26 26 11 11 11 
>GGB83NF01D7JPF rank=0030659 x=1609.5 y=241.0 length=337
40 40 40 40 39 21 21 21 26 21 21 21 40 40 40 40 40 40 40 40 40 40 40 40 40 40 40 40 40 40 40 40 40 40 40 40 40 40 40 40 40 40 40 40 40 40 40 40 40 40 40 40 40 40 40 40 40 40 40 40
40 40 40 40 40 40 34 25 17 15 15 20 20 20 20 30 15 15 15 15 33 38 38 40 40 40 40 40 40 40 40 40 39 39 39 40 40 34 34 34 34 34 39 39 40 40 40 40 40 40 21 21 21 35 40 40 40 40 39 39
39 39 40 40 31 31 31 31 40 40 40 40 40 40 40 40 40 40 40 40 40 40 40 40 40 40 38 38 38 40 40 40 40 40 40 40 40 40 40 40 40 40 40 40 40 40 40 40 40 40 40 40 40 40 40 40 40 40 40 40
40 40 39 34 26 26 26 26 30 30 40 36 34 34 34 40 40 40 40 40 40 40 40 40 40 40 40 40 40 40 40 40 40 40 40 40 30 30 30 27 36 40 40 40 33 33 30 30 30 36 39 39 39 40 40 39 39 39 40 40
40 39 39 39 40 40 40 40 40 39 39 39 39 40 40 40 40 40 40 40 40 40 40 40 40 40 40 40 40 40 39 39 39 30 30 27 27 20 36 39 40 36 40 40 40 40 40 40 40 40 40 40 40 40 40 39 39 39 39 40
40 40 40 40 40 40 36 36 34 34 34 33 33 34 38 30 28 28 28 36 40 30 30 26 26 26 34 40 40 40 40 40 40 40 39 39 39 
>GGB83NF01CWO4C rank=0030661 x=1075.0 y=1690.0 length=49
40 40 40 40 40 40 40 40 40 40 40 40 40 40 40 40 40 40 40 40 40 40 40 40 40 40 40 40 40 40 39 39 39 39 40 40 40 40 40 40 33 33 33 33 40 40 40 40 40 
>GGB83NF01DIZ4B rank=0030669 x=1329.0 y=1993.0 length=67
40 40 40 40 40 40 40 37 37 37 37 38 38 40 40 40 40 40 38 38 38 40 40 40 40 40 40 40 40 40 40 40 40 40 40 40 40 40 40 40 40 40 40 40 40 40 40 40 40 40 39 39 39 37 35 37 36 40 38 30
30 30 33 30 27 19 19 
>GGB83NF01D0HMZ rank=0030684 x=1528.0 y=2745.0 length=257
40 40 40 40 40 40 40 40 40 40 40 40 40 40 40 40 40 40 40 40 40 40 40 40 40 40 40 40 40 40 40 40 40 40 40 40 40 40 40 40 40 40 40 40 40 40 40 40 33 33 33 35 20 20 20 20 20 24 33 40
40 40 40 40 40 40 40 40 40 40 40 40 40 40 32 25 20 19 19 25 35 40 36 36 32 31 32 32 33 33 33 23 16 16 13 13 19 25 17 20 20 20 19 21 21 23 30 36 33 33 34 34 31 34 34 32 24 24 24 23
21 31 28 36 36 32 25 25 14 16 16 16 31 21 29 29 32 32 32 32 36 40 40 40 38 35 25 25 25 38 38 40 38 35 35 35 35 36 40 40 35 33 33 33 33 40 40 40 40 39 33 33 33 33 40 40 40 40 40 40
40 40 38 38 38 40 40 40 40 40 40 40 40 40 40 39 39 39 40 40 40 40 40 39 39 28 28 28 36 36 36 27 27 24 26 26 26 28 28 23 23 23 23 33 33 33 33 33 36 22 31 29 35 35 35 35 26 21 16 14
14 20 28 26 26 26 26 29 29 29 33 37 37 38 38 40 40 
>GGB83NF01A2NJV rank=0030741 x=323.5 y=553.0 length=143
37 37 37 37 37 37 37 35 35 35 37 27 25 25 25 35 21 21 20 20 28 28 28 28 35 35 35 35 25 25 27 37 37 37 37 37 35 32 32 32 35 32 32 32 35 35 32 32 32 33 33 33 33 33 33 24 23 23 23 27
27 31 30 27 19 19 19 19 27 28 26 26 27 26 28 27 15 15 15 15 19 18 23 32 30 19 17 17 19 30 32 32 32 23 19 16 16 16 19 23 26 28 32 32 30 28 27 27 27 27 26 26 26 24 16 16 16 16 16 24
27 30 30 23 23 23 32 32 27 19 19 19 23 24 24 27 29 19 19 19 23 24 23 
>GGB83NF01BFZJV rank=0030748 x=475.5 y=41.5 length=41
31 31 31 37 37 37 37 37 37 37 37 31 30 30 37 37 37 27 27 25 25 25 25 39 39 40 40 40 40 40 40 40 40 40 40 40 40 40 40 40 36 
>GGB83NF01AL0MR rank=0030751 x=133.0 y=2593.0 length=308
35 35 35 40 40 40 40 40 40 35 26 26 26 38 40 40 40 38 38 38 40 40 40 40 40 40 40 40 40 35 35 34 38 38 38 40 37 33 33 33 34 35 35 38 38 33 33 33 34 22 22 25 24 25 40 40 37 35 34 27
27 27 38 39 38 40 23 23 23 25 25 25 40 40 40 40 40 40 40 40 38 35 33 33 38 40 40 40 40 40 40 40 40 40 40 40 40 40 40 40 40 37 29 21 21 20 20 34 39 38 35 34 34 38 28 30 30 33 40 40
40 40 40 40 39 39 39 40 40 40 40 40 40 40 38 38 38 40 40 40 40 40 37 37 37 40 40 38 20 20 20 22 22 31 32 33 31 31 25 26 20 20 22 22 26 26 32 33 34 33 28 30 30 32 24 24 26 19 16 16
16 16 16 24 32 31 35 38 36 39 40 40 38 38 38 37 40 40 39 39 39 39 26 16 16 16 16 21 30 32 28 26 14 16 16 22 22 28 32 38 36 38 39 36 38 38 35 35 33 33 33 33 35 38 34 27 28 28 32 38
32 28 28 28 37 37 40 40 38 39 39 40 40 40 32 32 25 25 25 32 31 31 28 28 28 0  32 32 38 39 32 22 22 23 23 33 37 37 39 36 33 33 37 38 40 40 40 40 40 40 40 40 40 40 40 40 40 35 35 35
27 27 28 38 35 35 20 20 
>GGB83NF01D8VRU rank=0030756 x=1624.0 y=1096.0 length=45
27 25 25 32 30 30 24 17 13 14 13 13 13 13 12 12 16 16 17 25 23 23 24 23 35 37 39 40 40 40 40 40 40 39 39 38 35 33 32 27 19 13 13 12 12 
>GGB83NF01AO60N rank=0030772 x=169.5 y=3381.0 length=94
37 37 37 37 37 37 37 37 37 37 37 40 40 40 40 40 40 40 40 40 40 40 40 40 40 40 40 40 40 40 40 40 40 40 40 40 40 40 40 40 40 40 40 40 40 40 40 40 40 40 40 40 37 37 37 37 37 37 37 37
37 37 37 37 37 37 31 31 32 37 37 37 37 37 37 37 37 37 37 37 37 37 37 37 37 37 30 28 33 33 32 29 23 0  
>GGB83NF01DPFVT rank=0030790 x=1402.0 y=3351.0 length=64
23 23 21 36 39 31 23 21 21 26 21 20 21 26 32 29 21 20 20 25 24 24 26 25 33 26 26 26 30 30 26 26 26 35 35 34 36 27 25 24 24 26 26 25 21 21 19 19 21 21 30 35 33 35 32 35 33 35 35 35
32 32 21 20 
>GGB83NF01AHSOC rank=0030800 x=85.5 y=2266.5 length=115
39 39 39 39 39 39 39 39 39 39 39 40 40 40 40 40 40 40 40 40 40 40 40 40 40 40 40 40 40 40 40 40 40 40 40 40 40 40 40 40 40 40 40 40 25 25 26 25 25 25 40 40 39 39 39 39 39 39 39 39
39 39 39 39 39 39 39 39 39 39 39 39 39 39 39 37 37 37 39 39 39 39 39 39 39 39 39 39 39 39 39 39 39 39 39 39 36 33 31 31 35 38 38 38 38 26 17 17 17 17 27 33 33 26 26 
>GGB83NF01C6PU2 rank=0030849 x=1189.0 y=2268.5 length=178
37 37 37 37 37 37 32 26 26 26 37 40 40 40 39 39 39 40 39 40 40 35 37 39 37 37 37 37 37 32 34 34 30 30 30 34 34 37 36 36 36 36 37 37 40 40 40 40 40 40 40 40 37 37 37 37 37 37 37 37
37 37 37 37 37 37 37 37 37 37 37 37 37 37 37 37 37 37 37 37 37 37 37 37 37 37 37 37 37 37 37 37 37 37 37 37 37 37 37 37 37 37 37 37 37 37 37 37 37 37 35 35 35 35 35 35 33 28 28 28
27 30 31 31 30 23 23 23 27 23 23 23 27 23 23 23 23 27 28 28 28 23 23 19 19 19 23 27 23 23 23 27 27 27 27 23 23 23 27 27 27 27 27 27 27 27 27 27 27 27 24 27 27 23 23 23 21 21 
>GGB83NF01APH52 rank=0030855 x=173.5 y=1448.0 length=151
37 37 37 37 37 37 37 26 26 26 37 40 40 40 40 40 40 40 40 40 40 40 40 40 40 40 40 40 40 40 40 40 40 40 40 40 40 40 40 40 40 40 40 40 39 39 37 39 39 39 38 37 30 21 21 21 27 35 37 37
37 37 35 35 37 37 37 37 37 37 37 37 37 37 37 37 37 37 37 37 37 35 28 28 28 28 28 29 29 24 16 16 16 20 32 35 35 34 34 34 37 37 37 37 37 37 37 37 37 37 37 37 37 37 37 37 30 30 28 35
37 37 37 37 37 37 37 37 30 30 30 33 29 29 32 24 16 16 15 15 19 24 26 24 20 20 20 20 20 16 13 
>GGB83NF01DCSSH rank=0030861 x=1258.0 y=3375.5 length=62
34 34 35 40 40 40 35 26 26 26 40 40 40 40 40 21 21 21 21 30 39 40 40 40 40 40 40 40 30 30 26 26 24 24 40 40 40 40 40 34 34 34 34 40 40 39 39 38 40 40 40 40 30 30 30 30 30 40 40 40
40 40 
>GGB83NF01EDST2 rank=0030906 x=1680.5 y=1192.5 length=49
35 35 33 40 40 40 38 35 33 34 31 28 29 40 40 40 36 36 36 40 35 23 23 23 23 30 30 33 33 24 24 24 37 40 40 40 40 40 40 40 40 40 38 28 28 26 38 29 19 
>GGB83NF01DTJXN rank=0030921 x=1449.0 y=2713.0 length=81
36 36 36 37 37 37 37 37 37 37 37 40 40 40 40 40 40 40 40 40 40 40 40 40 40 40 40 40 40 40 40 40 40 40 40 40 40 40 40 39 33 33 33 31 31 37 37 35 30 28 28 35 35 35 30 30 30 32 34 32
37 34 34 34 37 37 37 37 37 37 37 37 35 35 33 28 28 28 28 24 19 
>GGB83NF01EX5OW rank=0030927 x=1912.0 y=702.0 length=505
40 40 40 40 40 40 40 40 40 40 40 40 40 40 40 40 40 40 40 40 40 40 40 40 40 40 40 40 40 40 40 40 40 40 40 40 40 40 40 40 40 40 40 40 40 40 40 40 40 40 40 40 39 39 39 40 40 40 40 40
40 40 40 40 40 40 40 39 39 39 40 40 40 40 40 40 40 40 40 40 40 40 40 40 40 40 40 40 40 40 40 40 40 40 40 40 40 40 40 40 40 40 40 40 40 40 40 40 40 40 40 40 40 40 40 40 39 39 39 40
40 40 40 40 40 40 40 40 40 39 39 39 40 40 40 40 40 40 40 40 40 40 40 40 40 39 39 39 40 40 40 39 39 39 40 40 40 40 40 40 40 40 40 40 40 40 40 40 40 40 40 40 40 40 40 40 40 40 40 40
40 40 40 40 40 40 40 40 40 40 40 40 40 40 40 40 40 40 40 40 40 40 40 39 39 39 39 39 39 40 40 40 40 40 40 40 40 40 40 40 40 40 40 40 40 40 40 40 40 40 40 40 40 40 40 40 40 39 39 39
40 40 40 40 40 40 40 40 40 40 40 40 40 40 40 40 40 40 40 40 40 40 40 40 40 40 40 40 40 40 40 40 40 40 40 40 40 40 40 40 40 40 40 40 40 40 39 39 39 40 40 40 40 40 40 40 40 40 40 40
40 40 40 40 40 40 40 40 40 40 40 40 40 40 40 40 40 40 40 40 39 39 39 40 40 40 40 40 40 40 40 39 39 39 40 40 40 40 40 40 40 40 40 40 40 40 40 40 40 40 40 40 40 40 40 40 40 40 39 39
37 40 40 26 26 26 34 34 39 30 30 30 40 39 30 39 40 40 40 40 40 40 40 40 39 39 39 40 40 40 40 40 40 40 40 40 40 40 40 36 27 24 25 28 24 20 12 11 12 12 12 17 17 11 11 13 13 18 16 16
23 21 30 30 28 28 27 27 21 22 19 30 32 34 32 24 27 27 31 36 36 31 31 28 26 31 34 31 27 22 15 15 15 19 18 31 29 29 28 28 30 30 27 27 27 31 36 36 36 36 36 34 34 34 36 36 36 36 36 36
36 36 36 36 36 36 36 34 32 24 24 24 31 24 32 28 28 28 28 27 14 14 14 15 21 
>GGB83NF01CYZGM rank=0030932 x=1101.0 y=1908.0 length=47
27 25 25 32 32 32 24 19 19 19 15 16 16 16 16 19 27 27 32 32 33 33 33 35 35 37 39 37 37 37 33 33 31 30 30 31 33 33 32 30 28 28 30 28 28 19 0  
>GGB83NF01A049C rank=0030940 x=305.0 y=3918.5 length=262
37 37 37 37 37 37 37 36 36 36 37 40 40 40 40 40 40 39 39 39 37 37 39 37 37 25 25 25 25 37 37 37 38 38 35 35 35 32 34 35 37 37 39 33 33 33 35 36 37 38 39 39 37 37 37 37 37 35 35 35
35 37 37 37 28 28 28 37 37 37 37 37 37 37 37 37 37 37 37 37 37 37 37 37 37 35 35 37 37 37 37 37 37 30 30 30 37 37 37 37 37 37 37 37 37 37 37 37 37 37 30 30 35 32 32 21 21 21 21 21
21 21 35 35 35 35 35 37 37 37 37 37 37 37 36 36 36 37 37 37 37 37 37 37 37 37 37 37 37 37 37 37 37 37 37 37 37 37 37 37 37 37 37 37 37 37 37 37 37 37 37 37 35 31 31 31 37 37 37 35
35 33 33 33 28 28 28 28 23 24 19 19 19 32 27 23 23 19 19 19 23 30 32 29 30 30 18 19 19 19 19 17 25 25 28 27 24 13 13 13 15 19 24 21 32 27 23 24 23 28 32 32 32 32 32 19 19 19 19 24
24 24 17 17 19 22 22 21 25 21 17 19 19 21 23 24 23 23 28 28 28 27 
>GGB83NF01DG493 rank=0030945 x=1308.0 y=1385.0 length=61
36 36 36 37 37 37 37 37 37 37 37 40 40 40 40 40 40 40 40 39 39 38 38 39 37 31 25 21 21 21 34 37 38 38 35 38 37 37 37 39 40 40 40 40 40 40 39 39 39 39 39 39 37 37 33 30 29 29 32 27
24 
>GGB83NF01A4H2Y rank=0030948 x=344.0 y=760.0 length=57
35 35 35 40 40 40 40 40 40 40 40 30 21 21 21 37 35 40 40 40 40 40 40 34 33 33 40 40 40 40 40 40 39 39 40 40 40 40 31 31 26 26 29 26 26 29 19 18 19 19 20 20 29 32 33 31 27 
>GGB83NF01AVEUG rank=0030955 x=240.5 y=2646.0 length=74
37 37 37 37 37 37 37 37 37 37 37 40 40 40 40 40 40 40 40 40 40 26 26 26 40 40 40 40 40 40 40 40 40 40 40 40 40 40 40 40 40 39 39 39 39 39 39 39 39 39 39 39 37 37 37 37 37 37 37 37
37 37 37 37 37 37 35 33 33 32 32 28 19 15 
>GGB83NF01DO1AY rank=0030959 x=1398.5 y=840.0 length=72
31 31 30 37 37 37 37 31 23 23 23 23 25 28 37 38 37 37 37 38 38 38 39 39 39 39 39 33 28 27 27 30 31 32 33 33 33 33 25 25 25 25 25 30 32 35 35 35 35 35 35 37 37 37 37 37 32 34 34 32
35 33 25 19 19 19 30 28 28 17 17 17 
>GGB83NF01AKUKZ rank=0030964 x=120.0 y=1345.0 length=86
36 36 36 37 37 37 37 37 37 37 37 40 40 40 40 40 40 40 40 40 40 40 40 40 40 40 40 40 40 40 40 40 40 40 40 40 40 40 40 40 40 40 40 40 40 40 40 40 40 40 40 40 31 31 31 37 37 37 37 37
37 37 37 37 37 37 37 37 37 37 37 37 37 37 37 35 33 32 30 21 21 21 17 14 14 13 
>GGB83NF01AKYM2 rank=0030971 x=121.0 y=2508.0 length=133
35 33 33 40 40 40 40 40 40 31 26 25 25 38 40 40 40 40 40 40 40 40 40 40 35 35 35 35 40 40 40 40 40 40 40 40 40 40 40 40 40 40 40 40 40 40 40 40 40 40 40 40 40 38 38 33 33 34 38 40
38 35 35 40 40 40 38 37 38 37 35 40 40 40 40 35 35 35 35 35 36 38 35 30 30 30 24 24 24 19 20 14 14 14 14 19 19 33 28 32 26 28 29 33 33 33 40 36 38 34 34 35 36 35 32 23 23 23 27 28
33 33 33 35 35 35 35 38 38 40 38 38 38 
>GGB83NF01D9RNZ rank=0030972 x=1634.0 y=1469.5 length=88
31 31 31 37 37 37 35 28 28 28 37 40 40 40 40 40 40 40 40 40 40 40 40 40 40 40 40 40 40 33 33 33 36 39 39 37 36 25 25 25 34 37 37 32 29 29 30 31 32 32 30 23 15 15 15 19 24 29 25 24
24 25 26 26 28 19 19 18 18 19 19 18 27 32 32 31 31 30 29 27 27 27 28 26 26 25 16 16 
>GGB83NF01A0NGU rank=0030993 x=300.5 y=1340.0 length=93
35 35 35 35 35 35 32 18 18 18 16 19 20 32 33 33 25 25 25 25 37 39 40 40 40 40 40 40 40 40 36 35 35 39 39 39 37 25 25 23 20 20 30 32 32 32 32 32 27 16 16 16 20 18 32 32 33 30 27 27
27 33 35 37 37 37 37 35 25 25 25 35 35 33 32 29 28 17 17 17 23 23 22 22 12 13 11 11 11 17 13 13 11 
>GGB83NF01EGPZS rank=0031004 x=1713.0 y=2310.5 length=278
40 40 40 40 40 40 40 40 40 40 39 39 39 39 39 40 40 40 40 40 40 40 40 40 40 40 40 40 40 40 40 40 40 40 40 40 40 40 40 40 40 40 40 40 40 39 39 24 24 26 26 40 30 30 30 30 40 40 40 40
40 40 40 39 39 39 39 40 40 40 40 40 40 40 40 40 40 40 39 35 21 21 21 21 30 40 40 40 40 37 37 39 40 40 40 40 40 40 40 40 40 40 40 40 40 40 40 40 40 40 40 40 40 40 40 40 40 40 40 39
38 38 38 38 39 40 40 40 40 40 40 40 40 40 40 40 40 40 40 39 39 39 40 34 35 35 32 28 26 28 20 20 15 15 15 15 15 12 25 23 30 32 36 40 34 40 36 39 39 40 40 39 39 39 39 39 39 40 40 40
40 40 40 40 40 40 40 40 39 39 39 40 40 39 39 39 40 40 40 40 40 39 39 39 40 39 39 30 30 30 40 40 40 40 40 40 40 40 40 40 40 35 30 30 30 40 40 40 40 40 40 40 30 29 29 29 33 33 33 30
28 23 23 23 24 20 20 14 14 14 14 20 16 33 32 35 32 29 31 33 34 40 40 40 40 40 39 39 39 39 40 40 40 40 40 40 40 40 
>GGB83NF01C8WQR rank=0031019 x=1214.0 y=2097.5 length=73
39 39 39 39 39 39 39 39 39 39 39 40 40 40 40 40 40 40 40 40 40 40 40 40 40 40 40 40 40 40 40 33 33 33 38 35 35 28 27 27 34 34 36 39 39 39 39 39 39 38 38 38 38 38 38 38 38 31 21 19
17 17 16 27 29 28 26 26 26 23 21 22 22 
>GGB83NF01CXUWK rank=0031020 x=1088.0 y=2594.0 length=52
37 37 37 37 37 37 37 37 36 36 35 40 40 40 40 40 40 40 40 40 40 40 40 40 40 40 40 40 40 40 40 40 40 40 39 37 37 37 35 35 32 27 27 27 16 15 15 17 18 22 22 20 
>GGB83NF01B1541 rank=0031039 x=727.5 y=2819.0 length=61
36 36 36 37 37 37 32 30 30 30 37 40 40 40 40 40 40 40 40 40 40 40 40 40 40 40 40 40 40 40 40 40 39 39 37 37 37 35 35 32 32 31 25 21 21 21 25 35 35 33 33 33 32 30 30 27 27 28 21 17
16 
>GGB83NF01AM1GR rank=0031056 x=145.0 y=1177.5 length=124
37 37 37 37 37 37 37 37 37 37 35 35 33 33 20 20 16 16 16 23 24 27 29 29 29 28 29 30 31 31 32 33 33 33 28 25 24 25 25 28 32 32 33 33 28 25 25 25 33 35 35 35 35 35 35 33 30 29 29 28
26 27 27 28 13 13 13 13 13 18 14 14 26 26 22 21 21 29 29 30 32 33 33 31 31 33 33 35 35 30 21 21 21 25 25 32 37 34 32 32 35 33 28 28 28 33 32 27 24 24 19 18 17 17 17 13 11 12 16 13
17 18 18 16 
>GGB83NF01B4XZ4 rank=0031059 x=759.0 y=1170.0 length=130
40 40 40 40 40 40 40 40 40 40 40 40 40 40 40 40 40 40 40 40 40 40 40 40 40 40 40 40 40 40 40 40 40 40 40 40 40 40 40 40 40 39 39 39 40 40 40 40 40 40 40 40 40 40 39 39 39 40 40 40
40 40 40 40 40 40 40 40 40 40 33 33 35 40 40 40 40 40 40 40 40 40 40 40 40 40 39 30 26 26 26 40 40 40 40 40 40 40 40 40 40 40 40 40 40 39 34 34 34 36 40 40 34 34 34 34 34 40 40 40
40 40 39 39 39 40 40 40 40 40 
>GGB83NF01A381B rank=0031062 x=341.0 y=1325.0 length=84
37 37 37 37 37 37 37 37 37 37 37 37 37 39 37 37 37 37 37 40 40 40 40 40 40 40 40 40 40 40 40 40 40 40 39 39 37 37 37 37 35 35 35 36 27 27 23 21 21 35 35 35 35 35 35 32 32 32 35 35
32 32 32 28 28 28 32 32 32 32 32 32 32 33 33 32 32 23 23 24 27 31 24 24 
>GGB83NF01BGJ2J rank=0031076 x=481.0 y=2057.0 length=200
37 37 37 37 37 37 37 37 37 37 37 40 40 40 40 40 40 40 40 40 40 40 40 40 40 40 40 40 40 40 30 30 30 40 40 40 40 40 40 40 40 40 40 40 40 40 40 40 40 39 39 37 37 37 37 37 37 30 25 25
25 25 32 33 26 23 23 16 15 15 18 29 30 27 23 24 24 27 19 19 19 23 23 31 32 31 32 28 28 28 28 30 30 35 35 33 32 32 32 32 32 26 26 26 16 16 16 19 19 24 23 23 25 28 27 24 25 21 17 17
17 17 18 12 12 12 17 17 22 21 25 25 25 23 23 26 23 21 21 28 28 28 28 28 33 33 27 32 32 30 25 25 25 34 34 37 37 37 37 37 35 35 33 33 33 24 24 24 24 19 14 16 16 16 19 23 29 29 29 29
29 29 30 30 27 16 16 16 27 29 29 27 24 24 25 25 22 22 18 19 
>GGB83NF01BRV9H rank=0031089 x=610.5 y=2691.5 length=137
40 40 40 40 40 40 40 40 40 40 40 40 40 40 40 40 40 40 40 40 40 40 40 40 40 40 40 40 40 40 40 40 40 40 40 40 40 40 40 40 40 40 40 40 40 40 40 40 40 40 40 39 39 39 40 40 40 40 40 40
40 40 40 40 40 40 40 40 40 40 39 39 39 40 40 40 40 40 40 40 40 40 40 37 37 40 40 40 40 40 40 40 40 40 39 39 39 36 35 35 37 38 27 26 18 18 20 27 27 31 38 38 36 33 33 35 34 34 36 30
26 16 16 16 16 22 22 28 25 23 25 23 25 20 20 17 12 
>GGB83NF01DH201 rank=0031096 x=1319.0 y=67.5 length=160
34 37 28 25 25 25 25 37 37 37 37 39 40 40 40 40 40 39 39 37 35 35 35 35 35 25 25 21 21 21 31 32 38 35 33 32 32 32 32 35 35 37 27 21 21 18 16 19 19 32 32 32 32 30 16 15 15 27 30 30
30 24 21 21 13 13 15 15 14 16 28 28 29 26 27 27 30 32 32 32 28 28 26 30 23 19 17 17 30 27 23 24 23 23 23 30 27 24 23 23 31 31 33 33 33 35 32 21 21 21 30 35 35 35 35 35 35 25 25 25
30 35 35 32 30 30 30 30 37 34 32 32 33 32 32 22 22 21 21 15 15 13 12 19 14 28 26 16 17 11 11 11 12 18 13 25 20 20 17 18 
>GGB83NF01CQOUQ rank=0031114 x=1006.0 y=4032.0 length=68
40 40 40 40 40 40 40 40 40 40 40 40 40 38 38 38 40 40 40 40 40 40 40 40 40 40 40 40 40 40 40 40 40 40 40 40 40 40 40 40 40 40 40 40 33 29 23 23 25 25 38 35 35 40 40 40 40 40 40 40
25 25 25 33 38 40 40 40 
>GGB83NF01BOBGN rank=0031117 x=569.0 y=3701.5 length=223
37 37 37 37 37 37 37 37 37 37 37 40 40 26 26 26 33 33 40 40 40 40 40 40 40 39 39 39 40 40 40 40 40 40 40 40 40 40 40 40 40 39 39 31 31 31 31 31 31 37 39 37 37 37 37 37 37 37 37 37
37 37 37 37 32 25 23 23 37 37 37 37 37 28 28 28 37 37 37 37 37 37 37 37 37 35 35 35 35 37 37 37 37 37 34 34 34 37 37 30 32 32 27 32 25 25 25 25 28 27 27 27 27 27 29 29 28 28 24 25
25 28 33 33 35 35 32 30 30 30 30 31 30 34 37 37 37 37 37 37 37 34 30 30 30 30 30 35 33 33 32 32 32 35 30 30 30 30 29 37 37 37 37 37 37 37 37 37 37 35 33 30 30 30 29 29 28 25 13 13
13 13 13 17 19 14 19 22 25 28 30 30 32 31 30 29 29 30 24 23 23 26 23 23 15 18 18 23 21 21 28 22 17 21 19 19 17 18 17 17 25 13 12 
>GGB83NF01BBGKO rank=0031125 x=423.0 y=1814.0 length=153
35 36 36 37 37 37 37 26 26 26 26 40 40 40 40 40 40 40 40 40 40 40 40 40 40 40 40 40 40 40 40 40 40 40 39 37 39 37 35 26 26 23 15 15 13 13 19 14 15 15 15 21 22 24 27 30 30 27 27 29
27 27 27 28 19 19 19 19 19 19 19 19 19 23 32 33 33 33 35 35 37 37 37 37 37 37 37 37 37 37 37 37 37 37 36 36 36 37 37 37 37 37 37 37 37 37 37 37 37 37 37 37 37 32 30 28 28 33 33 35
32 30 25 25 25 25 25 32 35 35 35 32 32 32 33 33 33 33 33 30 27 27 27 18 14 13 13 17 16 28 16 16 17 
>GGB83NF01C6NFR rank=0031145 x=1188.0 y=3221.5 length=125
40 40 39 23 22 22 21 21 30 25 32 32 23 14 14 14 14 14 14 22 22 30 31 32 32 36 36 38 40 40 40 40 40 40 40 39 39 40 39 35 36 33 34 33 38 38 35 35 31 31 31 33 33 33 33 33 36 40 40 39
39 39 40 40 40 40 40 40 40 39 40 37 40 39 40 40 40 40 40 38 38 33 35 27 27 27 26 27 26 18 18 20 21 31 35 38 39 39 40 40 40 40 40 40 40 36 35 35 35 31 31 27 20 20 20 35 35 39 39 39
40 40 38 40 40 
>GGB83NF01AO0EN rank=0031148 x=167.0 y=3005.5 length=82
37 37 37 37 37 37 37 36 36 36 36 25 25 25 40 40 40 40 40 40 40 40 40 40 40 40 40 40 40 40 40 40 40 40 40 40 40 40 40 40 40 40 40 40 40 40 40 40 40 40 40 40 37 37 37 37 37 37 37 37
37 37 37 34 34 34 35 35 35 35 32 29 28 30 28 27 27 27 28 23 12 12 
>GGB83NF01APRLH rank=0031162 x=176.5 y=1379.0 length=97
40 40 40 40 40 40 40 40 40 40 40 40 40 40 40 40 40 40 40 40 40 40 40 40 40 40 40 40 40 40 40 40 40 40 40 40 40 40 40 40 26 26 26 26 26 38 40 40 40 40 40 40 40 40 40 40 40 40 32 28
28 28 28 32 24 24 24 24 29 29 36 40 40 40 36 35 34 34 35 25 24 18 18 16 19 21 21 26 23 21 28 28 28 30 26 25 25 
>GGB83NF01AKCWY rank=0031175 x=114.0 y=3024.5 length=89
19 19 19 32 32 27 20 16 16 16 16 19 20 33 33 33 32 33 33 35 37 35 37 37 35 35 35 35 21 21 18 18 19 27 27 27 24 24 28 27 22 17 17 18 19 16 16 17 11 11 14 16 16 19 17 17 22 22 27 29
28 30 31 27 27 28 28 32 32 33 32 32 32 32 30 27 27 27 29 28 28 29 29 25 21 21 13 13 13 
>GGB83NF01A99YX rank=0031193 x=409.0 y=3943.0 length=129
37 37 37 37 37 37 37 37 37 37 37 40 40 40 39 31 25 25 25 25 33 39 39 37 37 35 35 37 37 39 39 39 36 32 27 31 31 32 32 32 27 19 16 16 16 18 20 19 28 33 33 33 33 35 37 37 37 37 37 37
37 37 37 37 37 37 37 37 37 37 37 37 37 37 37 37 37 31 31 32 37 37 37 37 35 37 35 35 35 32 24 16 15 13 21 18 18 18 13 18 12 12 11 11 11 11 13 12 18 0  16 16 16 17 17 29 28 19 19 19
30 29 28 26 24 18 17 17 17 
>GGB83NF01AS5E1 rank=0031205 x=214.0 y=3611.5 length=102
31 31 31 37 37 37 37 37 37 37 37 40 40 40 40 39 39 36 35 35 37 37 37 37 36 36 33 33 33 37 37 37 37 38 38 38 39 39 39 37 36 30 30 31 37 37 36 32 32 27 27 27 27 34 34 37 37 37 37 37
37 37 37 37 37 37 37 37 37 37 37 35 35 35 35 35 35 35 30 21 20 20 20 28 28 28 33 33 28 27 27 28 32 31 29 30 23 21 21 21 21 22 
>GGB83NF01B4OMV rank=0031236 x=756.0 y=1317.0 length=131
40 40 40 40 40 40 40 40 40 40 26 21 21 21 39 40 40 40 40 38 38 40 40 34 34 30 27 20 20 20 27 30 40 30 30 30 40 40 40 40 40 39 39 39 40 40 40 40 40 40 40 40 40 40 40 40 39 39 39 40
40 40 40 40 40 40 40 39 39 39 40 40 40 40 40 40 40 40 40 40 40 40 40 40 40 40 40 39 39 39 40 40 40 39 39 39 40 40 40 40 40 40 40 40 40 40 40 40 39 36 36 40 40 40 34 35 21 21 21 21
35 40 40 40 40 40 40 40 40 40 40 
>GGB83NF01CS6UN rank=0031237 x=1035.0 y=1885.0 length=130
40 40 40 40 40 40 40 40 40 40 40 40 40 40 40 40 40 40 40 40 40 40 40 40 40 40 40 40 40 40 40 40 40 40 40 40 40 40 40 40 40 40 40 40 40 38 34 34 39 40 40 40 40 40 40 40 40 40 40 40
40 40 40 40 40 40 40 40 40 40 40 40 40 40 40 40 40 40 40 40 40 40 40 40 40 34 34 34 34 35 40 40 40 40 40 40 40 40 40 40 40 40 34 34 34 34 40 40 40 40 40 40 40 40 40 40 40 39 39 39
39 40 40 40 40 40 40 40 40 40 
>GGB83NF01BL1WA rank=0031245 x=544.5 y=392.0 length=258
40 40 40 40 40 40 40 39 39 39 33 33 38 40 40 40 40 40 34 34 34 34 40 40 40 40 40 40 40 40 40 40 40 40 40 40 40 40 40 39 39 39 40 40 40 40 40 40 40 40 40 40 40 40 40 40 40 40 40 40
40 40 40 40 40 40 40 40 40 40 40 40 40 40 40 40 40 40 40 40 40 40 39 39 39 40 40 40 40 40 40 40 40 40 40 26 26 26 39 39 40 40 40 40 40 40 40 40 39 39 34 34 34 39 39 40 40 40 40 40
40 40 40 40 40 40 40 40 40 40 40 40 40 40 40 40 40 40 40 40 40 40 40 40 40 40 40 40 40 40 40 40 40 40 40 40 40 40 40 40 40 40 39 26 26 26 34 34 35 35 40 40 40 40 40 40 40 40 40 40
40 40 40 40 40 40 40 40 40 40 40 40 40 40 40 40 40 40 40 40 40 40 40 39 35 34 34 39 39 39 39 34 35 33 34 34 34 34 33 39 37 37 34 31 28 19 19 22 16 16 16 14 28 28 28 28 30 30 35 32
20 23 23 23 23 40 40 24 40 40 40 40 39 39 39 40 40 39 
>GGB83NF01AI7CK rank=0031249 x=101.0 y=2402.0 length=114
37 37 37 37 37 37 37 36 36 36 37 40 39 36 21 21 21 35 35 35 35 32 21 21 23 23 31 39 40 40 40 40 40 40 40 40 40 40 40 40 40 40 40 40 40 40 40 40 40 40 40 40 37 37 37 37 37 37 37 37
37 37 37 37 37 37 37 37 37 37 37 37 37 37 37 37 37 37 37 37 37 37 37 37 37 37 37 37 37 37 37 37 37 37 37 37 37 33 24 23 24 29 29 23 23 13 13 13 14 16 22 20 22 20 
>GGB83NF01B1EZ9 rank=0031255 x=719.0 y=423.5 length=84
40 40 40 40 40 40 40 29 29 29 40 38 35 35 35 22 22 22 22 24 24 24 31 37 40 40 40 40 40 40 40 40 40 40 40 39 39 39 39 39 40 40 40 40 40 40 40 40 40 40 40 38 38 38 21 21 21 21 22 19
19 20 24 30 27 25 25 27 27 27 30 31 31 35 36 36 30 27 27 32 28 25 25 19 
>GGB83NF01A13QO rank=0031259 x=316.0 y=3550.0 length=73
37 37 37 37 37 37 37 37 37 37 37 40 40 40 40 40 40 40 40 40 40 40 40 40 40 40 40 40 40 40 40 40 40 40 40 40 40 40 40 40 40 40 40 40 40 40 40 40 40 40 30 30 30 32 37 37 37 35 33 33
33 33 33 18 18 16 19 19 17 17 19 11 11 
>GGB83NF01B7T2N rank=0031272 x=792.0 y=877.0 length=62
37 37 37 37 37 37 37 36 36 36 37 40 40 40 40 40 40 40 40 40 40 40 40 30 31 28 38 35 35 33 33 33 20 19 20 20 20 20 20 28 33 32 23 23 25 35 35 35 37 30 0  30 30 30 35 33 33 23 19 19
0  24 
>GGB83NF01AG9UU rank=0031321 x=79.0 y=2452.0 length=465
40 40 40 40 40 40 40 40 40 40 40 40 40 40 40 40 40 40 40 40 40 40 40 40 39 21 21 21 38 39 40 40 40 40 40 40 40 40 40 40 40 40 40 40 40 40 40 26 26 26 39 40 40 34 34 34 34 35 35 39
40 40 40 40 40 40 40 40 40 40 40 40 40 30 21 21 21 30 35 40 40 40 40 40 40 40 40 40 40 40 40 40 40 40 40 40 40 40 40 40 40 40 40 40 40 40 40 40 40 40 40 40 40 40 40 39 39 39 40 40
40 40 40 40 40 40 40 40 40 40 40 40 40 40 40 40 40 40 40 40 40 40 40 40 40 40 40 40 40 40 40 40 40 40 40 40 40 40 40 40 40 40 40 40 40 40 40 40 40 40 40 40 40 40 40 40 40 40 40 40
40 40 40 40 40 40 40 40 40 40 40 40 40 40 40 40 40 40 40 40 40 40 40 40 40 40 40 40 40 40 40 40 40 40 40 40 40 40 34 34 34 40 40 40 40 40 39 39 39 40 40 40 40 39 39 39 40 40 40 40
40 40 40 40 40 40 40 40 40 40 40 40 40 40 40 40 40 40 40 40 40 40 40 40 40 40 40 40 40 40 40 40 40 40 40 40 40 40 40 40 40 30 30 30 35 40 40 39 39 39 40 40 40 40 40 40 40 40 40 40
40 40 40 40 40 40 40 40 40 40 40 40 40 40 40 40 40 40 40 40 40 40 40 39 39 39 40 40 40 40 40 40 40 30 30 30 40 40 40 40 40 40 40 40 40 40 40 40 40 40 40 40 40 40 40 40 40 40 40 40
26 26 26 40 40 40 40 40 40 40 40 34 34 35 40 40 40 40 40 40 40 40 40 40 40 40 40 40 40 39 39 39 40 40 40 40 40 40 40 40 40 40 40 40 40 40 40 40 40 40 40 40 40 40 40 40 40 40 40 34
34 34 30 30 30 25 16 16 16 17 22 16 34 34 34 27 27 27 36 31 36 34 34 32 36 36 36 36 27 22 24 22 36 36 36 36 36 36 22 22 22 22 24 31 32 
>GGB83NF01AUKYM rank=0031323 x=231.0 y=780.0 length=238
40 40 40 40 40 40 40 40 40 40 40 40 40 40 40 40 40 40 40 40 40 40 40 40 38 38 38 40 40 40 40 40 40 40 40 40 40 40 40 40 40 40 40 40 40 40 40 40 40 40 40 40 40 40 40 40 40 40 40 40
26 26 26 26 38 40 40 40 40 40 34 33 33 40 40 37 33 21 21 21 26 38 40 40 40 40 40 40 40 40 40 40 40 40 40 40 40 40 40 40 40 40 38 38 31 32 31 31 38 38 39 39 39 40 40 40 40 40 40 40
40 40 40 40 40 40 40 40 40 40 40 33 29 29 28 28 35 20 20 18 18 18 28 28 28 32 30 25 25 19 19 19 14 15 15 15 26 32 30 28 28 27 27 28 25 28 27 24 25 23 23 23 20 20 20 20 20 19 32 30
28 25 24 26 26 26 25 25 24 27 31 31 32 34 34 28 28 28 28 32 32 38 38 38 38 39 32 33 33 37 39 39 39 39 38 38 38 38 38 35 35 35 35 28 28 28 33 37 37 38 40 40 40 40 40 40 40 40 
>GGB83NF01AKE5P rank=0031326 x=115.0 y=1835.0 length=51
37 37 37 37 37 37 37 37 37 37 37 40 40 40 30 30 30 40 40 40 40 40 40 40 40 40 40 40 40 40 40 40 40 40 40 40 40 40 40 40 33 33 30 28 32 32 30 27 27 22 19 
>GGB83NF01ELVRP rank=0031333 x=1772.0 y=1411.0 length=48
28 28 28 37 37 37 28 21 21 21 35 39 40 39 25 25 25 37 39 40 40 40 40 39 37 37 37 40 39 37 37 35 25 23 19 19 19 17 17 19 20 12 12 14 14 19 12 12 
>GGB83NF01DZ5T4 rank=0031354 x=1524.0 y=3834.0 length=49
28 28 28 39 40 29 29 24 24 24 34 35 40 36 36 36 34 31 23 23 23 23 26 27 32 32 40 36 39 39 36 40 40 40 40 35 36 33 33 24 21 21 21 32 34 39 39 27 23 
>GGB83NF01DA3XQ rank=0031379 x=1239.0 y=2332.0 length=76
40 40 40 40 40 40 40 39 39 39 40 40 40 40 40 40 40 40 40 40 40 38 38 38 39 39 40 40 40 40 40 39 38 21 21 21 27 38 40 39 40 40 39 39 16 18 20 20 20 38 34 40 36 36 36 36 40 40 40 40
40 40 40 40 39 35 34 34 40 40 40 40 40 40 40 40 
>GGB83NF01DC22A rank=0031386 x=1262.0 y=304.5 length=255
40 40 40 40 40 40 40 26 26 26 26 30 30 30 40 40 40 40 40 40 40 40 40 40 40 40 40 40 40 40 40 40 40 40 40 40 40 40 30 30 30 40 40 40 40 40 40 40 40 39 39 39 40 40 40 40 40 40 40 40
40 40 40 40 40 40 40 40 40 40 40 40 40 40 40 40 40 40 40 40 40 40 40 40 40 40 40 40 40 40 40 40 40 40 40 40 40 40 40 40 40 40 40 40 40 40 40 40 40 40 40 40 40 40 40 40 40 40 40 40
40 40 40 40 40 40 40 40 40 40 40 40 40 40 40 40 40 40 39 39 34 34 35 39 40 40 40 40 40 40 40 40 40 40 40 40 40 40 40 40 40 40 40 40 40 40 40 40 40 40 40 40 40 40 40 40 40 40 39 38
38 39 40 40 40 40 40 40 40 40 39 39 39 33 33 30 30 30 40 36 31 32 32 33 32 35 37 17 17 14 14 14 19 17 21 26 31 28 24 27 28 34 40 40 40 40 40 40 40 40 40 40 40 40 40 39 38 35 35 35
35 35 35 40 40 40 40 40 40 39 39 39 39 40 40 
>GGB83NF01A2OSR rank=0031387 x=323.5 y=2169.0 length=150
37 37 37 37 37 37 37 37 37 37 37 40 40 40 40 40 40 40 40 40 40 40 40 40 40 40 40 40 40 40 40 40 39 39 39 36 36 34 34 34 34 34 32 30 28 27 27 30 30 32 27 26 28 19 19 16 16 18 33 31
32 32 23 23 23 27 29 30 27 27 27 16 15 15 19 19 17 24 23 23 32 33 24 25 25 32 35 35 37 37 35 35 33 33 32 28 25 25 25 20 20 19 19 23 23 30 24 25 25 35 35 35 37 37 37 37 37 37 37 37
37 37 37 33 23 23 24 17 17 21 17 17 15 12 12 12 21 21 28 30 28 25 22 22 21 24 27 27 27 24 
>GGB83NF01B3ZPH rank=0031401 x=748.0 y=1779.0 length=49
30 30 30 40 40 40 40 34 34 35 30 30 30 30 30 40 40 40 40 40 40 40 40 40 40 40 39 39 30 30 30 30 39 39 40 40 40 40 39 37 33 33 33 37 32 33 32 16 16 
>GGB83NF01B3J7F rank=0031441 x=743.0 y=2169.0 length=80
26 26 26 37 37 37 37 37 37 37 37 34 36 27 27 25 32 28 27 24 22 21 27 24 24 24 27 11 11 11 13 13 13 21 21 15 19 17 17 26 30 29 28 27 27 27 27 30 28 20 20 19 19 27 27 27 28 30 27 27
17 17 17 22 17 17 13 13 13 13 14 16 21 27 27 30 27 26 18 19 
>GGB83NF01AM61A rank=0031448 x=147.0 y=204.0 length=181
25 26 26 37 37 37 32 23 23 21 28 33 33 31 31 23 23 23 23 15 15 15 15 19 19 19 23 24 30 30 28 30 30 32 27 27 27 19 19 19 19 18 30 27 19 19 19 19 23 28 25 25 25 30 30 37 37 37 37 37
37 37 37 37 37 37 37 37 36 36 35 36 36 37 37 37 37 37 37 37 37 37 37 37 37 37 37 37 37 37 37 37 37 35 30 30 28 32 32 32 32 32 29 23 23 15 15 15 19 19 27 28 26 26 25 21 23 23 23 32
30 27 27 27 27 31 31 27 27 16 16 16 19 30 29 33 33 33 33 33 33 37 37 37 37 37 37 35 35 35 33 32 32 32 32 33 28 19 19 19 24 21 30 28 27 27 19 19 19 17 26 23 23 22 22 21 18 18 11 11
11 
>GGB83NF01DBGB8 rank=0031452 x=1243.0 y=2022.5 length=129
40 40 40 40 40 40 40 34 30 30 30 34 40 40 40 40 40 40 40 40 40 40 40 40 40 40 40 40 40 40 40 40 36 36 36 38 38 40 40 40 40 40 40 40 40 26 26 26 36 40 40 40 40 40 40 40 40 40 40 40
40 40 40 40 40 40 40 40 40 40 40 40 40 40 40 40 40 40 40 40 40 40 40 40 39 30 30 30 30 38 40 40 40 32 33 30 33 33 28 19 19 19 14 14 14 14 14 13 26 28 28 28 31 31 26 31 33 25 25 25
25 30 30 40 40 38 38 40 36 
>GGB83NF01EY4WL rank=0031458 x=1923.0 y=1283.0 length=182
40 40 40 40 40 40 40 40 40 40 40 40 40 40 40 40 40 40 40 40 40 40 40 40 40 40 40 40 40 40 40 40 40 40 40 40 40 40 40 40 40 40 40 40 40 40 40 40 40 40 40 40 40 40 38 38 38 38 40 40
40 40 40 40 40 40 40 40 40 40 40 40 40 40 40 40 40 40 40 40 40 40 40 40 40 39 39 39 40 40 40 40 40 38 38 38 38 38 38 32 31 31 31 34 34 34 35 38 35 31 30 27 29 31 31 30 28 28 14 14
15 20 19 19 23 24 24 22 22 20 21 20 22 14 12 14 15 13 13 13 23 23 23 25 25 26 25 24 26 29 29 34 35 34 34 34 35 35 35 35 38 35 35 35 35 35 35 35 28 28 28 37 37 40 40 40 39 39 40 40
40 40 
>GGB83NF01DTC8E rank=0031493 x=1447.0 y=2220.5 length=98
37 37 37 37 37 37 37 37 37 37 35 40 40 40 40 40 40 40 40 40 40 40 40 40 40 40 40 40 40 40 40 40 40 40 40 40 40 40 40 40 40 40 40 40 40 40 40 40 40 40 40 40 37 37 37 37 37 37 37 37
37 36 36 36 36 35 37 37 37 37 37 37 37 37 37 35 35 30 25 25 25 20 19 19 15 15 13 24 23 27 27 27 22 22 17 17 13 13 
>GGB83NF01D9NRB rank=0031496 x=1633.0 y=501.0 length=321
40 40 40 40 40 40 40 40 40 40 40 40 40 40 40 40 40 40 40 40 39 27 21 21 21 39 40 40 21 21 21 40 40 40 40 40 40 40 40 40 40 40 40 40 40 40 40 40 40 40 40 40 40 40 40 40 40 40 40 40
40 40 40 40 40 40 40 40 40 40 40 40 40 40 40 40 40 40 40 40 40 40 40 40 40 40 40 40 40 40 40 40 40 40 40 40 40 40 40 40 40 40 40 40 40 40 40 40 40 40 40 40 40 40 40 36 30 30 30 34
36 36 30 19 19 19 33 29 30 22 34 36 40 40 40 40 40 40 34 34 35 39 40 40 40 40 40 36 36 36 40 40 40 26 26 26 39 39 39 39 37 37 40 39 39 39 40 40 40 40 40 40 40 40 40 40 40 40 40 40
40 40 40 40 40 40 39 39 39 39 39 40 40 40 40 40 40 40 40 39 39 39 40 35 35 34 40 40 40 40 40 40 40 40 40 40 36 19 19 19 30 24 29 40 40 40 40 40 40 40 40 40 39 39 39 39 40 40 39 39
39 40 33 33 31 31 39 39 39 39 39 40 40 40 40 40 40 40 40 40 38 30 30 28 24 19 19 17 32 20 20 27 27 30 32 27 29 33 33 32 29 29 29 29 36 40 30 36 36 36 32 32 31 31 32 29 27 27 29 21
15 17 17 17 32 32 27 27 28 30 28 40 40 40 40 40 40 40 40 40 40 
>GGB83NF01DQNUH rank=0031498 x=1416.0 y=2983.0 length=126
37 37 37 37 37 37 37 37 37 37 37 40 40 40 40 40 40 40 40 26 26 26 40 40 40 40 40 40 40 40 35 35 37 40 39 39 39 39 39 37 37 37 39 40 40 39 39 39 39 40 40 40 37 37 37 37 37 37 37 37
37 21 21 21 27 37 23 23 23 37 35 37 37 37 37 37 37 35 36 36 37 37 37 37 37 37 37 37 37 37 35 28 28 26 23 23 23 30 17 16 15 13 13 24 17 20 28 23 21 25 11 13 13 13 22 22 13 13 11 11
22 24 27 28 21 14 
>GGB83NF01CAIY0 rank=0031501 x=822.5 y=3578.0 length=67
37 37 37 37 37 37 37 37 37 37 37 40 40 40 40 40 40 40 40 40 40 40 40 40 40 40 40 40 40 40 40 40 39 39 40 40 40 35 35 36 28 28 31 36 38 38 25 25 25 33 37 39 37 37 37 37 37 37 37 35
33 32 32 32 30 27 19 
>GGB83NF01DMHQV rank=0031538 x=1369.0 y=965.0 length=276
40 40 40 40 40 40 40 40 40 40 40 40 40 40 40 40 40 40 39 39 39 40 40 40 40 40 40 40 40 40 40 40 40 40 40 40 40 40 40 40 40 40 40 40 40 40 40 40 40 40 40 40 40 40 40 40 40 40 40 40
40 40 40 40 40 40 40 40 40 40 40 40 40 40 40 39 39 39 40 40 40 40 40 40 40 40 40 40 40 40 40 40 40 40 40 40 40 40 40 40 40 40 40 40 40 40 40 40 40 40 40 40 40 40 40 40 40 40 40 40
40 40 40 40 40 40 40 40 40 40 40 40 40 40 40 40 40 40 40 40 40 40 40 40 38 38 38 40 40 40 40 40 40 40 40 40 40 40 40 40 40 40 40 34 34 34 34 40 40 40 40 40 40 40 40 40 40 40 40 40
40 40 40 40 40 40 40 39 39 39 40 40 39 39 39 40 40 40 40 40 40 40 40 40 40 40 40 40 40 40 40 40 40 40 40 40 40 40 40 40 40 40 40 40 39 35 33 33 35 39 40 40 40 40 40 40 40 40 40 40
40 40 40 40 40 39 35 34 34 40 40 40 40 40 39 39 39 39 39 40 39 39 39 40 40 40 40 40 40 40 40 40 40 40 40 40 
>GGB83NF01AIXMP rank=0031558 x=98.0 y=2095.0 length=107
37 37 37 37 37 37 37 37 37 37 30 21 21 21 40 40 40 40 40 40 40 40 40 40 40 40 40 40 40 40 40 40 40 40 40 40 33 33 21 21 21 39 39 40 40 39 39 39 39 40 40 40 37 37 37 37 37 37 37 37
37 37 37 37 37 37 37 37 37 37 37 37 37 37 37 37 37 37 37 37 37 37 37 37 37 37 37 37 37 37 37 37 37 37 37 35 32 30 29 23 23 17 19 19 19 17 13 
>GGB83NF01AK3WO rank=0031563 x=123.0 y=1142.0 length=119
40 40 40 40 40 40 40 40 40 40 40 40 40 40 40 40 40 40 40 40 40 40 40 40 40 40 40 40 40 40 40 40 40 40 40 40 40 40 39 30 30 28 32 32 32 32 32 31 31 15 15 16 16 29 20 31 33 31 33 36
38 40 40 40 40 40 39 39 39 40 40 36 36 36 36 36 36 24 24 18 18 18 36 30 40 40 40 40 40 40 40 40 40 40 40 40 40 40 39 38 38 39 40 40 34 34 30 30 30 34 34 40 40 40 40 40 40 40 40 
>GGB83NF01BAFS5 rank=0031578 x=411.0 y=3319.0 length=44
37 37 37 37 37 37 37 37 37 37 37 40 40 40 40 40 40 40 40 40 40 40 40 40 40 40 40 40 40 40 40 40 40 39 38 35 35 35 35 18 18 16 15 19 
>GGB83NF01CGJU9 rank=0031579 x=891.0 y=2051.0 length=329
40 40 40 40 40 40 40 40 40 40 40 40 40 40 40 40 40 40 40 40 40 40 40 40 40 40 40 40 40 40 40 40 40 40 40 40 40 40 40 40 40 40 40 40 40 40 40 40 40 40 40 40 40 40 40 40 40 40 40 40
40 40 40 40 40 40 40 40 40 40 40 40 40 40 40 40 40 26 26 26 40 40 40 40 40 40 40 40 40 40 40 40 40 40 40 40 40 40 40 40 40 40 40 40 40 40 40 40 40 40 40 40 40 39 39 39 40 40 40 40
39 39 39 40 40 40 40 40 40 40 40 40 40 40 40 40 40 40 40 40 40 40 40 40 40 40 40 40 40 40 40 40 40 40 40 40 40 40 40 40 40 40 40 40 40 40 40 40 40 40 40 40 40 40 36 20 20 20 36 18
18 16 32 30 30 25 23 26 22 22 16 16 18 22 22 30 36 40 40 40 40 40 40 40 40 39 39 39 40 40 40 40 40 40 40 40 40 40 40 40 40 40 40 40 40 40 40 40 40 40 34 34 34 34 40 40 40 40 40 40
40 40 40 40 40 40 40 40 40 40 40 40 40 40 40 40 40 40 40 40 40 36 36 36 30 30 17 17 17 17 30 30 36 40 38 34 34 34 40 40 40 40 40 40 40 40 40 40 40 40 40 40 40 40 40 35 35 35 39 40
40 37 34 34 35 39 35 35 34 40 40 40 40 40 40 40 40 39 39 39 39 40 40 40 40 40 40 40 40 
>GGB83NF01AW10Q rank=0031583 x=259.0 y=1512.0 length=95
36 36 36 37 37 37 35 28 28 28 37 36 35 35 35 35 37 37 39 39 39 39 40 40 40 40 40 40 40 40 40 40 40 40 40 40 40 39 39 39 37 37 37 37 37 37 37 37 37 39 39 39 37 37 37 37 37 37 37 37
37 37 37 37 37 37 37 37 37 37 37 37 37 37 37 37 34 34 34 37 34 34 32 30 25 23 24 28 30 30 28 17 17 0  11 
>GGB83NF01BYPRJ rank=0031593 x=688.0 y=1373.0 length=422
36 36 36 37 37 37 37 37 37 37 37 38 38 38 35 20 19 19 19 19 19 23 27 19 15 15 15 15 23 31 33 35 35 38 37 39 39 40 40 40 40 40 40 40 40 39 39 39 40 40 40 40 37 37 37 37 37 37 37 37
37 37 37 37 37 37 37 37 37 37 37 37 37 37 37 37 37 37 37 37 37 37 37 37 37 37 37 37 37 37 37 37 31 32 31 31 35 37 37 37 37 37 37 37 37 37 37 37 37 37 37 37 37 35 36 36 37 37 37 37
37 37 37 35 33 33 33 32 28 27 27 24 19 20 20 20 28 33 25 25 25 35 35 35 37 37 37 37 37 37 37 37 37 37 37 37 37 37 35 35 35 37 37 37 37 37 37 37 37 37 37 37 37 37 37 37 37 37 35 35
35 37 37 37 37 37 37 37 37 37 37 37 37 37 37 37 37 37 37 32 32 32 35 37 37 37 37 37 37 37 37 37 37 37 37 37 37 37 37 37 34 35 30 30 30 30 37 37 37 37 37 37 37 37 37 37 37 35 35 35
37 37 37 37 37 37 37 37 37 37 37 35 35 35 30 25 25 25 35 37 37 35 35 38 38 35 35 35 38 38 37 37 37 37 35 35 34 34 34 34 35 35 35 35 35 35 38 38 35 35 35 38 40 40 40 40 40 40 40 40
40 40 40 40 35 35 35 40 40 32 32 32 30 30 28 28 30 35 35 33 33 33 35 32 23 30 30 35 35 35 33 33 33 35 35 35 35 35 35 35 35 35 35 35 35 33 33 33 35 40 40 40 40 40 40 35 35 35 22 22
22 22 35 18 30 23 23 23 35 35 30 30 30 35 35 35 35 35 33 31 31 27 27 27 18 13 13 11 11 11 18 18 15 15 15 11 11 11 15 15 15 18 18 18 18 15 15 24 24 23 23 26 21 21 14 19 14 12 15 16
13 15 
>GGB83NF01ANI2Y rank=0031612 x=150.5 y=3528.0 length=59
37 37 37 37 37 37 37 37 37 37 37 39 39 39 40 39 39 36 36 31 31 27 27 27 35 35 35 33 33 33 32 32 30 30 30 30 35 33 27 27 27 29 29 31 23 19 19 15 14 15 21 26 26 24 16 19 16 19 17 
>GGB83NF01BIUDN rank=0031626 x=507.0 y=2233.0 length=46
34 34 34 40 40 40 40 30 30 30 40 40 40 40 40 38 38 38 40 40 40 40 40 40 40 40 39 39 39 40 40 40 40 40 40 40 40 40 40 40 40 28 30 26 20 20 
>GGB83NF01A7IOS rank=0031629 x=378.0 y=2250.5 length=64
40 40 40 40 40 40 40 40 40 40 40 40 40 40 40 40 33 31 30 27 18 18 27 22 19 19 31 31 29 31 34 36 32 27 15 17 19 19 16 16 22 22 31 39 40 36 36 36 36 39 40 40 40 40 40 28 28 28 28 36
34 30 24 24 
>GGB83NF01ASXL6 rank=0031636 x=212.5 y=1692.5 length=171
37 37 37 37 37 37 37 37 37 37 37 40 40 40 40 40 40 40 40 40 40 40 40 40 40 40 40 40 40 40 40 40 40 40 40 40 40 40 40 33 30 30 30 40 40 40 40 40 40 40 40 40 37 37 37 37 37 37 37 37
34 34 30 30 30 30 32 32 24 24 20 19 19 27 27 32 33 33 33 32 30 30 30 30 27 25 25 32 33 32 32 32 32 20 20 20 30 18 18 20 20 23 31 29 32 33 33 30 21 21 23 34 34 37 37 35 37 37 37 37
31 31 31 35 37 37 37 37 37 37 37 37 37 37 37 37 37 37 37 37 37 37 35 35 32 18 18 18 20 20 32 33 25 25 25 33 33 35 35 37 35 35 32 32 32 29 28 27 27 21 18 
>GGB83NF01B7IDY rank=0031642 x=788.0 y=2116.0 length=95
40 40 40 40 40 40 31 31 31 35 40 40 40 40 38 38 38 40 40 33 33 33 40 40 40 40 33 33 21 21 21 37 37 40 40 40 40 40 40 40 40 40 40 40 40 40 40 40 40 40 40 40 40 40 40 40 26 26 26 40
40 40 39 36 36 40 40 40 40 33 21 21 21 21 34 35 40 40 40 40 40 40 40 40 40 40 40 39 40 40 18 16 17 25 25 
>GGB83NF01DM5TV rank=0031657 x=1376.0 y=3505.5 length=396
40 40 40 40 40 40 40 40 40 40 40 40 40 40 40 40 40 40 40 40 40 40 40 40 40 40 40 40 40 40 40 40 40 40 40 40 40 40 40 40 40 38 26 24 20 22 22 27 19 17 13 13 13 17 17 19 19 16 16 16
36 30 38 40 40 40 40 40 40 39 39 39 40 40 40 40 40 40 40 40 40 40 40 40 40 40 40 40 40 40 40 40 40 40 40 40 40 40 40 40 40 40 40 39 39 39 40 40 40 40 40 40 40 40 40 40 40 40 40 40
40 40 40 40 40 40 40 40 40 40 40 40 40 40 40 40 39 39 39 40 40 40 40 40 40 40 40 40 40 40 40 40 40 40 40 40 39 39 39 40 40 40 40 40 40 40 39 40 40 40 40 40 40 40 40 40 40 40 40 40
40 40 40 40 40 40 39 40 39 40 40 40 40 40 40 40 38 38 38 39 39 39 40 40 40 40 40 40 40 40 40 40 39 40 40 40 39 39 39 40 40 40 40 40 40 40 40 40 40 29 29 29 40 39 39 39 40 40 40 40
40 40 40 40 40 40 40 40 40 40 40 40 40 40 40 40 40 40 40 40 40 40 40 40 40 38 38 38 39 40 40 40 40 39 39 39 40 40 40 40 40 40 40 38 38 38 39 39 40 40 40 40 39 39 39 40 40 40 40 40
39 39 39 39 38 38 38 38 39 39 40 40 40 40 40 40 40 40 39 39 32 32 32 40 32 32 32 32 28 28 28 32 39 39 39 40 40 40 40 38 38 36 32 23 18 20 17 22 16 12 13 11 11 11 13 11 15 15 18 15
19 22 13 13 11 18 22 19 28 17 20 13 13 13 23 23 28 28 21 20 17 20 17 32 32 28 26 24 24 23 20 19 20 29 24 19 
>GGB83NF01D3FAO rank=0031658 x=1562.0 y=414.0 length=325
40 40 40 40 40 40 40 39 39 39 40 40 40 40 40 40 40 40 40 40 40 40 40 40 40 40 40 40 40 40 40 40 40 40 40 40 40 40 30 30 30 21 21 21 26 40 40 40 40 40 40 40 40 40 40 40 40 40 40 40
40 40 40 35 34 34 35 40 40 40 40 40 40 40 40 40 35 34 34 33 31 40 40 34 36 20 15 15 15 15 15 15 19 23 23 24 24 26 31 36 33 34 34 36 30 27 27 40 40 40 40 36 30 30 30 36 39 40 40 40
39 35 34 34 40 40 40 40 40 40 40 40 39 39 39 40 40 40 40 40 40 40 40 40 40 40 40 39 35 26 26 26 35 40 40 39 39 39 40 40 40 40 40 40 40 40 40 40 39 39 39 40 40 40 40 40 40 40 40 40
40 40 40 40 40 40 40 40 40 40 40 39 39 39 40 40 40 40 40 40 39 38 38 39 40 40 40 40 40 40 40 40 40 39 34 34 35 39 40 40 39 39 34 34 35 35 39 40 40 39 39 39 40 40 40 40 40 40 40 40
39 39 39 38 38 38 40 40 39 39 39 39 40 40 40 40 40 40 40 40 40 40 39 35 33 35 39 39 36 36 39 40 40 40 40 40 40 40 40 40 36 39 40 39 39 39 40 39 36 36 40 39 34 34 34 39 39 34 34 35
40 40 40 40 40 40 40 40 40 40 40 30 30 30 39 40 40 40 40 40 40 40 40 40 40 
>GGB83NF01CFEJK rank=0031680 x=878.0 y=1742.5 length=81
37 37 37 37 37 37 37 37 37 37 37 37 37 37 36 36 34 32 32 25 25 25 25 31 29 27 27 28 28 32 30 31 31 34 32 35 35 35 35 33 33 32 33 32 29 30 27 19 16 16 15 23 23 24 21 21 22 24 24 28
27 15 15 15 24 23 23 23 27 27 31 30 28 29 30 30 28 30 29 27 19 
>GGB83NF01D5ROF rank=0031681 x=1588.5 y=3277.0 length=268
37 37 37 37 37 37 37 35 35 35 37 30 30 30 30 37 35 35 33 28 23 24 23 24 28 28 28 22 16 16 12 12 12 12 12 12 11 20 20 22 20 22 22 24 17 19 19 19 19 30 32 32 32 32 32 32 32 20 18 18
18 33 33 23 23 24 30 31 31 33 30 25 25 27 27 31 37 37 37 37 37 37 37 37 37 37 35 35 35 37 37 37 30 30 30 30 35 37 37 37 35 37 37 37 37 37 37 37 35 35 35 37 37 37 37 37 37 37 37 37
37 37 37 37 35 35 35 35 37 37 37 37 37 37 37 37 37 37 35 34 34 34 34 37 37 37 34 29 30 30 34 34 37 37 37 37 35 32 32 34 30 31 31 37 35 32 31 30 37 37 37 37 37 37 37 37 37 37 37 37
37 37 37 35 35 35 30 30 30 30 30 30 28 28 33 33 35 35 35 35 33 24 25 25 30 28 28 33 27 26 26 26 33 32 32 27 24 24 24 23 23 33 33 28 28 25 25 25 33 33 33 33 32 32 32 32 32 32 32 35
30 25 25 25 32 35 33 33 33 33 33 33 33 35 25 20 20 20 19 24 31 30 30 23 23 23 19 15 
>GGB83NF01DC2FW rank=0031682 x=1261.0 y=3594.0 length=108
37 37 37 37 37 37 37 37 37 37 37 40 40 40 40 40 31 21 21 21 39 39 40 39 33 33 33 30 39 40 40 40 40 37 37 39 31 31 31 37 34 34 34 37 37 38 37 36 26 26 26 26 37 37 37 37 37 37 37 37
37 37 37 37 37 37 37 37 37 37 37 37 37 37 37 37 37 37 37 37 37 37 37 37 37 37 37 37 37 37 27 25 21 19 19 18 30 30 28 28 25 23 11 11 11 16 11 11 
>GGB83NF01EMUEM rank=0031686 x=1783.0 y=1244.0 length=68
37 37 37 37 37 37 37 37 37 37 37 40 40 40 40 40 40 40 40 40 40 40 40 40 40 40 40 40 40 40 40 40 40 40 40 40 40 40 40 40 40 40 40 40 40 39 39 39 40 39 39 39 37 37 37 37 37 35 33 33
32 27 27 17 17 13 11 0  
>GGB83NF01A428I rank=0031690 x=350.0 y=3600.0 length=350
40 40 40 40 40 40 40 40 40 40 40 40 40 40 40 40 39 39 39 40 40 40 40 40 40 40 40 40 40 40 40 40 40 40 40 40 40 40 40 40 39 39 39 40 40 40 40 40 40 40 40 40 40 40 40 40 40 40 40 40
40 40 40 40 40 40 40 40 40 40 40 40 40 40 40 40 40 40 40 40 40 35 21 21 21 40 40 40 40 40 40 40 40 40 40 40 39 39 39 34 35 34 36 40 36 29 29 28 30 24 24 24 24 26 36 36 40 40 40 40
40 32 32 34 34 40 40 40 40 40 40 40 40 40 40 39 39 39 40 40 40 40 39 39 39 35 35 32 40 40 40 40 39 39 39 40 40 40 34 34 34 34 40 40 39 40 39 39 39 40 39 39 39 40 40 40 40 34 34 34
32 39 22 22 30 31 33 33 33 40 31 40 40 35 34 34 35 39 40 40 40 40 40 40 40 40 40 40 40 40 40 40 40 40 40 40 40 40 40 40 40 40 39 39 39 39 39 39 40 40 40 40 40 40 40 40 39 39 39 40
40 40 40 40 40 40 40 35 26 26 26 26 30 33 40 36 36 36 40 30 30 36 36 31 32 32 31 31 14 14 14 14 14 22 22 18 32 35 34 37 36 36 37 38 39 40 39 39 40 40 40 40 40 40 40 40 40 39 39 39
40 40 40 40 40 40 40 39 39 35 34 34 39 40 40 40 40 40 40 40 40 40 40 40 40 40 40 40 40 40 40 40 40 40 33 34 34 34 34 34 26 26 26 26 34 36 40 40 40 40 
>GGB83NF01DYD2B rank=0031715 x=1504.5 y=3105.0 length=124
37 37 37 37 37 37 37 37 37 37 37 40 40 40 40 40 40 40 40 40 40 40 40 40 40 40 40 40 40 40 40 40 40 40 40 40 40 40 40 40 40 40 40 40 40 40 40 40 40 40 40 40 37 37 37 37 37 37 37 37
37 37 37 37 37 37 37 37 37 37 37 37 37 37 37 37 37 37 37 37 35 35 35 33 33 32 32 27 19 16 16 16 19 19 19 19 23 28 28 29 30 31 30 30 30 31 27 27 27 28 29 26 24 25 22 19 11 11 11 11
20 12 12 18 
>GGB83NF01AD9GH rank=0031722 x=45.5 y=1231.0 length=48
36 36 36 37 37 37 36 35 35 35 37 37 39 39 39 34 23 23 23 27 36 37 35 35 35 35 33 33 32 32 32 35 35 33 32 32 25 25 24 27 30 31 27 23 24 23 31 24 
>GGB83NF01A466V rank=0031723 x=352.0 y=533.0 length=332
40 40 40 40 40 40 40 40 40 40 40 40 40 40 40 40 40 40 40 40 40 40 40 40 40 40 40 40 40 35 35 33 33 39 40 40 40 40 40 37 37 35 33 33 40 40 40 40 40 40 40 40 40 39 39 39 40 40 35 36
36 37 36 33 33 33 33 33 33 39 40 36 37 37 37 37 40 38 36 36 36 36 38 38 32 27 20 20 18 18 31 36 36 33 33 33 35 33 38 39 40 40 38 38 20 20 20 23 28 36 28 28 28 39 40 40 40 40 40 40
40 40 37 37 37 39 40 40 37 36 35 32 32 33 36 36 35 35 30 27 26 26 36 36 30 30 25 25 27 27 21 18 18 18 27 21 38 39 39 40 40 40 40 40 40 40 40 40 40 40 37 38 37 37 39 40 33 33 33 33
40 37 37 37 37 39 40 40 40 40 40 39 39 39 39 38 38 37 40 39 39 39 36 21 20 18 16 32 28 26 26 28 28 19 14 14 16 14 24 17 33 33 32 28 28 29 30 32 38 28 23 23 23 27 32 36 38 38 38 23
21 21 32 32 27 27 27 38 26 26 26 35 35 35 35 37 37 39 39 37 37 35 39 40 40 39 35 36 36 39 40 40 40 40 40 40 40 40 36 36 37 37 37 39 40 40 39 39 35 35 35 37 35 37 40 40 40 40 40 40
40 40 40 39 27 27 27 36 39 39 40 40 40 40 40 40 40 40 32 32 32 39 39 39 39 39 35 24 27 27 27 27 
>GGB83NF01C7BZF rank=0031730 x=1196.5 y=2265.0 length=140
37 37 37 37 37 37 37 37 37 37 37 40 40 40 40 40 39 39 37 35 35 39 39 39 33 31 31 31 37 39 40 40 40 40 40 40 30 30 30 40 40 40 39 39 39 40 39 35 35 40 40 40 37 37 37 37 37 37 37 37
37 37 37 37 37 37 37 37 37 37 37 37 37 37 37 37 37 37 37 37 37 37 37 37 37 37 37 37 37 37 37 37 37 37 34 23 23 23 34 34 37 37 37 35 35 35 35 37 37 37 25 25 25 32 35 37 37 37 30 27
27 27 27 37 37 37 37 37 37 37 30 30 30 30 25 23 0  24 14 14 
>GGB83NF01CHFUO rank=0031747 x=901.0 y=2542.5 length=89
37 37 37 37 37 37 37 37 37 37 37 40 40 40 40 40 40 40 40 40 31 31 31 37 35 37 38 38 37 37 21 21 21 21 33 37 39 38 38 39 39 39 39 39 39 40 40 40 40 40 40 40 37 37 37 37 37 37 37 37
37 37 37 37 37 37 37 37 37 37 37 37 37 34 30 21 21 20 32 31 30 30 17 17 17 13 18 14 13 
>GGB83NF01A4NG1 rank=0031748 x=345.5 y=3651.0 length=68
30 30 30 39 39 39 37 30 30 30 39 40 40 40 40 40 40 40 40 40 40 40 40 40 40 30 29 29 40 40 39 33 33 33 33 40 36 36 38 39 40 40 40 40 40 40 40 40 40 40 40 40 39 39 39 39 39 39 39 39
39 29 27 27 38 38 33 33 
>GGB83NF01BR6JJ rank=0031768 x=613.0 y=3725.0 length=366
40 40 40 40 40 40 40 40 40 40 40 40 40 40 40 40 40 40 40 21 21 21 40 40 40 40 40 40 40 40 40 40 40 40 40 40 40 40 40 40 40 40 40 40 40 40 40 40 40 40 40 40 30 30 30 38 40 40 40 40
34 21 21 21 30 40 40 40 40 40 40 40 33 34 30 37 36 38 33 26 29 18 18 18 19 19 19 33 33 38 40 40 40 40 40 40 40 40 40 40 40 40 40 40 40 35 35 35 35 30 30 30 29 35 40 36 36 31 31 31
36 36 29 17 17 17 19 18 33 36 38 38 36 36 36 38 38 40 40 40 39 39 39 40 32 32 34 34 40 40 39 38 38 38 38 40 40 40 40 38 38 38 40 40 40 40 40 40 40 40 40 34 34 34 38 40 40 40 40 38
38 38 40 40 40 40 40 40 34 34 34 40 40 40 40 40 40 40 40 34 34 25 26 25 27 34 34 36 36 36 36 40 40 40 38 39 38 34 34 34 40 40 40 40 38 36 36 36 34 32 34 34 34 34 34 34 40 40 36 36
36 40 40 40 25 25 25 34 40 30 30 30 34 34 40 40 39 39 39 40 40 34 34 34 40 40 40 40 34 30 24 24 25 30 34 34 34 36 40 38 38 40 40 39 39 30 30 30 28 38 36 40 40 40 40 36 30 30 30 34
38 39 36 34 34 34 36 36 40 40 34 34 34 34 34 36 40 40 40 40 40 40 32 32 30 29 30 38 39 39 38 36 36 36 40 40 40 40 40 40 26 26 26 25 30 39 39 40 40 40 34 34 34 40 39 34 34 32 32 32
32 32 32 32 22 22 
>GGB83NF01EUP36 rank=0031774 x=1873.0 y=292.0 length=76
37 37 37 37 37 37 37 37 37 37 37 40 40 40 40 40 40 40 40 40 40 40 40 40 40 40 40 40 40 40 40 40 40 40 40 40 40 40 40 40 40 40 40 39 37 35 35 35 34 30 28 26 26 30 30 27 27 27 15 15
15 19 24 30 27 27 27 16 16 16 16 20 14 11 11 14 
>GGB83NF01BGY62 rank=0031776 x=486.0 y=1180.5 length=94
40 40 40 40 40 40 40 40 40 30 29 25 25 19 19 19 25 37 40 37 36 36 36 40 40 40 40 40 40 40 40 40 40 40 40 40 36 30 30 30 36 36 40 36 37 36 36 33 31 32 32 25 27 27 29 31 31 17 17 17
23 31 29 32 32 32 31 39 36 36 40 40 40 36 30 21 21 20 30 40 34 40 40 40 36 38 34 34 37 40 40 40 40 40 
>GGB83NF01AIUGN rank=0031791 x=97.0 y=2085.5 length=142
40 40 40 40 40 40 40 40 40 40 40 40 40 40 40 40 40 40 40 40 40 40 40 40 40 40 40 40 40 40 40 40 40 40 40 40 40 40 40 40 38 38 38 40 40 40 40 40 40 40 40 40 40 40 40 40 40 40 40 40
40 40 40 40 40 40 40 40 40 40 40 40 40 40 40 40 40 40 40 40 40 40 40 40 40 40 40 40 26 26 26 26 35 39 40 40 39 38 38 39 40 40 40 40 40 40 40 40 40 40 40 40 40 40 40 40 40 40 40 40
40 40 40 40 40 40 40 40 40 40 40 40 40 40 40 40 40 40 40 40 40 40 
>GGB83NF01DQKPM rank=0031817 x=1415.0 y=3016.0 length=49
40 40 40 40 40 40 40 39 39 39 39 40 21 21 21 21 30 40 40 40 40 40 40 40 33 30 30 20 20 20 19 36 40 39 40 39 40 37 33 30 30 30 30 39 40 40 40 40 40 
>GGB83NF01CLG4E rank=0031823 x=947.0 y=2396.5 length=98
37 37 37 37 37 37 37 36 36 36 37 38 35 35 35 35 35 27 21 21 21 21 28 35 37 39 39 39 39 39 40 40 40 40 40 40 40 39 39 39 40 40 40 40 40 40 40 40 40 40 40 39 37 37 37 37 37 37 37 37
31 31 32 31 30 37 30 30 28 33 29 32 27 27 27 24 24 19 17 19 24 23 23 23 24 15 14 15 19 23 23 23 30 30 23 21 23 24 
>GGB83NF01A32FL rank=0031828 x=339.0 y=959.0 length=157
37 37 37 37 37 37 37 37 37 37 37 40 40 40 40 40 40 40 40 40 40 40 40 40 40 40 40 40 40 40 40 40 40 40 40 40 40 40 40 40 40 40 40 40 40 40 40 40 40 40 40 40 37 37 37 37 37 37 37 37
37 37 37 37 37 37 37 37 37 37 37 37 37 37 37 37 37 37 37 37 37 37 37 37 37 37 37 37 37 37 37 37 37 37 37 37 37 37 37 37 37 37 35 21 21 21 27 37 37 37 37 37 32 35 35 37 37 37 37 37
37 31 31 31 36 37 37 37 37 37 37 37 37 37 37 37 37 37 37 37 37 37 37 37 37 37 37 37 37 37 37 37 37 35 33 28 28 
>GGB83NF01AJ63U rank=0031829 x=112.0 y=3688.0 length=103
37 37 37 37 37 37 37 37 37 37 37 40 40 40 40 40 40 40 40 40 40 40 40 40 40 40 40 40 40 40 40 40 40 40 40 40 40 40 40 40 40 40 40 40 40 40 40 40 40 40 40 40 37 37 37 37 37 37 37 37
37 37 37 37 37 37 37 37 37 37 37 37 37 37 37 37 37 34 27 27 25 21 21 21 21 25 33 33 33 32 25 25 24 33 33 33 33 32 32 30 29 19 19 
>GGB83NF01EM91V rank=0031830 x=1788.0 y=1041.5 length=105
37 37 37 37 37 37 37 37 37 37 37 40 40 40 40 40 40 40 40 40 39 21 21 21 21 37 39 40 40 40 39 40 40 40 40 40 40 40 40 40 39 39 39 40 40 40 39 40 40 40 40 40 37 37 37 37 37 37 37 37
37 37 37 37 37 37 37 37 37 37 37 37 37 37 37 37 37 37 37 37 37 37 37 37 37 37 37 37 37 37 37 37 37 37 37 37 37 37 35 32 22 20 19 17 18 
>GGB83NF01A8VUO rank=0031843 x=394.0 y=430.0 length=74
36 36 36 37 37 37 37 37 37 37 37 37 37 34 25 25 25 25 25 25 28 33 32 25 25 25 25 35 35 35 37 37 37 35 37 37 37 37 37 35 35 37 37 37 37 38 38 38 37 37 28 31 27 23 23 21 35 33 33 32
32 27 27 27 19 19 19 23 23 19 15 14 13 13 
>GGB83NF01AYT0A rank=0031850 x=279.5 y=2520.0 length=388
40 40 40 40 40 40 40 40 40 40 40 40 40 40 40 40 40 40 40 40 40 40 40 21 21 21 36 20 20 20 34 34 40 40 40 40 40 40 40 40 40 40 40 40 40 40 40 40 40 40 38 38 38 38 40 40 40 40 40 40
39 39 39 40 40 40 40 40 40 40 40 40 40 40 40 40 40 40 40 40 40 40 40 40 40 40 34 34 34 40 40 40 40 40 40 40 40 40 40 40 40 40 40 40 40 40 40 40 40 40 40 40 40 40 40 40 40 40 40 40
40 40 40 40 40 40 40 40 39 39 39 40 40 40 40 40 40 40 38 38 38 40 40 40 40 40 40 40 40 40 40 40 40 40 40 40 40 40 40 40 40 40 40 40 40 40 30 30 30 28 31 36 27 39 36 33 27 14 14 14
14 14 31 19 21 33 28 26 30 33 36 40 38 30 30 28 30 30 40 40 40 40 40 38 38 38 39 37 40 40 40 40 40 40 30 30 30 34 30 30 30 34 34 36 40 40 40 40 40 40 40 38 38 38 38 40 40 40 39 39
39 40 34 38 38 39 30 30 30 30 30 40 40 40 40 40 40 40 40 40 40 40 40 40 38 34 30 30 30 30 32 36 36 36 38 36 34 34 34 34 40 40 40 40 40 40 40 40 39 39 39 40 39 37 37 28 34 34 38 25
25 24 25 30 33 36 36 36 36 36 36 40 40 40 40 36 36 34 32 32 31 31 32 27 14 14 14 14 28 28 32 32 20 16 14 14 17 32 36 40 40 40 40 36 36 36 40 40 40 40 40 34 22 20 20 36 40 40 40 40
36 33 32 32 34 34 34 36 36 22 22 22 19 22 29 29 23 23 14 12 13 13 13 13 15 15 14 14 
>GGB83NF01ANIHN rank=0031870 x=150.0 y=2761.0 length=254
37 37 37 37 37 37 37 37 37 37 37 40 40 40 40 39 39 39 39 40 40 37 33 33 21 21 21 36 39 37 37 38 33 35 35 35 38 39 37 37 21 21 21 21 37 37 37 37 37 37 37 34 35 35 37 37 37 37 37 37
37 37 37 37 37 37 35 21 21 21 35 37 37 37 37 37 37 37 37 37 37 37 37 37 37 37 37 37 37 37 37 37 37 37 37 37 37 37 37 37 37 37 37 37 37 37 37 37 37 37 37 37 37 37 37 37 37 37 37 37
37 37 35 33 33 29 23 16 16 16 19 24 17 19 19 19 19 28 29 32 32 28 28 24 27 28 28 32 32 32 26 26 19 19 19 19 28 32 32 27 27 27 27 23 23 25 25 32 33 31 31 31 33 28 28 30 32 32 32 32
32 35 35 35 35 35 35 35 35 35 35 35 30 27 27 27 34 34 34 34 37 37 37 37 37 37 37 37 37 37 37 37 35 33 32 31 31 30 23 23 16 15 15 15 19 16 20 24 24 22 19 17 17 19 23 30 28 28 18 18
17 13 14 13 13 11 11 11 11 11 13 11 11 13 
>GGB83NF01BH725 rank=0031888 x=500.0 y=2015.0 length=70
37 37 37 37 37 37 37 37 37 37 37 40 40 40 40 30 30 30 40 40 40 40 40 40 40 40 40 40 40 40 40 40 40 40 40 40 40 40 40 40 40 40 40 40 40 40 40 40 40 40 40 40 37 37 37 37 37 37 37 28
28 28 37 35 30 28 28 30 23 19 
>GGB83NF01BAPHR rank=0031892 x=414.0 y=3581.0 length=51
37 37 37 37 37 37 37 37 37 37 37 40 40 40 40 40 40 40 30 21 21 21 40 40 40 40 40 35 35 35 35 40 40 40 40 40 33 33 33 39 39 37 35 33 32 26 26 26 27 16 15 
>GGB83NF01CHH9A rank=0031900 x=902.0 y=1564.0 length=66
40 40 40 40 40 40 40 40 40 40 40 40 40 40 40 40 40 40 40 35 26 26 26 40 40 40 40 40 40 40 40 40 40 40 40 40 40 40 35 35 35 39 39 39 40 40 40 40 40 40 40 40 40 40 40 40 40 40 40 40
40 33 33 33 33 37 
>GGB83NF01ETADE rank=0031902 x=1856.0 y=2864.0 length=119
40 40 40 40 40 40 40 40 40 40 40 40 40 40 40 40 40 40 40 40 40 40 40 40 40 40 40 40 40 38 26 26 26 26 39 40 39 39 39 39 39 40 39 39 39 39 39 39 40 40 40 40 40 40 40 40 40 40 40 40
40 40 40 40 30 30 30 40 40 40 34 34 34 40 40 40 26 26 26 39 39 40 40 40 40 40 40 40 40 40 40 40 40 40 39 39 39 40 40 40 40 40 40 40 39 39 39 40 40 40 40 40 40 40 40 40 39 35 35 
>GGB83NF01B0C7G rank=0031907 x=707.5 y=586.0 length=115
40 40 40 40 40 40 40 40 40 40 40 40 40 40 40 40 40 40 40 40 40 40 40 40 40 40 39 38 38 38 38 38 40 40 40 40 40 40 40 40 40 40 40 40 40 40 39 32 32 16 16 16 24 14 14 14 22 22 27 33
30 40 40 40 34 30 30 30 38 39 39 39 40 40 40 34 34 34 38 40 40 36 36 31 31 26 26 28 28 20 18 13 13 12 12 12 12 12 12 17 17 18 22 28 28 28 28 19 22 22 30 38 23 23 22 
>GGB83NF01A5VF9 rank=0031923 x=359.0 y=3303.0 length=152
37 37 37 37 37 37 37 37 37 37 37 40 40 40 40 40 40 40 40 40 40 40 40 40 40 40 40 40 40 40 40 40 40 40 40 40 40 40 40 40 40 40 40 40 40 40 40 40 40 40 40 40 37 37 37 37 37 37 37 37
37 37 37 37 37 37 37 37 35 33 33 33 32 32 29 24 16 16 16 19 19 23 23 27 27 30 29 29 32 32 35 37 37 37 37 37 37 37 37 37 37 37 37 37 37 37 37 37 37 37 37 37 35 35 35 33 30 23 21 22
21 25 27 18 16 16 13 13 13 13 17 19 17 17 21 21 30 28 29 32 32 29 31 29 29 27 17 20 14 13 12 12 
>GGB83NF01BB1YW rank=0031936 x=430.5 y=870.0 length=229
40 40 40 40 40 40 40 40 40 40 37 37 37 27 26 26 26 29 25 26 26 40 40 40 40 40 40 40 40 40 40 31 29 29 40 38 38 38 40 40 40 40 37 38 38 37 38 39 38 32 20 20 18 24 22 30 31 32 30 30
29 19 21 28 33 31 32 28 28 29 28 32 38 37 32 32 28 31 35 38 40 20 20 16 16 14 15 17 36 33 26 26 14 14 14 16 26 32 36 32 32 31 31 26 19 20 22 22 22 30 35 35 35 35 32 32 34 40 40 40
40 40 40 40 38 38 38 39 36 36 38 38 39 36 18 18 20 22 22 20 20 20 38 36 36 38 36 38 37 40 33 33 33 33 38 40 40 40 36 33 33 37 38 32 32 30 32 32 23 23 23 21 23 12 13 13 12 12 12 16
11 11 12 12 12 12 12 12 12 11 11 11 11 21 25 25 12 12 12 17 20 20 21 22 32 29 29 29 22 22 22 37 38 38 38 38 38 38 38 38 28 28 26 26 32 28 23 19 17 
>GGB83NF01EEI4C rank=0031944 x=1688.0 y=2490.0 length=306
40 40 40 40 40 40 40 40 40 40 40 40 40 40 40 40 40 40 40 40 40 39 39 39 40 40 40 40 40 40 40 40 40 40 40 40 40 40 40 40 40 40 40 40 40 40 40 40 40 40 40 40 40 40 40 40 40 40 40 40
40 40 40 40 40 40 40 40 40 40 40 40 40 40 40 40 40 40 40 40 40 40 40 40 40 40 40 40 40 38 38 38 40 40 40 40 40 40 40 40 40 40 40 26 21 21 21 21 27 35 39 39 37 37 24 24 27 25 22 22
22 21 22 20 26 26 21 24 24 29 22 20 20 26 29 26 27 31 31 34 26 25 25 31 31 35 36 31 22 20 20 25 26 26 26 24 29 26 32 36 36 31 34 32 35 38 39 40 39 40 40 40 40 40 40 40 40 40 40 40
40 40 40 40 39 39 40 39 37 37 37 39 40 40 38 38 38 40 40 40 39 39 39 40 40 38 38 38 40 40 40 40 38 38 38 40 40 40 40 40 40 40 40 38 38 38 39 40 38 38 37 40 38 35 35 32 32 32 38 30
31 29 29 31 31 32 29 29 20 20 21 21 26 25 31 35 32 25 24 26 31 31 31 35 28 28 28 38 35 35 35 38 38 38 35 35 37 40 40 38 38 38 37 39 39 29 29 31 31 32 27 17 28 28 40 40 40 40 32 32
32 40 40 40 40 40 
>GGB83NF01AO19O rank=0031990 x=168.0 y=1322.0 length=121
40 40 40 40 40 40 40 40 40 40 40 40 40 40 40 40 40 40 40 39 38 21 21 21 38 40 40 40 40 40 40 40 40 40 40 40 40 40 40 40 40 40 40 40 40 40 40 40 40 40 40 40 40 40 40 40 40 40 40 40
40 40 36 30 30 21 21 21 21 30 40 40 40 40 40 40 40 40 40 40 40 40 40 40 40 40 40 40 40 40 40 40 40 40 40 40 39 39 39 40 40 40 40 40 40 40 40 40 35 34 34 40 40 40 40 40 40 40 40 40
40 
>GGB83NF01ADTWH rank=0032004 x=40.5 y=1551.0 length=102
37 37 37 37 37 37 37 37 37 37 37 40 40 40 40 40 40 40 39 39 39 39 40 40 40 35 35 35 35 39 39 39 39 40 39 40 40 40 40 40 40 40 39 39 39 39 38 32 33 33 33 33 33 24 16 16 16 16 19 24
32 32 23 23 23 30 33 37 37 37 35 32 32 32 37 37 37 30 28 28 32 28 28 28 33 33 21 21 23 24 27 28 30 21 21 21 0  13 13 18 18 13 
>GGB83NF01A105X rank=0032008 x=316.0 y=211.0 length=155
31 31 31 40 40 40 34 26 26 26 40 40 40 40 40 40 40 40 34 34 35 38 38 40 40 40 40 40 40 39 38 38 37 35 36 27 24 24 24 28 27 30 29 30 33 33 35 35 30 23 14 14 14 16 16 22 20 25 29 32
32 35 36 36 36 36 36 39 39 39 38 27 20 16 16 14 23 19 33 33 28 22 12 12 12 23 17 19 26 28 19 19 19 19 20 17 32 32 32 35 35 19 19 14 14 14 15 17 32 32 24 24 17 20 14 14 16 21 32 35
32 32 32 35 28 31 33 26 26 21 21 22 22 27 38 37 35 31 31 31 40 40 40 40 40 38 38 38 38 35 35 35 33 21 17 
>GGB83NF01DYOQ5 rank=0032017 x=1508.0 y=575.0 length=80
31 31 31 37 37 37 35 28 28 28 37 38 38 37 27 27 27 33 28 28 28 28 33 37 35 35 35 35 35 35 37 31 21 21 21 25 30 34 32 35 33 33 33 35 35 37 37 34 34 30 30 31 33 28 30 30 32 32 32 32
30 30 30 37 37 37 37 37 37 37 35 33 33 32 30 28 27 18 13 12 
>GGB83NF01CW4CR rank=0032026 x=1080.0 y=953.0 length=296
40 40 40 40 40 40 40 39 39 39 39 40 40 40 40 40 40 40 40 40 40 40 40 40 40 40 40 40 40 40 40 40 40 40 40 40 40 29 29 29 29 40 40 40 40 40 40 40 39 39 39 40 40 40 40 40 40 40 40 35
21 21 21 21 34 34 33 40 40 36 36 38 36 37 39 40 30 30 30 32 34 39 40 40 39 39 40 40 40 40 40 40 40 40 40 40 40 40 40 40 40 40 40 40 40 40 40 40 40 40 40 39 39 39 40 40 40 40 40 40
40 40 40 40 30 30 30 40 40 40 40 40 40 40 40 40 40 40 40 32 32 33 33 40 40 40 40 40 40 40 40 40 40 40 40 40 40 40 40 40 40 40 40 40 40 40 40 40 40 40 39 34 34 35 35 40 40 40 35 35
34 34 40 40 40 40 40 40 39 39 21 21 21 39 39 40 40 40 40 40 30 33 33 33 39 38 38 39 39 40 40 40 40 40 40 40 34 34 34 40 40 40 40 40 35 35 35 35 39 40 40 40 40 40 40 40 40 40 40 40
40 40 40 40 40 40 34 34 34 34 40 40 40 36 36 36 40 40 40 40 40 35 34 34 38 40 40 40 40 39 39 39 40 40 40 40 40 40 40 40 40 40 40 40 40 40 40 40 40 40 40 40 40 40 40 40 
>GGB83NF01CIZ86 rank=0032035 x=919.0 y=1912.0 length=246
40 40 40 40 40 40 40 40 40 40 40 40 40 40 40 40 40 40 40 40 40 40 40 40 40 40 40 40 40 40 40 39 21 21 21 26 26 26 40 40 40 40 40 40 40 40 39 30 30 30 40 40 40 40 40 40 40 40 40 40
40 40 40 40 40 40 40 40 40 40 40 40 40 40 40 40 40 40 40 40 40 40 40 40 40 40 40 40 40 40 40 40 40 40 40 40 40 40 37 30 30 21 21 21 35 29 40 40 40 40 40 40 40 40 40 40 40 40 40 39
39 39 40 40 40 40 40 40 40 40 40 39 39 39 40 40 40 40 40 40 40 40 40 40 40 40 40 40 40 40 40 40 40 40 40 39 39 39 40 40 40 40 40 40 40 40 40 40 40 40 40 40 40 40 40 40 40 40 40 40
39 39 39 39 39 39 39 39 39 40 40 40 40 40 40 40 40 40 39 26 26 26 26 39 40 40 40 40 40 40 40 40 40 40 40 40 39 39 39 39 40 40 40 40 40 40 40 40 40 40 40 39 39 39 40 40 40 36 38 35
32 32 31 31 19 19 
>GGB83NF01AM524 rank=0032040 x=146.0 y=3070.5 length=180
37 37 37 37 37 37 37 37 37 37 37 40 40 40 40 40 40 40 40 40 40 40 40 40 40 40 40 40 40 40 40 40 40 40 40 40 40 40 40 40 40 40 40 40 40 40 40 40 40 40 40 40 37 37 37 37 37 37 37 37
37 37 37 37 37 37 36 36 36 37 37 37 37 37 37 37 37 37 37 37 37 37 37 37 37 37 37 37 37 37 37 37 37 37 37 37 37 37 37 37 37 37 37 37 37 37 37 37 37 37 37 37 37 37 37 37 37 37 37 37
37 37 35 31 31 31 37 37 37 35 35 35 35 35 35 33 33 18 16 16 16 21 23 27 19 18 18 19 21 26 28 28 28 16 16 16 20 12 12 12 12 11 11 11 16 11 12 12 17 21 20 20 22 27 19 19 17 17 18 17
>GGB83NF01A2H4R rank=0032045 x=321.0 y=1721.5 length=98
37 37 37 37 37 37 36 30 30 30 37 40 40 40 40 40 40 40 40 40 40 40 40 40 40 40 40 40 40 40 40 40 40 40 40 40 40 40 40 26 26 26 40 40 40 40 40 40 40 40 40 39 37 37 37 37 37 37 37 37
37 37 37 37 37 37 37 37 37 37 37 37 37 37 37 37 37 37 37 37 37 37 37 37 37 37 37 37 35 33 27 15 15 13 22 24 11 11 
>GGB83NF01AJ2N9 rank=0032056 x=111.0 y=2039.0 length=377
31 31 31 40 40 40 40 40 40 40 40 33 33 32 23 23 19 19 19 26 26 28 26 19 19 29 27 35 35 40 40 40 40 40 40 40 40 40 36 28 27 28 40 28 28 24 24 24 25 38 35 38 35 36 34 34 34 34 38 38
29 26 16 16 16 16 17 29 20 31 33 35 31 27 22 17 13 14 14 14 19 19 14 14 19 19 32 29 33 33 32 40 40 40 40 40 40 40 40 40 40 40 40 40 40 40 40 40 40 40 40 40 40 40 40 39 39 39 40 40
40 40 38 38 21 20 16 31 24 39 34 37 33 26 16 16 19 19 27 35 34 34 36 40 36 34 40 40 40 39 39 39 39 30 30 30 30 40 40 40 40 40 40 40 40 39 39 39 40 40 40 40 40 40 40 40 40 40 40 40
39 39 39 40 40 40 40 40 40 40 40 40 38 38 38 38 40 40 40 40 40 40 40 40 40 40 40 40 39 39 39 40 40 40 39 39 39 38 38 38 38 40 40 40 38 38 38 38 40 40 40 40 40 40 29 29 29 29 40 40
40 40 40 40 40 40 40 40 40 40 40 38 38 29 29 28 38 40 40 40 40 40 40 39 39 39 40 40 40 40 40 40 40 40 40 40 33 33 35 38 40 40 40 40 40 40 40 40 40 38 38 38 38 38 38 38 40 40 40 40
40 40 40 40 40 40 40 40 40 40 40 32 32 32 32 39 39 39 40 40 40 40 40 40 40 40 40 40 39 39 39 40 40 40 38 38 38 38 40 40 33 33 33 33 38 40 40 31 31 25 25 25 25 25 35 40 40 40 40 37
40 40 38 38 35 40 40 38 38 33 33 31 40 40 40 40 40 
>GGB83NF01BQ39K rank=0032069 x=601.5 y=3270.0 length=90
37 37 37 37 37 37 37 37 28 28 21 21 21 21 37 37 39 39 40 39 40 40 40 40 40 40 40 40 40 40 40 40 40 40 40 40 40 40 40 40 40 40 40 40 40 40 40 40 40 40 40 40 37 37 37 37 37 37 37 37
37 37 37 37 37 37 37 37 37 37 37 37 37 37 37 37 37 37 30 30 28 30 23 23 17 17 17 28 22 22 
>GGB83NF01EMC9Z rank=0032071 x=1777.0 y=3621.0 length=82
37 37 37 37 37 37 37 37 37 37 32 32 29 29 23 18 19 19 24 24 15 15 15 19 24 30 30 32 32 33 33 35 36 36 36 37 37 37 37 35 35 35 32 25 24 25 32 35 21 18 18 18 32 32 32 32 32 32 32 32
32 32 31 30 18 15 15 15 19 23 23 15 13 14 19 25 27 27 26 26 24 24 
>GGB83NF01C0IR0 rank=0032084 x=1118.0 y=3966.0 length=390
37 37 37 37 37 37 37 36 36 36 37 40 40 40 40 40 40 40 40 33 33 33 40 40 40 33 33 33 40 40 40 40 40 39 39 38 35 35 35 30 28 27 23 15 15 14 14 21 20 19 16 16 16 19 19 17 17 15 15 15
32 29 33 33 35 35 37 37 37 37 37 37 37 37 37 37 37 37 37 35 31 31 31 37 37 37 37 37 37 37 37 37 37 37 37 37 37 37 37 37 37 37 37 37 37 37 37 37 37 37 37 37 37 37 37 37 37 37 37 37
37 37 31 30 30 37 37 37 37 27 25 21 21 21 25 37 37 37 30 32 29 37 37 37 37 37 37 37 37 37 37 37 37 37 37 37 31 31 31 37 37 37 37 37 37 37 37 37 37 37 37 37 37 37 37 37 37 37 37 37
37 37 37 37 37 37 35 35 32 32 32 35 30 30 30 30 30 30 32 30 30 37 35 32 35 37 37 37 37 37 37 35 30 30 30 37 37 37 37 37 37 37 35 37 37 37 37 35 32 21 21 21 32 30 30 30 30 35 35 35
35 35 26 26 26 35 37 37 37 37 37 37 37 37 35 35 35 38 38 35 34 34 32 32 30 25 25 25 32 35 35 35 35 30 30 30 37 38 34 34 34 35 37 35 38 38 35 34 34 34 37 35 35 35 34 37 35 35 38 38
38 35 30 25 25 25 25 32 35 35 35 35 35 35 35 40 35 35 35 35 35 35 35 35 35 35 35 32 30 30 30 32 32 40 40 40 40 40 35 40 40 40 35 35 35 35 35 35 35 35 30 20 20 20 25 32 35 33 30 30
30 30 30 30 29 30 28 23 23 23 23 35 35 35 35 35 33 33 33 33 31 31 29 22 22 21 22 19 11 11 
>GGB83NF01CDN8N rank=0032087 x=858.0 y=2917.5 length=75
37 37 37 37 37 37 37 37 37 37 37 40 40 40 39 39 37 37 27 27 25 32 25 25 25 25 25 23 33 33 28 28 28 28 35 35 37 37 37 37 30 30 31 36 37 39 37 37 39 37 37 37 37 37 37 37 37 37 37 37
37 37 37 37 35 35 33 33 25 23 23 23 16 16 15 
>GGB83NF01EFIFC rank=0032119 x=1699.0 y=3190.0 length=128
37 37 37 37 37 37 37 23 21 20 20 29 29 31 31 32 30 19 19 19 19 24 30 30 29 19 17 18 17 18 19 29 29 24 19 19 19 19 24 27 32 30 30 29 31 31 33 33 32 25 25 25 35 35 35 35 37 37 37 35
35 35 32 32 32 33 33 29 19 16 16 16 19 25 22 19 17 17 17 20 20 17 14 13 13 22 18 17 17 17 17 30 28 21 14 13 13 19 22 27 28 28 23 19 17 19 19 23 24 24 30 30 24 21 21 24 24 24 22 21
22 22 21 22 25 25 16 12 
>GGB83NF01BAQS3 rank=0032147 x=415.0 y=1189.0 length=53
31 31 31 37 37 37 32 25 25 25 37 37 25 25 25 33 37 38 38 35 35 34 37 38 38 37 30 28 27 27 27 29 29 29 24 19 13 13 13 17 17 15 22 22 30 27 27 25 22 19 17 17 19 
>GGB83NF01BNA6G rank=0032154 x=558.0 y=1734.0 length=382
40 40 40 40 40 40 40 39 30 30 30 34 40 40 40 40 40 40 40 40 40 40 40 40 40 40 40 40 40 40 40 40 40 40 40 40 40 40 40 40 40 40 40 40 40 40 40 40 40 40 40 40 40 40 40 40 40 40 40 40
40 40 40 40 40 40 40 40 40 40 40 40 40 40 40 40 40 40 40 40 40 40 40 40 40 40 40 40 40 40 40 40 40 40 40 40 40 40 40 40 40 40 40 40 40 40 40 40 40 40 40 40 40 40 40 40 40 40 40 40
40 40 40 40 40 40 40 40 40 40 40 40 40 40 40 40 40 40 40 40 40 40 40 40 40 39 39 39 40 40 40 40 40 40 40 40 40 40 40 40 40 40 40 40 39 38 38 35 40 40 40 40 40 35 34 34 36 36 36 40
36 38 31 30 30 28 26 26 26 19 30 36 30 29 29 40 40 34 40 40 40 40 40 40 40 40 40 40 40 40 40 40 40 40 40 40 40 40 40 40 40 40 40 40 39 39 39 40 40 40 40 40 40 40 40 40 40 40 40 40
40 40 40 40 40 39 39 39 39 40 40 40 40 40 40 40 40 40 40 40 40 40 40 40 40 40 40 32 32 18 18 18 36 30 24 24 24 30 30 30 33 25 33 36 36 36 40 40 39 35 26 26 30 35 39 40 40 40 40 40
40 39 38 38 39 40 40 40 40 40 35 35 34 39 39 40 40 40 40 40 40 40 40 40 40 40 39 39 39 40 40 40 40 40 40 40 40 40 40 40 40 40 36 20 20 20 19 28 38 28 28 28 36 35 36 38 40 40 40 40
40 40 26 26 26 26 36 40 36 36 36 40 40 40 40 40 40 40 40 40 40 40 
>GGB83NF01CU34U rank=0032164 x=1057.0 y=1564.0 length=41
37 37 37 37 37 37 35 30 30 30 35 35 35 32 32 30 25 25 25 25 25 32 35 35 33 33 32 30 30 30 30 27 27 27 15 13 13 11 11 22 16 
>GGB83NF01DIYBU rank=0032170 x=1328.0 y=3768.0 length=150
37 37 37 37 37 37 37 37 37 37 37 40 40 40 40 40 40 40 40 40 40 40 40 40 40 40 40 40 40 40 40 40 40 40 40 40 40 40 40 40 40 40 39 39 37 37 37 37 35 28 24 23 24 24 24 27 22 19 13 13
13 13 19 17 19 14 13 13 25 25 30 32 32 27 24 24 23 29 28 31 29 29 23 23 23 19 19 19 19 19 30 30 27 27 23 26 26 23 19 20 20 25 23 32 26 26 26 30 30 31 31 33 33 30 19 19 19 23 23 23
29 27 21 19 14 13 13 22 23 23 23 23 22 21 24 25 27 27 28 28 23 19 19 17 17 19 23 27 17 19 
>GGB83NF01BON77 rank=0032171 x=573.0 y=3861.5 length=49
40 40 40 40 40 40 40 40 40 40 40 40 40 40 40 40 40 40 40 40 40 40 40 40 40 36 36 36 28 28 19 19 19 19 33 33 36 40 40 40 28 28 31 31 39 40 40 40 40 
>GGB83NF01BJVCG rank=0032195 x=519.0 y=990.5 length=109
40 40 40 40 40 40 40 40 40 40 40 40 40 40 40 40 27 27 30 30 36 36 36 38 27 30 30 38 40 40 40 40 40 40 40 40 40 40 40 40 40 40 40 40 40 40 40 40 40 40 40 40 40 40 40 40 40 40 40 40
40 40 40 40 40 40 40 40 40 40 40 40 40 40 40 40 40 40 40 40 40 40 40 40 39 34 34 34 34 39 39 39 40 40 40 40 40 39 35 34 34 39 39 40 40 40 40 40 40 
>GGB83NF01B2QDA rank=0032204 x=734.5 y=364.0 length=130
40 40 40 40 40 40 40 40 40 40 40 40 40 40 40 40 40 40 40 40 40 40 40 40 40 40 40 40 40 40 40 40 40 40 40 40 40 40 40 39 39 39 40 40 40 40 40 40 40 40 40 40 40 40 39 39 39 40 40 40
40 40 40 40 40 40 40 40 40 40 39 39 39 40 40 40 40 40 40 40 40 40 40 40 40 40 40 40 38 38 38 40 40 40 40 40 40 40 40 40 40 40 40 40 40 39 39 39 39 39 40 40 34 34 35 34 34 40 39 39
39 39 40 40 40 40 40 40 40 40 
>GGB83NF01CAI12 rank=0032210 x=822.5 y=3688.0 length=129
34 34 35 40 40 40 35 30 30 30 40 40 40 40 40 40 40 39 38 26 26 26 40 40 40 40 40 40 40 40 40 40 20 20 20 27 32 40 36 27 24 22 31 27 33 33 33 36 40 40 38 27 26 26 35 39 40 40 40 40
40 40 40 40 40 40 40 40 40 40 40 40 40 40 40 40 40 39 26 26 24 22 26 28 33 32 33 28 25 15 15 17 16 16 20 28 36 34 36 32 34 38 40 40 39 35 26 26 26 27 36 40 38 36 36 36 28 28 30 33
33 30 30 30 39 40 40 40 40 
>GGB83NF01D24LC rank=0032218 x=1558.0 y=2926.5 length=58
39 39 39 39 39 39 39 39 39 39 21 21 19 35 32 32 32 28 28 28 30 27 14 15 15 15 27 29 30 32 24 24 24 23 32 32 36 36 36 35 26 21 15 17 17 29 29 24 20 14 14 14 28 29 22 30 29 22 
>GGB83NF01C5KYF rank=0032219 x=1176.0 y=2501.0 length=63
40 40 40 40 40 40 40 39 39 36 40 40 40 40 26 26 20 20 20 27 38 40 40 40 40 40 40 40 40 40 40 40 40 40 40 40 40 38 27 26 26 30 40 40 26 26 26 26 36 36 40 40 40 40 40 39 39 39 39 39
40 40 40 
>GGB83NF01AMKS6 rank=0032222 x=140.0 y=72.0 length=174
37 37 37 37 37 37 37 36 36 36 37 40 40 40 40 40 40 40 40 40 40 40 40 40 40 40 40 40 40 40 40 40 40 40 33 33 33 40 40 40 40 40 40 39 39 39 39 39 21 21 21 30 28 37 37 37 37 37 37 37
37 37 37 37 37 37 37 37 37 31 31 31 35 37 37 37 37 37 37 37 37 37 37 37 37 37 37 37 37 37 37 37 37 37 37 37 37 37 37 37 37 37 37 37 37 37 37 37 37 37 37 37 37 37 37 37 37 37 37 37
37 37 37 37 37 37 37 37 37 37 37 37 37 37 37 37 37 37 37 37 37 37 37 37 37 37 37 37 37 37 37 37 37 37 37 37 37 37 37 37 37 37 37 37 37 35 33 32 32 32 32 29 15 16 
>GGB83NF01EOREK rank=0032223 x=1805.0 y=554.5 length=76
40 40 40 40 40 40 38 26 21 18 16 16 21 14 14 15 20 27 27 23 23 29 29 29 35 35 37 38 40 40 40 40 40 40 40 40 40 40 40 39 39 35 36 38 37 38 38 38 22 22 24 24 24 28 31 35 38 38 38 38
38 38 35 35 35 35 31 22 21 20 32 32 27 27 18 22 
>GGB83NF01EY7MT rank=0032226 x=1924.5 y=723.0 length=44
40 40 40 40 40 40 40 40 40 40 40 40 40 40 40 40 40 40 40 40 40 40 40 40 40 40 40 40 30 26 26 0  36 36 36 40 40 40 37 28 19 19 19 28 
>GGB83NF01DLWWI rank=0032232 x=1362.0 y=2624.0 length=75
37 37 37 37 37 37 37 28 27 27 30 32 19 19 19 19 17 27 28 19 14 13 13 13 21 19 19 19 19 27 28 30 32 30 30 30 35 37 37 37 39 39 39 37 30 30 30 30 33 33 32 25 25 25 25 28 32 25 25 25
32 32 27 27 27 32 33 32 32 32 20 20 19 19 20 
>GGB83NF01DIMGM rank=0032239 x=1325.0 y=676.0 length=96
37 37 37 37 37 37 37 37 37 37 37 40 40 40 40 40 40 40 40 40 40 40 40 40 40 39 39 39 40 40 40 40 40 40 40 40 40 40 40 40 40 40 40 39 39 39 39 39 39 37 39 37 21 21 21 37 37 37 37 37
30 30 30 37 37 37 31 31 31 31 37 37 37 37 37 37 37 37 37 37 37 37 37 37 37 37 37 37 37 37 37 37 30 30 0  17 
>GGB83NF01AKBSN rank=0032244 x=114.0 y=1573.0 length=71
37 37 37 37 37 37 37 31 31 32 37 40 40 40 40 40 40 40 40 40 40 40 40 40 40 40 40 40 40 40 40 40 39 39 39 39 39 39 37 33 18 16 16 16 23 31 32 16 16 16 16 24 35 37 37 37 37 37 37 37
37 37 37 37 37 35 33 32 26 23 21 
>GGB83NF01BRRVV rank=0032246 x=609.0 y=1113.5 length=86
40 40 40 40 40 40 39 30 30 30 36 38 34 34 38 40 40 20 20 20 20 30 39 40 40 40 40 40 40 40 40 40 40 40 40 40 40 40 40 40 40 40 40 40 40 39 38 34 34 38 38 40 40 40 40 40 40 40 40 40
40 40 40 40 40 40 40 40 40 40 40 40 40 40 39 39 39 39 39 39 40 40 40 40 40 40 
>GGB83NF01B16FZ rank=0032259 x=727.0 y=3213.0 length=107
37 37 37 37 37 37 37 37 37 37 37 40 40 40 40 40 40 40 40 40 40 40 37 30 21 18 16 16 32 30 30 19 17 13 11 11 14 22 28 28 21 21 13 13 15 18 24 32 33 33 33 33 33 35 37 37 37 37 37 37
37 37 37 37 37 37 37 32 31 26 25 30 21 29 27 23 24 15 15 15 15 18 19 24 30 28 24 24 24 26 29 30 27 27 19 19 19 19 18 24 22 21 24 25 16 16 16 
>GGB83NF01DU4KG rank=0032265 x=1467.0 y=2382.0 length=75
40 40 40 40 40 40 40 40 40 40 40 40 40 40 40 40 40 40 40 40 40 40 39 39 39 40 40 40 40 40 40 40 40 40 40 40 40 40 40 40 40 40 39 39 39 40 40 40 40 40 40 39 39 39 39 35 21 21 21 36
36 40 36 36 36 32 31 31 31 25 25 31 30 13 13 
>GGB83NF01BKPGJ rank=0032274 x=528.0 y=3153.0 length=137
36 36 36 37 37 37 34 25 25 24 27 30 19 19 19 19 15 15 15 15 15 28 27 26 18 17 17 25 28 19 15 15 15 19 19 19 19 24 27 26 26 29 30 31 31 27 16 18 18 18 28 33 32 32 33 33 33 33 32 30
21 21 23 23 37 34 34 34 34 34 37 37 37 37 37 37 37 37 37 37 37 37 37 37 37 31 31 31 35 35 35 34 37 37 35 35 35 35 35 32 32 32 35 35 32 32 32 30 30 30 30 34 37 37 37 37 31 31 31 37
37 37 37 37 37 37 37 37 37 30 21 21 21 33 35 35 33 
>GGB83NF01BDNR1 rank=0032278 x=448.0 y=2063.5 length=76
40 40 40 40 40 40 40 40 40 40 38 29 21 20 20 19 30 34 40 39 33 23 21 21 24 21 23 24 35 40 35 33 24 24 24 36 40 40 40 40 40 33 33 33 40 40 40 40 40 40 36 33 33 37 38 24 24 24 38 40
40 40 40 40 33 34 33 33 38 38 39 39 40 38 40 38 
>GGB83NF01A65QU rank=0032280 x=374.0 y=1860.0 length=107
31 31 31 37 37 37 37 28 28 27 27 35 35 32 32 32 32 30 16 16 15 18 17 18 29 28 15 15 15 15 15 16 19 20 32 32 32 35 37 37 37 39 40 40 40 40 40 40 40 39 39 33 31 32 37 37 23 23 23 34
34 34 37 37 37 37 34 32 32 33 32 32 32 31 30 24 19 15 13 13 13 13 22 22 20 20 20 16 17 16 20 20 24 17 17 19 14 11 12 16 20 25 23 23 22 16 13 
>GGB83NF01EKKJS rank=0032294 x=1757.0 y=1654.0 length=168
37 37 37 37 37 37 37 37 37 37 37 40 40 40 40 40 40 40 40 40 40 40 40 40 40 40 40 40 40 40 40 40 40 40 40 40 40 40 40 40 40 40 40 40 40 40 40 40 40 40 39 39 37 37 37 37 37 37 26 26
25 34 37 37 37 37 35 35 37 30 31 31 31 37 31 31 31 37 37 37 37 37 37 35 35 34 37 37 37 34 27 27 27 37 37 37 37 37 37 37 37 37 37 37 37 37 37 37 37 37 37 37 37 37 37 37 37 37 37 37
37 37 37 37 37 37 37 37 37 37 37 34 34 34 34 34 37 37 35 33 31 31 31 31 31 31 29 16 15 15 15 27 24 29 27 27 27 22 22 22 25 26 27 17 17 17 17 16 
>GGB83NF01BH5XX rank=0032297 x=499.5 y=3331.0 length=299
40 40 40 40 40 40 40 40 40 40 40 40 40 40 40 40 40 40 40 40 40 40 40 40 40 40 40 40 40 30 30 30 40 40 39 39 39 40 40 40 40 40 40 39 39 39 40 40 40 40 40 40 40 40 40 40 40 40 40 40
40 40 40 40 40 40 40 40 40 40 40 40 40 40 40 40 40 40 40 40 40 40 40 40 40 40 40 40 40 40 40 40 40 40 40 40 40 40 40 40 39 39 39 40 40 40 40 40 40 40 40 40 40 40 40 40 40 40 40 40
40 40 40 40 40 40 40 40 40 40 40 40 40 39 30 30 30 34 34 40 31 31 33 33 40 38 38 38 40 40 40 39 39 39 40 40 40 40 40 40 40 40 40 40 40 40 40 39 39 39 40 39 39 39 40 40 40 40 39 39
39 39 40 40 40 40 40 40 40 40 40 40 40 40 40 40 40 40 40 40 40 40 40 40 40 40 40 40 40 40 40 40 40 40 40 40 38 38 38 39 40 40 40 40 40 34 34 30 33 36 36 36 32 24 24 24 24 30 30 33
30 30 25 28 40 40 40 40 40 40 40 40 40 40 36 31 32 31 29 29 26 26 14 14 14 14 22 22 29 32 27 31 36 36 36 36 36 36 36 36 30 30 30 40 40 39 39 39 40 40 40 40 40 40 40 40 40 40 40 
>GGB83NF01DTWBU rank=0032324 x=1453.0 y=2392.0 length=276
37 37 37 37 37 37 37 37 37 37 37 40 40 40 40 40 40 40 40 40 40 40 40 40 40 40 40 40 40 40 40 28 28 25 25 25 28 37 37 23 23 23 37 39 40 40 40 40 40 40 40 40 37 37 37 37 37 37 37 37
37 37 37 37 37 37 37 37 37 37 37 37 37 37 37 37 37 37 37 37 37 37 37 37 37 37 37 37 37 37 37 37 37 37 37 37 25 25 25 37 37 37 37 37 37 37 37 37 37 37 37 37 37 37 37 37 37 37 37 37
37 37 37 37 37 37 37 37 37 37 37 37 37 37 37 37 37 37 37 37 37 37 37 37 37 37 37 37 37 37 37 37 37 37 37 37 37 37 34 34 34 34 37 37 37 37 37 34 34 34 37 37 37 37 37 37 37 37 34 32
31 31 32 35 37 37 37 37 37 37 37 37 37 37 37 37 37 37 37 37 37 37 37 37 37 37 37 37 37 37 37 37 37 37 37 37 37 35 35 35 35 35 24 26 21 21 21 21 35 26 35 35 37 37 37 37 37 37 37 37
37 37 37 37 37 37 37 37 37 37 34 32 32 32 32 32 32 33 25 25 23 23 23 24 26 27 27 24 14 14 13 11 12 11 11 11 
>GGB83NF01DXKBS rank=0032338 x=1495.0 y=1430.0 length=198
40 40 40 40 40 40 40 40 40 40 40 40 40 40 40 40 40 40 40 40 40 40 30 21 21 21 21 29 37 40 40 40 40 40 40 40 40 40 40 40 40 40 40 39 33 33 33 35 35 35 37 37 37 37 37 40 40 40 40 40
40 40 40 40 40 40 40 40 40 40 40 40 40 40 40 40 40 40 40 40 40 40 40 39 33 32 31 31 36 34 35 32 26 22 20 20 20 20 31 31 20 20 20 19 30 30 30 32 31 32 32 31 19 19 19 19 19 21 25 28
23 14 14 14 14 14 13 20 30 34 33 36 34 36 31 31 34 37 38 38 37 37 39 40 40 40 40 40 40 33 33 33 35 33 33 25 23 23 28 38 38 32 32 34 38 35 35 35 38 36 31 31 31 32 38 28 28 23 23 17
32 32 38 40 38 38 35 37 38 40 40 40 40 37 35 35 38 38 
>GGB83NF01EQM4E rank=0032343 x=1826.0 y=2300.0 length=420
40 40 40 40 40 40 40 40 40 40 40 40 40 40 40 40 40 40 40 38 30 30 30 38 36 40 40 40 26 25 19 19 19 19 25 25 25 18 18 25 19 19 19 19 14 14 25 25 31 25 34 39 35 40 40 40 40 40 40 40
40 40 40 40 40 40 40 40 40 40 39 39 39 40 40 40 40 40 40 40 40 40 40 40 40 40 40 40 40 40 40 40 40 40 40 40 40 40 40 40 40 40 40 40 40 40 40 40 40 40 40 40 40 40 40 40 40 40 40 40
40 40 38 38 38 40 40 40 40 40 40 40 40 40 40 40 40 40 40 40 40 40 40 40 40 40 40 40 40 40 40 40 40 36 26 26 26 40 40 40 40 40 40 40 40 40 40 40 40 38 38 38 38 40 40 40 40 40 40 40
40 40 40 40 38 26 26 26 38 40 40 40 40 40 40 40 40 39 39 39 40 40 40 40 40 40 38 34 34 34 38 34 34 34 40 40 40 40 40 40 40 40 40 40 40 40 40 40 40 40 40 40 40 40 40 40 40 40 40 40
40 40 40 40 31 31 31 31 40 40 39 39 39 40 40 40 40 40 40 40 40 40 40 40 40 40 40 40 40 40 40 38 38 38 38 38 38 40 31 31 31 29 40 40 40 40 40 40 40 40 40 40 40 40 40 40 40 40 40 40
40 40 40 40 40 40 40 40 40 40 40 40 40 40 40 40 40 40 40 40 40 40 40 40 40 34 34 34 34 40 40 40 40 40 40 40 40 40 40 40 40 40 40 40 40 40 40 40 40 40 40 40 40 40 40 40 40 40 40 40
40 40 40 40 40 40 34 34 34 40 40 40 40 40 40 40 40 40 40 40 40 40 40 40 40 40 40 40 40 34 30 30 30 36 33 34 34 36 40 40 40 40 34 34 34 40 40 40 40 40 40 40 40 40 40 40 40 30 30 25
>GGB83NF01AHMW6 rank=0032344 x=83.0 y=3000.0 length=129
37 37 37 37 37 37 37 37 37 37 37 40 40 40 40 40 40 40 40 40 21 21 21 40 40 40 40 40 40 40 40 40 40 40 40 30 30 26 26 26 40 40 40 40 40 39 39 40 40 40 40 40 37 37 37 37 37 37 37 37
37 37 37 37 37 37 37 37 37 37 37 37 37 37 37 37 37 37 37 37 37 37 37 37 37 37 37 37 37 25 17 17 17 37 37 37 37 37 37 37 37 37 37 37 37 37 37 37 37 37 37 37 37 37 37 37 37 37 37 25
23 24 30 30 29 27 27 17 14 
>GGB83NF01DQIN8 rank=0032354 x=1415.0 y=374.0 length=230
40 40 40 40 40 40 40 40 40 40 40 40 40 40 40 40 40 40 40 40 40 40 40 40 40 39 39 39 39 40 40 40 40 40 40 40 40 40 40 40 40 30 30 30 33 20 20 20 27 27 27 27 22 22 35 39 39 39 40 40
40 40 40 40 40 40 40 40 40 29 29 29 29 39 39 40 40 40 40 40 40 40 40 40 40 40 40 40 40 40 40 40 40 40 39 35 21 21 21 30 40 40 36 36 36 36 36 36 40 39 35 21 21 21 26 30 40 40 40 40
40 40 40 40 39 39 38 38 39 40 40 40 40 40 40 40 40 40 40 34 34 34 40 40 40 40 40 40 40 40 35 34 34 39 39 40 40 40 40 40 40 40 40 40 40 40 40 40 40 40 40 40 40 40 40 40 40 40 40 40
40 40 40 40 40 40 40 40 40 40 40 40 40 40 40 40 40 40 40 40 40 40 40 36 36 36 36 40 40 38 36 30 29 29 30 30 36 28 29 29 29 29 40 40 39 39 39 40 40 40 
>GGB83NF01EPL34 rank=0032367 x=1814.0 y=3490.0 length=100
35 33 33 33 28 28 19 16 16 16 15 27 27 22 21 21 21 21 23 25 27 24 22 19 19 19 23 23 23 27 19 19 19 24 27 30 30 31 31 29 30 30 32 25 25 23 27 28 25 24 25 24 25 22 13 13 13 13 13 13
17 22 28 28 21 14 15 15 19 32 33 33 33 33 33 33 33 33 33 33 33 35 32 32 32 25 25 25 25 25 28 27 32 32 32 31 30 29 20 20 
>GGB83NF01AWWDF rank=0032391 x=257.5 y=2385.0 length=58
37 37 37 37 37 37 37 37 37 37 37 40 40 40 39 39 39 40 40 40 40 40 40 40 40 40 40 40 40 40 40 40 40 40 40 40 40 40 40 40 40 40 40 40 40 40 40 40 40 40 38 35 33 33 32 24 21 16 
>GGB83NF01CU2EH rank=0032399 x=1056.0 y=3415.0 length=112
26 26 26 40 40 40 40 40 40 40 40 40 40 40 40 40 39 39 39 39 39 39 39 40 40 40 40 40 40 40 40 40 40 40 40 40 40 40 40 40 40 40 40 40 40 39 39 39 40 40 40 40 40 40 40 40 40 40 40 40
40 40 40 40 40 40 40 40 40 40 40 40 40 40 40 40 40 40 40 40 40 40 40 40 40 40 40 39 36 36 30 30 29 29 29 30 30 30 36 26 26 26 39 39 40 40 40 40 40 40 40 40 
>GGB83NF01EG2OY rank=0032400 x=1717.0 y=2384.0 length=157
37 37 37 37 37 37 37 37 37 37 37 40 40 40 40 40 40 40 40 40 40 40 40 40 40 40 40 40 40 40 40 40 40 40 40 40 40 40 40 39 39 39 40 39 39 39 39 39 39 40 40 40 37 37 37 37 37 37 37 37
37 37 37 37 37 37 37 37 37 37 37 37 37 37 37 37 37 37 37 37 37 37 37 37 37 37 37 37 37 37 37 37 37 37 37 37 37 37 37 37 37 37 37 37 37 34 31 31 31 37 37 37 37 37 37 37 37 37 37 37
37 37 37 37 37 37 37 37 37 37 37 37 37 37 37 37 37 32 31 31 37 37 37 35 30 28 26 23 24 23 23 19 14 13 12 12 13 
>GGB83NF01A8Y25 rank=0032444 x=395.0 y=527.0 length=190
40 40 40 40 40 40 40 40 40 40 40 40 40 40 40 40 40 26 26 21 21 21 26 40 40 40 40 40 40 40 40 40 40 21 21 21 40 40 40 40 40 40 40 40 40 40 40 40 40 40 40 40 40 40 40 40 40 40 40 40
40 40 40 40 40 40 40 40 40 40 40 40 40 40 40 40 40 40 40 40 40 40 40 40 40 40 40 40 40 40 40 40 40 40 40 40 40 40 40 40 40 40 40 40 39 39 39 40 40 40 40 40 40 40 40 40 40 40 40 40
40 40 40 40 40 40 40 40 40 40 40 40 40 40 40 40 40 40 40 40 40 40 40 40 40 40 40 40 40 40 40 40 40 40 40 40 40 40 40 39 39 39 40 40 40 40 40 40 40 40 40 40 40 40 40 40 40 40 34 21
20 19 19 19 27 33 31 40 25 17 
>GGB83NF01COR7B rank=0032455 x=985.0 y=1077.0 length=112
38 38 38 40 40 40 40 40 40 40 40 40 40 40 40 40 40 40 40 40 33 21 21 20 35 19 17 21 21 29 26 33 33 35 38 27 27 28 40 40 40 40 40 40 40 40 39 40 39 40 40 39 40 34 28 28 28 32 37 38
38 34 35 29 29 29 29 32 27 17 16 16 16 27 30 19 19 24 20 25 25 38 27 31 16 16 14 20 14 19 28 26 33 27 27 14 16 16 16 24 17 28 25 25 25 17 22 17 17 12 12 12 
>GGB83NF01C0Q6O rank=0032460 x=1121.5 y=2574.0 length=127
34 34 35 40 40 40 39 34 34 35 40 40 40 40 40 38 38 38 39 39 39 27 24 22 34 38 34 34 36 31 19 19 18 18 27 32 40 39 39 39 40 39 31 36 36 38 33 24 24 19 17 17 32 36 36 36 36 36 38 40
40 40 40 40 40 40 40 40 40 40 40 40 40 40 40 40 40 40 40 40 40 40 40 40 40 40 40 34 26 26 26 26 26 36 32 33 27 28 27 27 36 33 33 31 32 32 35 35 35 31 31 22 22 22 22 26 26 29 29 24
24 22 36 40 40 40 40 
>GGB83NF01AG9C6 rank=0032467 x=79.5 y=1816.0 length=273
37 37 37 37 37 37 37 37 37 37 37 40 40 40 40 40 40 40 40 40 40 40 40 40 40 40 40 40 40 40 40 40 40 40 40 40 40 40 40 40 40 40 40 40 40 40 40 40 40 40 40 40 37 37 36 36 35 37 37 37
37 37 37 35 35 26 24 24 21 16 15 15 27 27 27 24 23 23 24 15 15 18 30 32 37 37 37 37 37 37 37 37 37 37 37 37 31 31 31 37 35 34 29 32 33 33 32 30 27 27 19 19 19 24 24 19 19 19 19 19
29 28 19 19 19 28 30 23 26 26 19 19 17 19 19 23 24 32 31 27 27 27 32 28 28 28 28 28 28 32 32 32 25 20 20 20 32 30 31 29 30 29 30 30 23 25 23 25 25 30 30 26 23 23 23 23 26 27 27 19
19 17 17 23 23 32 23 23 23 19 19 19 28 30 30 19 19 19 19 20 25 33 33 33 35 30 28 30 37 37 37 37 37 37 37 30 30 30 35 30 30 25 25 25 35 33 32 32 32 33 32 32 27 27 27 27 29 30 15 15
13 13 21 21 16 21 22 22 20 18 16 17 19 21 18 17 17 21 21 17 18 18 27 24 25 22 22 22 20 20 20 17 18 
>GGB83NF01A32S2 rank=0032474 x=339.5 y=1444.0 length=175
39 39 39 39 39 39 39 39 39 39 39 40 40 40 40 40 40 40 40 40 40 40 40 40 40 40 40 40 40 40 40 40 40 40 40 40 40 40 40 40 40 40 40 40 40 40 40 40 40 40 40 39 38 38 39 39 39 21 21 21
21 21 36 33 38 36 35 35 35 38 38 36 26 26 26 39 39 39 39 39 39 39 39 39 39 39 39 39 39 39 39 39 39 39 39 39 39 39 37 37 29 29 29 39 39 39 39 39 39 39 39 39 39 36 36 36 39 39 39 39
33 29 29 29 36 39 39 39 39 39 39 39 39 39 39 39 38 33 33 33 35 21 19 19 19 21 21 27 35 38 38 38 34 34 34 35 31 38 38 38 38 38 26 21 17 17 17 21 21 21 21 27 26 25 25 
>GGB83NF01CYNG7 rank=0032486 x=1097.0 y=2761.0 length=130
40 40 40 40 40 40 40 40 40 40 40 40 40 40 40 40 40 40 40 40 40 40 40 40 40 40 40 40 40 40 40 40 40 40 40 40 40 40 40 38 33 33 39 39 40 40 40 40 40 40 39 39 39 39 39 39 39 39 39 40
40 40 40 40 40 40 40 40 40 40 33 33 35 40 40 40 40 40 40 40 40 40 40 40 40 40 40 40 39 39 39 40 40 40 40 40 40 40 40 40 40 40 40 40 40 35 34 34 34 34 40 40 34 30 30 30 30 35 39 40
40 40 40 40 40 40 40 40 40 40 
>GGB83NF01DLKS8 rank=0032487 x=1358.0 y=3338.0 length=110
37 37 37 37 37 37 37 37 37 37 37 40 40 40 40 40 40 40 39 39 39 40 40 40 40 39 39 39 39 39 37 37 34 34 17 17 16 23 25 30 30 30 28 19 15 15 16 18 25 27 32 32 30 29 32 32 33 34 34 23
21 20 32 25 33 33 33 32 30 18 18 21 21 30 26 33 33 33 33 32 32 33 35 30 30 30 30 30 30 28 27 27 19 19 17 17 28 25 18 13 13 13 11 18 16 16 18 14 20 16 
>GGB83NF01CGCEE rank=0032489 x=889.0 y=564.0 length=157
37 37 37 37 37 37 37 37 37 37 37 40 40 39 39 37 37 35 30 30 34 34 32 35 35 32 21 21 21 32 32 35 35 35 35 35 35 35 37 39 39 37 32 25 25 27 36 37 37 30 30 30 30 30 37 37 37 37 35 35
35 37 37 37 37 37 37 37 37 37 37 37 37 37 37 37 37 37 37 37 37 37 37 37 37 37 37 37 37 37 37 37 37 37 37 37 37 37 37 37 37 37 37 35 35 35 37 37 37 37 30 30 30 30 37 37 37 37 35 35
37 37 37 37 37 37 30 30 30 34 37 37 37 35 30 30 30 35 37 37 37 37 35 32 32 34 35 35 35 35 30 25 25 25 26 23 19 
>GGB83NF01A3E91 rank=0032494 x=331.0 y=3719.5 length=91
37 37 37 37 37 37 37 37 37 37 37 40 40 40 40 40 40 40 40 40 40 40 40 33 33 30 30 31 37 40 40 40 40 40 39 40 40 40 40 40 40 40 40 40 40 40 40 40 40 40 40 40 37 37 37 37 37 37 37 37
37 37 37 37 37 37 37 37 37 34 30 30 31 32 21 21 21 37 32 35 35 35 35 33 31 32 31 29 23 21 21 
>GGB83NF01AIDQZ rank=0032499 x=92.0 y=905.0 length=77
32 32 32 33 33 33 32 16 16 16 16 19 19 30 30 19 19 19 17 30 32 27 28 28 32 30 19 20 20 21 33 33 33 35 30 30 30 35 37 39 37 37 35 35 35 35 35 35 31 31 21 21 21 25 33 33 35 33 33 33
28 30 30 30 37 37 35 35 33 31 30 32 30 30 27 25 25 
>GGB83NF01CBJTM rank=0032528 x=834.5 y=2184.0 length=51
40 40 39 40 40 40 33 29 29 28 39 40 40 28 28 28 28 28 31 28 28 28 39 38 38 38 38 39 37 36 36 35 35 31 31 31 31 35 33 36 30 30 26 27 25 30 32 32 32 25 27 
>GGB83NF01DPC3K rank=0032532 x=1401.5 y=3838.0 length=60
40 40 40 40 40 40 40 40 40 40 40 40 40 40 40 35 33 35 34 40 33 32 32 33 30 30 29 28 28 28 28 28 32 32 35 38 39 39 40 38 35 32 33 33 34 34 40 40 28 28 28 32 38 38 38 38 35 35 33 38
>GGB83NF01EIF3X rank=0032542 x=1733.0 y=891.5 length=261
40 40 40 40 40 40 40 40 40 40 40 40 40 40 40 40 40 40 40 40 40 40 40 40 40 40 40 40 40 40 40 40 26 26 26 40 40 40 40 40 40 40 40 40 40 40 40 40 40 40 40 40 40 40 40 40 40 40 40 40
40 40 40 40 40 40 40 40 40 40 40 40 40 40 40 39 39 39 40 40 40 40 40 40 40 40 40 40 40 40 40 40 40 40 40 40 40 40 40 40 40 40 40 35 34 34 40 40 40 40 40 36 36 36 36 36 20 20 20 36
36 34 40 40 36 35 35 39 34 35 35 39 40 40 40 40 40 40 40 40 40 40 40 40 40 40 40 39 39 39 40 40 40 40 40 40 40 40 40 40 38 36 36 32 26 26 24 24 18 18 18 22 25 30 38 40 40 40 40 40
39 39 39 40 40 40 40 40 40 40 40 40 40 40 35 35 35 39 39 39 40 40 40 40 40 40 39 39 39 40 40 39 39 34 34 34 39 40 40 40 40 40 40 40 40 40 40 39 39 38 38 35 39 34 39 40 39 35 34 34
40 40 40 40 36 35 35 39 39 40 40 34 34 34 34 40 40 40 40 40 40 
>GGB83NF01BM8PF rank=0032562 x=557.0 y=2625.0 length=71
37 37 37 37 37 37 37 37 37 37 37 39 39 39 39 39 36 25 21 21 21 33 39 40 40 40 40 40 40 40 40 40 40 40 40 40 40 40 40 40 40 40 40 40 40 40 40 40 40 40 40 40 37 37 37 37 37 37 37 35
33 28 27 27 24 21 20 11 11 11 11 
>GGB83NF01AOAI6 rank=0032565 x=159.0 y=2240.5 length=60
36 36 36 37 37 37 37 37 37 37 37 40 40 40 40 40 40 40 40 40 40 39 39 39 40 40 40 39 39 39 37 37 37 34 34 30 30 30 30 30 30 35 32 32 32 35 35 35 35 35 30 28 26 32 32 31 31 31 23 19
>GGB83NF01DTL65 rank=0032573 x=1450.0 y=1551.0 length=67
36 36 36 36 37 37 37 37 37 37 28 26 26 26 40 40 40 40 40 40 40 40 40 40 40 40 40 40 40 40 40 40 40 40 40 40 40 40 40 40 40 40 40 40 40 40 40 40 33 33 33 37 37 37 28 28 28 27 35 33
33 33 32 32 30 29 23 
>GGB83NF01AEVCM rank=0032578 x=52.5 y=932.0 length=304
40 40 40 40 40 40 40 40 40 40 40 40 40 40 40 40 40 40 40 40 40 40 40 40 40 40 40 40 40 40 40 40 40 40 40 40 40 40 38 38 38 40 40 40 40 40 40 40 40 40 40 40 40 40 40 40 40 40 40 40
40 40 40 40 40 40 40 40 40 40 40 40 40 40 40 40 40 40 40 40 40 40 40 40 40 40 40 40 40 40 40 40 40 39 39 33 33 34 24 24 24 28 28 40 36 39 39 40 40 39 39 40 40 40 40 40 40 38 38 33
33 34 38 33 33 33 40 40 40 40 40 40 40 35 35 38 38 38 39 35 35 32 32 32 30 32 32 25 17 14 14 14 20 16 22 22 29 23 25 26 26 33 38 36 35 33 34 34 35 35 35 35 33 30 30 30 29 30 29 25
24 24 23 27 30 30 29 26 26 16 16 16 22 30 36 33 31 28 26 26 26 19 19 19 17 21 19 19 19 19 17 20 20 26 30 30 31 36 38 37 37 38 39 39 37 37 37 39 40 39 37 33 33 32 32 32 39 37 35 32
30 30 34 34 34 34 30 28 20 20 16 16 16 26 32 25 18 16 16 25 25 23 20 16 16 16 16 26 30 36 38 38 36 38 35 35 35 36 36 34 33 28 28 23 12 12 12 12 14 14 14 11 25 33 35 35 38 38 40 40
40 40 40 40 
>GGB83NF01DSIA3 rank=0032579 x=1437.0 y=3101.5 length=230
40 40 40 40 40 40 40 40 40 40 40 40 40 40 38 38 38 38 40 40 40 40 40 40 40 34 34 21 21 21 30 40 40 40 40 40 40 40 40 40 38 38 36 25 26 26 36 38 40 40 40 40 40 40 40 40 40 40 40 40
40 40 40 40 40 40 40 40 40 40 40 36 36 36 36 36 21 21 18 18 18 24 29 40 36 36 40 40 40 40 40 40 40 40 40 40 40 40 40 40 40 40 40 40 40 40 40 40 40 40 40 38 38 38 40 40 40 40 40 40
38 38 38 40 40 40 40 40 40 40 40 36 36 33 33 22 22 22 22 27 25 28 24 24 19 19 19 20 14 20 23 23 27 22 17 14 14 14 14 19 13 13 13 23 33 33 34 33 33 32 36 36 36 40 38 39 38 34 34 34
34 39 40 40 40 40 40 40 40 34 34 34 40 40 40 40 40 40 40 40 40 40 40 38 33 33 31 29 29 29 19 17 14 14 14 19 19 19 19 14 13 14 27 29 32 36 36 36 40 36 
>GGB83NF01ECMF8 rank=0032581 x=1666.0 y=3606.5 length=60
39 39 39 40 39 25 26 26 25 37 37 37 38 38 40 40 40 40 40 40 40 40 40 40 40 40 40 40 40 33 33 33 33 33 34 40 40 40 40 40 40 40 40 40 39 39 40 40 40 40 40 38 23 23 25 32 31 36 38 34
>GGB83NF01AZ515 rank=0032582 x=294.0 y=3355.5 length=77
37 37 37 37 37 37 37 31 31 32 37 40 40 33 33 33 39 40 40 40 39 39 33 33 33 39 39 39 37 37 37 37 37 37 37 37 35 35 35 35 32 32 32 31 21 21 21 21 32 37 38 38 37 37 37 37 37 37 37 37
37 30 35 33 33 23 23 23 21 24 21 17 16 16 19 11 14 
>GGB83NF01CA25C rank=0032584 x=829.0 y=1054.0 length=124
35 35 35 37 35 33 33 29 27 27 27 27 30 16 15 13 13 18 25 28 28 27 21 14 13 15 15 23 23 32 23 23 23 23 31 26 28 30 35 33 31 28 28 28 30 31 30 29 19 15 15 15 15 29 23 21 21 24 24 25
28 27 19 19 19 19 19 19 32 25 25 25 28 33 32 32 34 30 31 31 32 37 37 37 37 37 37 37 37 30 32 25 26 26 32 35 37 37 37 37 37 30 28 28 27 27 30 28 28 29 16 16 16 19 18 30 28 24 23 22
21 28 28 29 
>GGB83NF01ARW15 rank=0032635 x=200.0 y=3467.0 length=161
37 37 37 37 37 37 37 31 31 32 37 40 40 40 39 33 33 33 40 40 40 40 40 40 40 40 40 40 40 40 40 40 40 40 40 40 40 40 40 40 40 40 40 40 40 40 40 39 37 37 35 32 32 29 29 28 21 11 11 11
14 11 12 12 12 12 11 14 11 12 12 20 20 16 19 16 14 12 12 17 16 16 18 16 16 16 16 24 22 16 13 11 11 17 18 18 17 16 22 20 20 21 21 21 21 14 13 13 19 21 23 23 24 21 18 17 19 19 23 24
23 26 21 21 21 18 14 14 21 17 19 17 17 17 17 18 17 19 22 24 24 24 23 23 25 23 24 25 24 24 21 17 17 17 24 17 14 14 13 13 18 
>GGB83NF01CK8L4 rank=0032648 x=944.0 y=3658.0 length=48
37 37 37 37 37 37 37 37 37 37 37 40 40 40 40 40 40 40 40 40 40 40 40 40 40 40 40 40 40 40 40 40 40 40 40 40 40 39 37 32 32 32 33 30 16 15 15 13 
>GGB83NF01EJWBE rank=0032655 x=1749.5 y=3016.0 length=129
37 37 37 37 37 37 37 37 37 37 37 40 40 40 40 40 40 40 40 40 40 40 40 40 40 40 40 40 40 40 40 31 31 28 28 28 37 27 27 27 37 37 37 37 40 39 39 39 39 39 39 39 37 37 37 37 37 37 37 37
37 37 37 37 37 37 37 28 28 28 28 37 37 37 37 37 37 35 37 37 37 37 37 27 27 27 27 27 25 35 35 33 28 27 27 21 22 21 24 19 14 19 19 23 23 24 23 23 22 18 19 19 22 22 23 27 27 27 27 27
25 25 24 25 24 27 27 21 21 
>GGB83NF01CL8YF rank=0032661 x=956.0 y=1605.0 length=50
37 37 37 37 37 37 37 21 21 21 21 33 39 40 40 40 40 39 39 40 40 40 40 40 40 40 38 38 38 38 37 37 30 27 21 18 16 19 21 24 28 28 28 28 11 11 11 11 19 11 
>GGB83NF01C8I26 rank=0032666 x=1210.5 y=784.0 length=177
37 37 37 37 37 37 37 37 37 37 37 40 40 40 39 37 21 21 21 37 39 40 40 40 40 40 40 40 40 40 40 40 40 40 40 40 40 40 40 40 40 40 40 40 40 40 40 40 40 40 40 40 37 37 37 37 37 37 37 37
37 37 37 37 37 37 37 37 37 37 37 37 37 37 37 37 37 37 37 37 37 37 37 37 37 37 37 37 37 37 37 37 35 34 34 34 34 32 32 32 32 32 35 35 35 32 32 32 32 35 35 35 35 32 27 27 27 34 37 37
37 37 37 37 37 37 37 37 37 37 37 37 37 37 37 37 37 35 35 31 31 30 37 37 37 37 34 34 34 30 30 32 32 33 32 29 30 24 24 21 21 21 14 12 12 12 11 11 11 11 16 12 14 14 14 12 12 
>GGB83NF01DWTMU rank=0032673 x=1486.5 y=3700.0 length=98
37 37 37 37 37 37 37 37 37 37 37 40 40 40 40 40 40 40 40 40 40 40 40 40 40 40 40 40 40 40 40 40 40 40 40 40 40 40 40 40 40 40 40 40 40 40 40 40 40 40 40 40 37 37 37 37 37 37 37 37
37 37 37 37 37 37 37 37 37 37 32 31 31 37 37 37 37 37 37 21 20 20 25 33 33 32 32 19 19 19 24 19 19 19 28 29 19 19 
>GGB83NF01A415F rank=0032697 x=350.0 y=2193.0 length=77
32 31 27 23 23 19 19 15 15 15 15 28 26 27 26 25 25 24 24 28 23 14 13 15 24 15 15 15 15 15 15 25 25 30 29 28 29 28 29 30 32 31 31 19 19 19 19 19 18 18 26 26 26 33 32 32 32 28 31 31
30 35 35 35 35 35 33 25 25 25 23 23 24 24 27 19 19 
>GGB83NF01CE5OM rank=0032706 x=875.0 y=2548.0 length=291
40 40 40 40 40 40 40 40 40 39 21 21 21 38 40 40 40 40 37 37 39 40 40 34 34 34 34 40 40 40 40 40 40 40 40 40 40 40 40 40 40 40 40 40 40 40 40 40 40 40 40 40 40 40 40 40 40 40 40 40
38 38 38 40 40 40 40 40 40 40 40 40 40 40 40 40 40 39 39 39 40 40 40 40 40 40 40 40 40 40 40 40 40 40 40 40 40 40 40 40 40 40 40 40 40 40 40 40 40 40 40 40 40 40 40 40 40 40 40 40
40 40 40 40 40 40 40 40 40 40 40 40 40 40 40 40 40 40 40 40 40 40 40 40 40 40 40 40 40 40 40 40 39 39 39 40 40 40 40 40 40 40 40 40 40 40 40 40 40 40 40 40 40 40 40 40 40 40 40 38
38 38 40 40 40 40 39 39 39 40 40 40 40 40 40 40 40 40 40 40 40 40 40 40 40 40 40 40 40 40 40 40 40 40 40 40 40 40 40 37 37 37 40 40 22 24 26 26 26 26 36 36 36 33 33 33 38 40 40 40
40 40 30 30 30 40 40 40 40 40 40 40 40 40 40 39 39 39 40 40 40 40 40 40 40 40 40 40 40 40 39 39 35 34 34 40 40 34 34 35 40 40 40 40 40 40 40 40 40 40 40 
>GGB83NF01D77TG rank=0032713 x=1616.0 y=2818.5 length=62
37 37 37 37 37 37 37 25 25 21 21 21 33 37 37 39 39 39 40 40 40 40 40 40 40 40 40 40 40 40 40 40 40 40 40 40 40 40 40 40 40 40 40 40 40 40 40 40 40 40 40 26 26 23 30 32 29 29 27 27
27 25 
>GGB83NF01COBG8 rank=0032722 x=979.0 y=3978.0 length=102
26 26 25 37 37 37 35 28 25 25 33 32 32 32 35 28 20 18 18 21 21 35 35 37 37 27 27 27 37 40 40 40 40 40 40 40 39 40 40 40 40 40 40 39 39 39 39 39 39 40 40 39 37 37 37 37 37 35 30 25
20 20 20 27 29 23 24 18 19 18 27 27 27 21 22 18 19 19 18 19 19 18 21 20 16 16 16 13 13 14 19 22 17 17 17 25 25 20 17 17 17 18 
>GGB83NF01A4VKH rank=0032736 x=348.5 y=1855.0 length=51
37 37 37 37 37 37 37 37 37 37 37 40 40 40 40 40 40 40 40 40 40 39 39 39 39 37 37 37 37 39 39 39 36 31 31 31 37 37 37 37 37 32 32 30 32 32 32 30 28 19 18 
>GGB83NF01EK6XR rank=0032750 x=1764.0 y=1997.0 length=51
37 37 37 37 37 37 37 37 37 37 37 40 40 40 40 40 40 40 40 40 40 40 40 40 40 40 40 40 40 40 40 40 40 40 40 40 40 39 37 35 33 32 30 21 21 17 0  11 11 11 0  
>GGB83NF01CI8KX rank=0032753 x=922.5 y=415.0 length=111
40 40 40 40 40 40 40 40 40 40 40 40 40 40 40 40 40 40 40 40 40 40 40 40 40 40 40 40 40 40 40 40 40 40 40 40 40 40 40 40 40 40 40 40 40 40 40 40 40 40 40 40 40 40 40 40 40 40 40 40
40 40 40 40 40 40 40 40 40 40 40 40 40 40 40 40 40 40 40 40 40 40 40 40 40 40 40 40 40 40 40 40 40 40 40 40 40 40 40 40 40 40 40 40 40 40 40 40 40 40 40 
>GGB83NF01AO4HI rank=0032769 x=169.0 y=100.0 length=195
37 37 37 37 37 37 37 37 37 37 37 40 40 40 40 40 40 40 40 40 40 40 40 40 39 37 37 38 31 31 26 26 20 14 14 14 14 30 21 20 15 19 12 12 14 14 19 23 27 24 21 22 21 21 23 28 23 23 24 19
19 19 24 27 30 30 27 27 27 27 27 30 30 32 32 32 30 30 30 32 32 33 33 31 31 19 19 19 24 30 23 23 19 19 19 19 23 18 19 33 31 31 31 30 30 30 29 28 29 23 24 24 13 13 13 13 14 11 16 23
28 28 24 24 18 18 11 13 11 16 16 11 11 11 11 22 14 18 16 16 20 20 11 11 11 11 12 12 16 11 11 12 13 16 16 21 28 22 14 19 17 18 19 19 18 19 19 28 23 23 24 23 24 30 32 32 33 33 33 33
33 35 32 25 21 21 20 32 31 31 31 32 30 28 23 
>GGB83NF01B6L4J rank=0032787 x=778.0 y=1265.0 length=363
40 40 40 40 40 40 40 40 40 40 40 40 40 40 40 40 40 40 40 40 40 39 39 39 40 40 40 40 40 40 40 40 40 40 40 40 26 26 26 40 40 40 40 40 40 40 40 40 40 40 40 40 40 40 40 40 40 40 40 40
40 40 40 40 30 30 30 40 40 40 40 40 40 40 40 35 21 21 21 40 40 40 40 40 40 40 40 40 40 40 40 40 40 40 40 40 40 40 39 39 39 40 39 39 39 39 40 40 40 40 38 38 38 40 40 40 40 40 40 40
40 40 40 40 40 40 40 40 40 40 40 40 40 40 40 40 40 40 40 40 39 39 39 40 40 40 40 40 40 40 40 40 40 39 39 39 39 39 39 40 40 40 39 39 39 40 40 40 40 40 40 40 40 40 40 40 40 39 39 39
39 39 39 40 40 40 40 40 40 40 40 40 40 40 40 40 40 40 40 40 40 40 40 39 39 39 39 40 40 40 40 40 40 40 40 40 39 39 39 40 40 40 40 40 40 40 40 40 40 40 39 39 39 39 30 30 30 30 40 40
40 40 40 40 40 39 39 39 40 40 40 40 40 40 40 40 40 40 40 40 39 39 39 40 40 40 40 39 39 39 40 40 40 40 40 40 40 40 40 40 40 40 40 40 40 40 40 40 40 40 40 40 33 33 33 33 40 40 40 40
40 40 40 40 38 38 38 40 39 38 38 39 40 40 40 39 39 39 40 40 40 40 40 40 40 40 40 40 40 40 40 40 40 40 40 40 40 40 40 40 40 40 40 39 39 39 39 40 40 40 40 40 40 40 40 40 40 40 40 40
40 40 40 
>GGB83NF01DMW4X rank=0032792 x=1374.5 y=431.0 length=105
23 23 23 29 30 31 24 16 15 15 13 19 17 21 23 25 24 22 17 14 13 13 13 13 18 17 17 19 21 27 27 21 22 18 19 19 27 30 29 27 27 27 27 27 31 33 33 33 33 33 33 35 35 28 28 27 29 30 30 29
29 28 19 14 13 13 13 17 17 22 23 25 25 24 24 29 29 32 30 30 29 29 29 29 27 19 19 19 27 27 31 19 19 19 17 28 28 27 27 20 20 11 11 13 13 
>GGB83NF01BZU1N rank=0032796 x=701.0 y=1625.0 length=223
37 37 37 37 37 37 37 37 37 37 37 40 40 40 39 39 39 40 40 40 40 40 40 40 40 40 40 40 40 40 37 37 37 37 37 37 37 37 37 23 23 23 27 27 37 32 36 34 37 37 37 37 37 37 37 35 35 35 37 37
37 37 37 37 37 37 37 37 37 37 37 37 37 37 37 37 37 37 37 37 37 37 37 37 37 37 37 37 37 37 37 37 37 37 37 37 37 37 37 37 37 37 37 37 37 37 37 37 37 37 37 35 35 35 35 37 37 37 37 37
37 37 37 37 37 37 37 37 37 37 37 37 37 37 37 37 37 37 37 37 37 37 37 37 37 37 37 37 37 37 37 37 32 31 31 31 30 37 37 27 27 27 37 37 37 37 37 37 37 37 37 35 35 35 35 32 35 35 35 33
33 33 32 21 21 21 20 30 32 32 32 22 22 22 19 19 19 0  19 27 29 21 13 13 13 24 24 14 19 17 0  13 12 18 19 18 24 26 24 19 17 19 19 
>GGB83NF01A5BMI rank=0032797 x=353.5 y=2184.0 length=250
39 39 39 39 39 39 39 39 39 39 39 40 40 40 40 40 40 40 40 40 40 40 40 40 40 40 40 40 40 40 40 40 34 33 33 40 40 40 40 40 40 40 40 40 40 40 40 40 40 40 40 40 39 39 39 39 39 39 39 39
39 39 39 39 39 39 39 39 39 39 39 39 39 39 39 39 39 39 39 39 39 39 39 39 39 39 39 39 39 39 39 39 39 33 33 21 21 21 33 39 38 38 38 38 38 38 40 39 36 33 25 25 25 25 39 39 39 38 38 38
38 39 39 39 39 33 33 33 33 39 39 39 39 39 39 39 39 39 39 39 39 39 39 39 37 33 33 33 33 39 39 39 39 29 29 29 39 39 39 39 34 33 31 21 21 20 16 25 25 24 24 23 14 15 14 21 21 32 32 32
30 30 30 32 32 26 26 24 15 14 13 13 23 25 27 25 25 18 18 16 16 17 18 18 12 12 12 12 17 16 14 18 16 19 19 24 25 33 33 33 26 26 26 31 38 38 38 31 26 25 26 26 30 26 26 26 25 25 24 23
26 23 23 23 24 17 17 14 14 15 
>GGB83NF01EKQMK rank=0032829 x=1759.0 y=1338.0 length=116
37 37 37 37 37 37 37 37 37 37 37 40 40 40 40 40 40 40 40 40 40 40 40 40 40 40 40 40 40 40 40 40 40 40 40 40 40 40 40 40 40 39 39 21 21 21 26 31 40 40 39 39 37 37 37 37 37 37 37 37
37 37 30 30 30 30 30 30 30 30 30 37 37 37 37 37 37 37 37 37 37 37 37 37 37 37 37 37 37 37 37 37 37 37 37 37 37 30 30 30 32 35 35 35 35 35 35 35 32 24 23 23 29 29 30 25 
>GGB83NF01ED2XT rank=0032834 x=1683.0 y=1999.5 length=242
37 37 37 37 37 37 37 37 36 36 36 40 40 40 40 40 40 40 40 40 39 39 39 40 40 40 40 40 40 40 40 40 40 40 40 40 40 40 40 40 40 40 40 40 40 40 40 40 40 40 40 40 37 37 37 37 37 37 37 37
37 37 37 37 37 37 37 37 37 37 37 37 37 37 37 37 37 37 37 37 37 37 37 37 37 37 37 37 37 37 37 37 37 37 37 37 37 37 37 37 37 37 37 37 37 37 37 37 37 37 37 37 37 37 37 37 37 37 37 37
37 37 37 37 37 37 34 21 21 21 23 32 37 37 37 37 37 37 37 37 37 37 37 37 37 37 37 37 37 35 35 35 37 37 37 37 37 37 37 37 37 37 37 37 37 37 37 37 37 37 37 37 37 37 37 37 37 35 35 35
35 37 37 37 37 37 37 37 37 37 37 37 37 37 37 37 37 37 37 37 37 27 25 25 27 27 27 27 27 28 28 12 12 12 12 12 0  12 13 18 22 17 17 29 23 24 23 23 26 23 23 27 19 19 17 12 11 11 11 20
11 11 
>GGB83NF01EN2TV rank=0032836 x=1797.0 y=1473.0 length=261
40 40 40 40 40 40 40 40 40 40 40 40 40 40 40 40 40 40 40 40 40 40 40 40 40 40 40 40 40 40 40 40 40 40 40 40 40 40 40 40 40 40 40 40 40 40 40 40 40 40 40 40 40 40 40 40 40 40 40 40
40 40 40 40 40 40 40 40 40 40 40 40 40 40 40 40 40 40 40 40 40 40 40 40 40 40 40 40 40 40 40 40 40 40 40 40 40 40 40 40 40 40 40 40 40 40 40 40 40 40 40 39 34 34 35 40 40 40 31 31
31 31 40 26 26 26 26 39 40 40 40 40 34 34 34 35 35 35 40 40 40 40 40 40 40 40 40 40 40 40 40 40 38 30 28 28 36 36 36 26 17 17 17 17 22 22 29 33 33 31 28 22 22 22 24 27 27 36 29 30
30 30 35 35 40 40 40 40 40 40 40 40 40 40 39 39 39 40 40 40 40 40 40 40 40 39 39 39 39 40 40 40 39 39 39 40 40 40 40 40 40 36 36 36 30 30 30 36 34 39 39 40 40 37 35 35 40 34 35 36
40 40 39 34 26 26 26 30 30 36 40 40 40 40 40 40 40 40 40 40 40 
>GGB83NF01BIQNQ rank=0032839 x=506.5 y=1508.0 length=177
40 40 40 40 40 40 40 40 40 40 40 40 40 40 40 40 40 40 40 30 26 21 21 21 36 40 40 40 40 40 40 40 40 40 40 40 40 40 40 40 40 40 40 36 31 17 17 17 19 31 25 24 24 29 20 19 19 30 27 27
24 25 30 24 24 19 19 24 25 19 19 19 19 19 19 24 19 19 23 24 24 27 25 28 22 30 23 22 22 22 22 22 16 16 27 27 33 32 35 35 32 31 19 19 19 29 21 36 36 36 32 33 33 36 36 36 36 40 40 40
36 39 34 34 34 40 40 40 40 40 40 40 34 34 34 36 40 40 36 30 20 20 19 29 27 30 36 36 36 36 34 34 30 30 30 40 40 40 40 40 40 39 37 38 40 40 40 40 40 40 40 40 40 40 40 40 40 
>GGB83NF01CRS4J rank=0032841 x=1019.5 y=2977.0 length=196
37 37 37 37 37 37 37 37 37 37 37 40 40 40 40 40 40 40 40 40 40 39 39 39 36 36 36 37 37 33 33 33 30 31 36 37 37 39 39 39 39 39 33 33 33 39 39 39 40 38 39 37 37 37 37 37 35 35 35 37
37 37 37 37 37 37 37 37 37 37 37 37 37 37 37 37 37 37 37 37 25 25 24 28 28 28 32 32 32 25 25 24 23 26 23 24 28 19 19 19 18 19 19 15 15 13 13 17 16 18 28 24 24 13 17 13 15 15 23 18
16 19 19 18 28 30 27 27 27 32 29 28 18 19 19 24 24 27 27 18 19 17 17 18 19 21 21 21 22 22 21 24 23 23 23 23 17 19 19 23 32 31 31 23 23 24 30 27 25 20 20 20 27 27 27 27 32 32 32 29
23 23 23 24 24 29 22 21 12 11 11 11 11 25 11 11 
>GGB83NF01EMMQF rank=0032844 x=1780.5 y=3589.0 length=49
37 37 37 37 37 35 35 35 35 33 20 19 19 19 19 19 21 21 21 21 19 15 15 18 19 18 19 22 22 24 24 22 19 19 19 19 19 23 23 23 27 22 22 27 28 28 17 12 14 
>GGB83NF01AHBT6 rank=0032851 x=80.5 y=924.0 length=47
37 37 37 37 37 37 37 37 37 37 37 40 33 33 33 40 40 40 40 40 40 40 40 40 40 40 40 40 40 40 40 40 40 39 37 37 35 33 32 30 17 17 17 12 12 12 14 
>GGB83NF01DJKKY rank=0032872 x=1335.0 y=3936.0 length=72
37 37 37 37 37 37 37 37 37 37 37 40 40 40 40 40 40 40 40 40 40 40 40 40 40 40 40 40 40 40 40 40 40 40 40 40 40 40 40 40 40 40 40 40 40 40 37 39 40 40 40 40 37 37 37 37 37 37 37 37
37 37 37 32 32 32 33 32 29 29 27 24 
>GGB83NF01ESA99 rank=0032878 x=1845.0 y=2447.0 length=76
40 40 40 40 40 40 40 40 40 40 40 40 40 40 40 40 40 40 40 40 40 40 40 40 40 40 40 40 40 40 40 40 40 40 40 40 40 40 40 40 40 40 40 40 40 40 40 40 40 40 40 40 40 38 37 30 29 21 21 21
29 34 33 36 36 40 40 38 38 32 33 33 33 40 33 29 
>GGB83NF01DVHWV rank=0032887 x=1471.0 y=3293.0 length=140
37 37 37 37 37 37 37 37 37 37 37 40 40 40 40 40 40 40 40 40 40 40 40 40 40 40 40 40 40 40 40 40 40 40 40 40 40 40 40 40 40 40 40 40 40 40 40 40 40 40 40 39 37 37 37 37 37 37 37 37
37 37 37 37 37 37 37 37 37 37 37 37 37 37 37 37 37 37 37 37 37 37 37 37 37 37 37 37 37 37 37 37 37 37 37 37 37 37 37 37 37 37 37 37 37 35 35 35 37 30 30 21 21 21 20 25 33 28 28 28
32 32 32 35 35 35 33 32 30 28 26 17 17 17 22 12 12 12 12 0  
>GGB83NF01CJJ8O rank=0032889 x=925.0 y=3238.0 length=105
37 37 37 37 37 37 37 36 36 36 37 40 40 40 40 40 40 40 40 40 40 40 40 40 40 40 40 40 40 40 40 40 40 40 40 40 40 40 40 40 40 40 40 40 40 40 40 40 40 40 40 40 37 37 37 37 37 37 37 37
37 37 37 37 37 37 37 37 37 37 37 37 37 37 37 37 37 37 37 37 37 37 37 37 37 37 37 37 37 37 37 37 37 37 37 37 37 35 21 20 20 19 24 21 17 
>GGB83NF01DHI1P rank=0032902 x=1312.0 y=2843.0 length=187
37 37 37 37 37 37 37 37 37 37 37 40 40 40 40 40 40 40 40 40 40 40 40 40 40 40 40 40 40 40 40 40 40 40 40 40 40 40 40 40 40 40 39 38 35 35 35 35 35 25 25 21 21 21 21 25 32 35 35 35
35 35 35 37 37 37 37 37 37 37 35 31 21 21 21 25 37 37 37 37 37 37 30 35 35 37 37 37 37 37 21 21 21 21 21 21 32 29 28 28 28 33 33 35 37 37 37 37 34 34 35 35 35 35 35 37 37 37 37 37
37 37 37 37 37 37 37 37 37 37 37 34 34 32 35 35 35 35 25 25 21 21 21 32 29 37 35 35 37 37 37 37 37 37 37 37 37 37 37 37 37 37 35 35 35 35 37 37 37 37 37 37 37 37 37 35 33 32 29 28
26 21 20 13 11 11 18 
>GGB83NF01C70YB rank=0032920 x=1204.0 y=1857.0 length=139
40 40 40 40 40 40 40 40 40 40 40 38 38 38 36 28 26 16 16 18 19 21 38 33 17 21 21 27 40 40 40 40 33 33 33 33 40 38 38 35 35 36 36 36 30 30 38 34 17 17 17 24 25 24 23 29 31 33 38 34
33 34 34 28 28 28 28 25 25 25 40 40 40 40 40 40 40 40 40 40 40 40 40 40 40 40 40 40 40 40 40 40 40 40 40 40 40 38 38 38 40 40 40 39 40 39 39 38 38 38 38 33 34 33 33 38 38 39 40 40
40 35 35 29 29 28 40 39 39 37 37 38 38 39 39 40 40 40 40 
>GGB83NF01B036U rank=0032923 x=715.5 y=2788.0 length=185
38 38 38 40 40 40 40 40 40 40 40 40 38 38 38 40 40 40 40 40 40 40 40 39 39 39 40 40 40 40 40 40 40 40 40 40 36 33 36 33 36 40 25 24 24 23 27 33 33 34 40 40 40 29 30 30 35 40 40 40
40 40 40 40 40 38 38 35 35 35 40 40 40 40 40 40 40 40 40 40 40 40 40 40 40 40 40 40 40 40 40 40 40 40 38 38 38 40 40 40 40 40 40 40 40 40 40 40 40 40 40 40 40 40 40 39 39 39 40 40
40 40 30 32 33 35 35 33 33 18 16 16 21 21 39 32 22 19 15 14 14 28 25 32 28 19 14 14 14 16 16 19 27 33 35 34 34 34 36 40 40 40 40 40 38 21 21 21 38 35 38 33 32 33 35 40 40 40 38 37
37 40 40 40 40 
>GGB83NF01D3971 rank=0032928 x=1571.5 y=3631.0 length=123
15 13 14 21 28 21 14 14 14 14 14 14 14 16 16 17 20 21 22 19 19 19 19 28 29 30 30 30 30 30 29 19 19 19 19 19 19 23 23 26 26 24 16 14 13 13 17 22 24 26 14 14 13 13 19 19 24 24 30 30
31 33 33 37 37 37 37 35 35 35 37 37 37 37 35 25 25 25 30 32 32 35 33 31 27 27 27 29 28 30 30 19 19 19 19 19 19 19 29 31 31 32 32 29 29 30 30 32 32 33 28 20 19 19 23 27 25 26 28 28
22 16 17 
>GGB83NF01DU8PM rank=0032933 x=1468.5 y=3656.0 length=214
36 36 36 37 37 37 37 37 37 37 37 40 40 40 40 40 40 40 40 40 40 30 30 30 33 33 33 37 37 37 37 39 39 39 37 37 39 39 39 39 40 39 37 37 37 37 37 39 40 39 37 35 35 35 37 37 37 37 37 37
37 37 37 37 37 35 35 35 25 25 25 25 25 25 30 32 32 35 32 32 32 35 37 37 37 37 37 37 37 37 37 37 37 37 37 37 37 37 37 37 37 37 37 37 37 37 37 37 37 37 37 37 37 37 37 37 37 37 37 37
37 37 37 37 37 37 37 37 37 35 35 35 35 35 35 37 37 37 37 37 37 37 37 37 37 37 37 37 35 34 32 29 30 28 30 30 27 21 14 13 13 13 17 17 14 13 11 11 13 20 28 27 27 22 23 19 19 19 23 27
31 29 30 30 31 31 27 19 19 19 24 21 21 21 21 20 25 16 11 11 11 12 12 11 11 11 11 11 28 19 19 21 16 17 
>GGB83NF01BHJRG rank=0032937 x=492.5 y=3258.0 length=118
37 35 35 37 37 37 37 21 21 21 21 21 32 35 35 35 35 35 35 38 39 39 40 40 39 40 40 40 39 39 39 35 37 37 39 39 39 40 39 39 37 39 39 40 39 39 39 39 39 39 39 40 37 37 37 37 37 37 37 37
37 37 37 37 37 37 37 37 37 32 31 31 37 37 37 37 37 37 37 37 37 37 37 35 35 35 37 37 37 37 37 37 37 37 37 37 37 37 37 37 37 37 37 37 37 30 30 20 17 15 23 29 24 24 20 20 13 13 
>GGB83NF01AJSCW rank=0032960 x=108.5 y=958.5 length=50
36 36 36 37 37 37 37 37 37 37 37 40 40 39 31 31 26 26 26 40 40 40 40 40 40 40 40 40 40 40 40 40 40 40 40 40 40 40 40 40 40 39 37 35 28 28 27 18 15 15 
>GGB83NF01BIATI rank=0032975 x=501.0 y=1460.0 length=270
40 40 40 40 40 40 40 40 40 40 40 40 40 40 40 40 40 40 40 40 40 40 40 40 40 40 40 40 40 40 40 40 40 40 40 40 40 40 40 40 40 40 40 39 30 30 30 40 40 40 40 40 40 40 40 40 40 39 39 39
40 40 40 40 40 40 40 39 39 39 40 40 40 40 40 40 40 40 39 36 34 40 36 30 30 30 30 30 19 19 19 30 29 36 36 40 40 40 40 40 40 40 40 40 40 40 40 40 40 40 40 40 40 40 40 40 40 40 40 40
40 40 40 40 40 40 40 40 30 30 21 21 21 30 34 40 40 40 40 40 40 40 40 38 38 38 40 40 40 40 40 40 40 40 40 40 39 39 21 20 20 34 19 18 18 38 30 36 29 30 30 39 39 40 40 40 40 40 40 40
[truncated: 7,785,462 more chars]
