# Supplementary material for: ESTclean: a cleaning tool for next-gen transcriptome shotgun sequencing
Source: BMC Bioinformatics. 2012 Sep 26;13:247. doi: 10.1186/1471-2105-13-247 (PMC3630001; doi:10.1186/1471-2105-13-247)
Supplement: Additional file 5 — Distribution of 6-mers in over-trimmed sequences. [file 1471-2105-13-247-S5.zip › sample/stepout_titanium]

>m1.5
AAGCAGTGGTATCAACGCAGAGTACGCGGG


>m1.3 36 48
AAGCAGTGGTATCAACGCAGAGTCGCAGTCGGTACTTTTTTCTTTTTT

>stepout.5
ACGAGCGGCCAGTATCAACGCAGAGTACGCGG


>stepout.3 24 36
ACGAGCGGCCACGCAGTCGGTACTTTTTTCTTTTTT

>A
CTGAGTCGGAGACACGCAGGGATGAGATGG

>B
CTGAGACTGCCAAGGCACACAGGGGATAGG

>linkb
TGGCCGCTCGTCTGAGACTGCCAAGGCACACAGGGGATAGG
